# Supplementary material for: A multi-step transcriptional cascade underlies vascular regeneration in vivo
Source: Sci Rep. 2018 Apr 3;8:5430. doi: 10.1038/s41598-018-23653-3 (PMC5882937; doi:10.1038/s41598-018-23653-3)
Supplement: Supplementary file 2 — S1 [file 41598_2018_23653_MOESM2_ESM.xlsx]

## Sheet: Sample IDs
Sample Name	Aortic Sample Type	Condition
SAM_S09	Whole Aorta	No Injury
SAM_S10	Whole Aorta	No Injury
SAM_S11	Whole Aorta	No Injury
SAM_S12	Intima-Enriched	No Injury
SAM_S13	Intima-Enriched	No Injury
SAM_S14	Intima-Enriched	No Injury
SAM_S15	Intima-Enriched	No Injury
SAM_S16	Intima-Enriched	No Injury
SAM_S17	Intima-Enriched	2 Hours Post-Injury
SAM_S18	Intima-Enriched	2 Hours Post-Injury
SAM_S19	Intima-Enriched	2 Hours Post-Injury
SAM_S22	Intima-Enriched	2 Hours Post-Injury
SAM_S23	Intima-Enriched	2 Hours Post-Injury
SAM_S37	Intima-Enriched	72 Hours Post-Injury
SAM_S38	Intima-Enriched	72 Hours Post-Injury
SAM_S39	Intima-Enriched	72 Hours Post-Injury
SAM_S40	Intima-Enriched	72 Hours Post-Injury
SAM_S42	Intima-Enriched	72 Hours Post-Injury
SAM_S43	Intima-Enriched	72 Hours Post-Injury
SAM_S25	Intima-Enriched	1 Week Post-Injury
SAM_S26	Intima-Enriched	1 Week Post-Injury
SAM_S27	Intima-Enriched	1 Week Post-Injury
SAM_S28	Intima-Enriched	1 Week Post-Injury
SAM_S30	Intima-Enriched	1 Week Post-Injury
SAM_S34	Intima-Enriched	1 Week Post-Injury
SAM_S45	Intima-Enriched	2 Weeks Post-Injury
SAM_S47	Intima-Enriched	2 Weeks Post-Injury
SAM_S48	Intima-Enriched	2 Weeks Post-Injury
SAM_S49	Intima-Enriched	2 Weeks Post-Injury
SAM_S50	Intima-Enriched	2 Weeks Post-Injury
SAM_S51	Intima-Enriched	2 Weeks Post-Injury
SAM_S60	Intima-Enriched	4 Weeks Post-Injury
SAM_S61	Intima-Enriched	4 Weeks Post-Injury
SAM_S62	Intima-Enriched	4 Weeks Post-Injury
SAM_S63	Intima-Enriched	4 Weeks Post-Injury
SAM_S64	Intima-Enriched	4 Weeks Post-Injury
SAM_S65	Intima-Enriched	4 Weeks Post-Injury

## Sheet: Normalized Counts
Contig	SAM_S09	SAM_S10	SAM_S11	SAM_S12	SAM_S13	SAM_S14	SAM_S15	SAM_S16	SAM_S17	SAM_S18	SAM_S19	SAM_S22	SAM_S23	SAM_S37	SAM_S38	SAM_S39	SAM_S40	SAM_S42	SAM_S43	SAM_S25	SAM_S26	SAM_S27	SAM_S28	SAM_S30	SAM_S34	SAM_S45	SAM_S47	SAM_S48	SAM_S49	SAM_S50	SAM_S51	SAM_S60	SAM_S61	SAM_S62	SAM_S63	SAM_S64	SAM_S65
Heg1	15021	12707	10753	31340	52890	49591	35655	35286	30428	27156	46147	27433	45337	5859	16507	21580	8025	9282	20220	27865	33100	25043	57723	43518	58361	47780	53524	58157	56353	66535	51014	53629	43284	47009	61377	39602	68381
Ptprb	12306	10785	10448	32271	61248	62024	53800	40986	23759	20563	45939	25917	39224	6717	11430	16258	7907	5482	17096	27110	31035	20291	33137	35738	39742	54375	49031	48350	51332	69783	46187	58345	44955	47566	55197	55483	57396
Fn1	17598	25771	17208	17112	33331	32266	25716	16424	20815	19492	32645	18538	28857	8604	11622	16462	12044	8344	15116	17773	46133	13777	72701	51045	31797	35449	39307	52009	80993	58489	44311	63619	22449	75613	53307	23094	82618
Vwf	9379	7036	6793	20462	45777	39087	34703	26446	18255	17059	30365	16370	26828	4881	6549	10911	5362	3451	9476	28848	26915	13064	21135	26602	24205	44415	31938	39668	38250	59833	39793	44161	27242	36501	41862	44094	43964
Ahnak	28636	27598	22324	22963	35984	37433	32150	22704	21291	25291	36818	21354	39398	9453	13150	14276	9932	9453	12882	23297	24615	15436	22323	19967	29796	34104	25683	31002	28282	36271	21853	32894	25163	27305	30724	34803	39007
Bgn	16780	21331	18934	20505	36385	36261	31166	26498	22157	22189	37606	17474	30352	4202	6761	13210	5516	5988	12437	16699	17757	14981	27192	21293	32041	28557	33596	31644	34177	40277	33593	36101	32559	36045	42181	28753	40901
Pecam1	8773	7303	7131	22294	42351	39525	34048	32528	18657	16903	34334	20647	31903	4786	9833	13710	5721	3988	12887	18239	15463	13678	22113	21192	32445	35395	29333	29124	30611	47515	33033	36248	30186	28590	35049	34136	37624
mt-Co1	57568	41290	47671	23668	33601	22265	18282	20629	12357	23841	22014	25672	18583	25977	12295	14710	20512	23569	15304	21460	20500	33512	19905	18979	20632	16286	16936	13023	14173	28899	16951	21629	32259	21263	17180	22302	19702
Epas1	7704	7213	6855	16102	28452	27895	23402	23420	15109	13606	28585	16955	26158	3921	6707	10407	4313	3715	10265	15730	15294	12792	21306	20948	23204	29279	28563	26744	31526	37013	30253	29419	25770	25702	34932	27763	37522
Sptbn1	18194	14883	14808	17447	30672	31311	25061	20494	16058	13348	27436	14829	22332	4647	7825	10503	5508	5740	10699	17732	16313	12712	16934	17284	20351	24475	22992	21525	21641	29563	21091	26950	24404	23615	28945	26513	29121
mt-Nd5	57540	39850	43970	23357	32419	19523	16457	19853	10410	22269	22691	26104	17557	25801	9472	13262	18103	19981	12834	20610	16144	29434	16369	19083	16981	15422	16537	10499	11861	24610	13972	19161	32072	20353	17803	19477	17790
mt-Cytb	57780	40597	46959	23880	31826	19356	15019	19539	9971	19869	18678	22757	15293	23969	11425	13031	19049	18849	11628	19105	15901	34274	19024	17941	19492	15101	14043	9998	11285	24428	13378	19753	29845	19432	17037	19404	17095
Vim	15130	15306	16701	9418	18364	18264	13431	12342	9997	8385	13459	9190	13578	7510	21275	22597	7230	7332	15974	12606	21061	8211	26542	29851	21293	22406	16336	23209	31024	29151	27052	25139	15458	18102	19008	20449	31218
Myh9	7073	5898	5220	10702	17608	19570	15685	12169	16142	13102	21927	11029	19283	6771	11824	15178	8879	6485	12395	13054	17825	9324	22394	21743	14598	19201	19251	24357	25048	26271	20112	22102	16743	21478	22873	19405	32661
Eln	6830	8434	8224	6780	8331	10743	7563	7648	14375	11553	19593	9423	14766	1475	3925	6164	2074	3657	5471	6894	24381	12137	42737	31067	30120	15326	29156	28497	31525	30615	26586	27008	10993	37870	20257	9206	23575
Apoe	10407	7106	10064	10578	21319	25549	18824	16203	9263	10815	23166	9487	15868	11143	6083	18367	7959	12181	19513	9017	13035	8112	12771	10614	10266	13264	19639	16234	15340	17991	17251	20189	17319	32824	21673	16452	28202
Plec	7247	7442	5490	10519	16083	15704	15847	9995	13462	13893	14699	8288	20824	5509	9874	12244	5401	5036	8663	10983	17040	7889	16667	13644	18277	22351	14361	21948	19379	24790	18771	19890	12051	13473	14012	20296	24986
Ace	4794	4027	4685	10984	20143	19524	16963	14680	11029	11761	25659	11277	17603	2059	4597	7499	2629	2470	7557	8349	10133	8017	15126	13028	18849	18148	19212	20133	21805	26498	20772	17746	17689	18615	23922	16312	21071
Ltbp4	6687	6839	6096	12343	22319	22044	18668	15992	11292	11068	22163	11032	18436	1797	3087	5380	2590	2376	5942	8817	9969	7712	13052	12022	15010	19106	20412	18764	20502	25963	19845	22631	18514	18536	22824	18527	21592
Clu	4755	5380	4943	10816	21611	21259	19073	16657	9296	10254	15659	8271	16344	2345	4892	8350	3793	2402	8746	7036	7339	6664	15475	10646	19472	19035	17610	20883	19129	24859	17522	18530	16035	16973	20639	15888	22228
Actb	14865	15139	14519	6911	8153	8836	7560	5522	12024	10472	11206	8082	12772	11504	18050	24399	15025	11714	19479	12470	15852	8367	20883	16348	12162	9509	8821	14209	15468	16446	13509	14343	10559	16340	13111	9854	22680
Ece1	4007	3191	3150	8603	13566	13324	12284	10310	7496	7699	15627	8439	13038	1719	5167	7365	2022	1897	6179	7564	11219	6627	17181	14258	13839	14654	15252	20133	24345	23022	16708	17446	13495	17762	19920	14546	25094
Dst	12102	14526	11622	10493	16428	16256	14538	9436	9354	7958	13736	9873	14286	2827	6000	6465	3257	3121	5110	11351	13196	7307	12083	15020	10673	16525	13946	15831	17787	20594	15183	16105	11648	13831	13977	15066	19932
mt-Nd1	36073	25733	29097	13546	18214	11344	9532	11446	6740	13493	13062	14743	9542	14626	5777	7591	11243	11365	7757	12437	9814	19958	10100	11947	10688	7630	8465	5930	6645	14241	7203	10542	20030	10996	10873	10055	10908
Hspg2	5499	7900	5300	7320	11543	11926	9803	7159	7613	6896	13913	7285	11204	2364	4342	5185	2693	2441	4824	7915	12310	6284	16559	11998	9658	13887	12678	18601	19232	17598	11618	17743	7885	18439	13132	11355	20612
Pam	6518	7603	7411	8743	16554	15963	13947	11329	8931	9474	18547	8408	12748	1130	3115	4674	1770	2036	5165	6169	6413	6456	10166	7740	11965	11621	15719	13117	14898	16075	12480	14685	14609	18927	19493	11807	16972
Thbs1	1175	980	1483	7293	7141	9595	7679	3719	10532	8602	18514	8156	13338	1985	5931	9167	2386	1510	4557	2397	8170	3406	11552	12208	3393	6792	15356	10831	19914	12906	15940	16984	10398	46501	27143	4447	24119
Cytl1	4287	3421	3545	10037	22493	19625	16973	18501	8633	7777	16337	9453	16916	1864	2364	4208	2068	1452	4790	8245	4643	5836	6705	6707	11580	17591	14185	10081	11687	17166	14322	13010	13962	12079	17002	14082	13220
Sptan1	6849	6745	6023	9168	16219	15959	14170	10187	8869	7672	15964	9468	13525	2984	4970	6020	3227	2727	5394	8770	9188	6713	10077	11208	10767	13144	12241	12706	13242	16862	12001	13868	11738	13056	13499	13124	15330
Timp3	6675	8780	6484	9460	14065	13421	12787	11043	9721	8675	16188	8948	15720	1518	3349	5147	2094	1903	4672	7883	5109	6229	8818	7204	15204	14692	11546	10520	9760	19258	13297	18824	11153	14641	12986	13609	16787
Fstl1	9826	8733	8726	7149	9939	9490	8139	6480	9174	7488	14455	7126	10543	1939	5884	8270	2612	4734	6222	7280	13340	6310	17109	14603	12010	9316	14177	14319	16589	16022	12798	13465	11142	16797	15909	7133	16815
Hsp90ab1	9127	8395	8328	6466	10699	10310	8815	7728	9064	7172	9321	5841	8747	4660	8635	12349	5245	4868	9210	8689	10365	5610	12018	10994	8331	11159	8942	11841	12227	14464	11765	13094	9663	11441	10938	11308	16824
Fbln2	3815	3341	2708	5614	13610	11809	8629	9336	6481	5419	9443	5839	9209	2104	2956	5488	1782	2721	4717	7172	10541	5302	11907	12867	10314	16449	14650	13777	18556	22549	18622	16150	10275	12504	15072	13379	17761
Cfh	5258	3611	3962	10205	19521	19785	18431	12165	6828	7588	13850	6798	10914	1301	2489	3462	2173	1315	4062	6134	4483	5050	6856	6190	11046	11641	11385	10795	10121	16523	10670	13019	11634	11712	12926	13252	13663
Ptrf	9124	8702	8736	6775	12690	12270	9622	9874	6448	6010	9093	6126	10393	2417	5702	7680	2443	2765	6248	7614	7838	5199	9061	9185	9492	10923	9925	10626	9816	14001	10335	12810	9528	8774	10934	11371	14129
Sfrp1	2740	2207	2427	6785	9168	10715	8842	7495	4892	4661	11150	4785	6766	899	2801	3964	1730	1581	4175	3680	4615	4684	11505	6926	10147	10362	12537	14363	17799	21161	12863	13832	10170	14136	15153	8637	16599
Nedd4	8197	8396	8575	5964	10559	11612	9716	7516	5147	4099	8322	4779	7023	2268	4567	6172	2438	2650	6047	6435	8745	4442	10431	10050	9463	10304	9250	10107	12750	14725	11023	10989	8209	10187	10897	9326	13355
mt-Nd2	25190	18057	19648	10659	13704	8285	7011	8614	4781	9992	9212	11411	7152	10455	4351	5538	8596	8374	4992	8490	7057	15695	7768	8360	7228	6079	6030	3829	4204	9455	4882	7595	14568	8567	7431	7995	8101
Eef2	7391	7027	7665	6010	9573	10676	8274	7199	4658	4726	7319	5072	6958	4572	5804	7768	4883	4067	7857	6837	9028	5312	9295	10318	9258	8918	8387	9843	11059	13214	9723	10330	9526	10129	10440	9073	11875
Cdh5	2198	1901	1895	5497	9835	8334	7946	6422	5415	5343	8773	4767	9457	1145	5001	6546	1462	1521	5104	5833	8257	4067	11252	11789	9236	11020	9715	11501	14920	16719	12232	11110	8039	10079	12131	9258	14391
Mgp	7013	6690	6883	5569	13790	11601	8532	9614	5666	4853	10364	5321	9517	1234	2228	3871	1600	1059	3261	5289	6290	3486	8415	9152	11792	13916	6917	9500	11417	14580	12942	11248	8948	9317	9345	11008	11642
App	5582	5556	4917	5348	11083	10428	9626	7960	5504	4859	8368	5404	8123	2602	2915	5369	2822	2477	5379	5893	7461	3865	8227	8017	7301	9706	10059	11305	11408	13072	10632	10366	8810	10120	11590	10496	12942
Msn	5461	5435	5001	5154	8199	7486	6386	5220	5840	4895	7176	4639	7613	3073	7466	9673	3713	2984	6951	6220	8533	3794	11311	10645	7734	8482	7002	10195	11177	12219	9906	9827	6693	8746	9150	7381	16054
Flnb	2925	2997	2232	6028	9552	9178	9544	6146	5847	5368	8517	4688	8898	1506	5496	5757	2124	1563	3764	4696	8106	3924	9158	8150	7381	9359	8856	10969	11432	15378	8675	11881	6886	9057	9638	8551	14499
Il6st	4530	3588	3834	5270	10939	12153	8704	8202	3764	3680	6925	4366	6222	1687	2197	3406	1667	1239	4271	5894	7612	3756	9229	6460	7310	7746	9653	11971	12479	12188	8341	8447	9453	11215	12151	11935	11940
Utrn	5602	5933	4917	6505	12280	11018	9280	7054	5077	3965	6519	4416	6642	1782	2723	3571	2057	1777	2979	7219	7763	4202	5882	8516	6384	9104	7668	7801	7475	19080	8021	14280	6464	6669	9223	10145	12966
Flna	15537	25273	22763	5113	7346	7244	5155	3724	6867	5446	7156	5763	7114	3627	4303	5213	4551	3680	4997	7726	8352	5141	7492	6883	5449	5538	5012	7181	7511	7935	7222	7735	5617	8295	6126	6019	8815
Lars2	7318	6844	6908	17210	15983	10855	8214	12907	8086	16469	11250	9965	7982	8292	4806	3976	9210	7536	3149	11938	17117	8369	14936	9405	3759	5327	3463	5745	4622	4731	3473	4569	4636	6313	4678	4702	6438
Col3a1	33714	34126	28462	2221	2909	5113	1782	1729	6134	5170	4403	5378	3929	6589	2525	7163	4501	12366	10226	18779	20854	6308	16355	6294	9510	5320	4550	5184	4755	5172	3861	5507	5825	8366	4841	5413	4282
Mmrn2	2213	1810	1740	4828	10973	9253	8143	7666	4981	4674	7712	4453	7693	1021	2711	3715	1196	1113	3584	4992	6403	3428	7960	7693	7054	9895	8198	10465	10611	14063	9915	10755	7568	8119	10346	9982	12808
mt-Nd4	22405	15547	17304	8518	11425	7312	5849	6516	3986	7519	6374	7429	4952	8058	3507	4397	6441	7040	4078	6502	5448	9784	5920	5874	6305	5685	5684	3871	4308	8613	5312	6579	10032	6676	5792	6815	5837
Tns1	10550	14002	13158	6222	9522	9194	7833	6312	4944	5138	9790	6601	10963	2229	2388	3899	1679	2015	3213	6861	6136	4430	4832	5912	6060	8222	6304	6638	5900	12180	6959	8521	6174	6339	6965	7703	7911
Cgnl1	3889	3097	2843	5528	9875	9469	8156	7610	5092	4813	10666	5634	9081	1807	3613	4859	1638	1550	3548	6429	4420	4443	6112	5849	7382	8918	7181	6986	7227	10822	8709	8192	7196	6484	7867	8365	9168
H2-D1	3028	2213	2399	4757	6910	6970	7537	5849	6735	3856	5709	3802	7050	1610	2933	3971	2398	2486	3574	4099	6333	3381	7818	6334	7562	8367	6491	10671	9548	12258	9294	9250	6034	7723	9217	7960	14549
Itgb1	4630	6254	5668	4337	7264	6454	5659	4830	4654	4269	7094	4257	6422	1643	4117	4931	1916	1932	4228	5090	6408	3913	8815	8213	9419	8091	6378	8092	9348	12578	8498	9175	5968	7245	8291	6961	9335
Ptprj	2366	2271	1738	5056	8510	8005	7510	7349	4419	3887	9034	4955	9323	2085	2557	3915	2062	1370	3355	5696	4059	4616	6655	5695	10963	10265	6410	7430	7595	13089	9243	8408	6615	5496	7670	7643	7404
Sdpr	2797	2298	2594	4770	9676	9484	7929	8691	4226	3216	6645	3940	6076	1384	2773	4275	1393	1228	3609	5521	5953	3156	6278	5820	6447	8520	7301	7119	7836	10365	7650	8322	7932	7158	8003	9472	10013
Zbtb20	6832	7818	5994	4852	10096	11202	9279	6473	4044	3819	6787	4453	6321	1403	2322	2397	1840	1430	2749	4865	5613	3814	4565	4597	5418	9714	6672	6306	6828	9492	5853	8484	5799	7728	7509	8765	8607
Macf1	5128	5770	4428	5259	8400	8875	7545	5203	4773	4514	6760	4344	6801	2313	3411	3812	2704	2467	3471	5458	6465	4090	6290	6199	5253	7093	6667	6626	7216	9523	5990	8172	6427	7846	7322	7453	9439
Podxl	1755	2149	1489	4806	9323	8099	6502	7515	4366	3932	6529	3816	6898	939	3193	4098	1355	1324	3194	4760	4135	2889	7323	5646	10373	10532	5667	7000	7687	12094	9538	8872	6360	5412	7141	8964	8416
Sparc	13494	12309	14415	2636	4147	4388	2969	2501	4582	4380	5452	3431	4109	1865	3347	4965	1879	3647	4145	6257	7846	4506	11464	8565	7663	6169	6527	7739	8830	8695	7074	8221	5525	9819	7587	4074	8228
Dync1h1	3999	4335	3385	4510	7506	7479	6508	4621	4672	3810	6541	4211	6622	2391	3282	3639	2770	2138	3258	5000	6943	4002	6505	6928	5821	8050	5993	8164	7971	10601	6296	8229	5167	6981	6589	7626	9325
Sulf1	2784	2580	2169	4757	9390	6731	6477	5466	3783	3284	5896	3205	4609	695	2597	3245	1236	1097	2596	3586	5099	3363	6949	6570	7848	7440	7053	7586	9881	14720	8496	9419	5349	6787	8593	6741	10052
Zyx	3156	3314	3273	4725	7580	8174	7063	6175	5157	4277	8487	4643	7105	1612	2612	3907	1971	1690	3414	3893	4183	3409	5723	5882	4590	7006	7649	6756	7929	9296	7122	6534	6479	6940	7997	6499	8680
9430020K01Rik	3153	2739	2821	4771	9696	8672	7298	6853	3696	3234	6640	3764	5647	1323	2418	3422	1411	1248	2740	4519	4446	3516	4991	4822	5868	7729	6584	6854	6747	9415	7610	7605	7050	6435	7492	7456	8813
Gsn	45196	26079	29162	5003	4400	8120	4933	2840	5028	3000	4259	7264	6709	3422	1294	2881	3304	2965	2739	8369	3520	2898	4024	3327	2714	3624	2892	2728	2523	3634	2680	3863	6727	6110	7806	4324	4059
Aplp2	4050	4785	4828	4460	8415	8531	6793	5927	3864	3577	6518	4073	5887	1367	2041	3542	1377	1593	3605	4951	5624	2912	4470	5203	4467	6882	6522	6331	6577	9282	7011	7609	6605	7068	8446	9427	8930
Tek	2384	1759	1890	5133	9373	7745	7579	7254	4458	3391	8350	4038	6141	842	2336	3329	1227	1115	3144	4557	3737	3494	5512	4921	6813	8634	6886	6058	7022	9985	7819	7286	6419	6124	8889	6801	8326
Cav1	2759	2685	2796	4148	7548	7670	7090	5524	3537	2954	6699	3323	5096	780	3950	4998	1233	1010	3403	3239	5435	2753	6463	6327	6357	7691	5983	6223	7430	9478	8554	8070	5567	5966	6521	7219	9939
Myh11	24971	42372	37968	4605	6427	6296	2672	2240	5760	3482	3971	6337	6793	1356	566	1347	870	2239	1195	6964	8135	3990	1865	2573	1671	2507	2427	2889	1988	2824	3216	5107	3184	5901	3550	3614	2599
Ssfa2	2387	1938	2042	4243	7862	7074	6592	5318	3088	2679	4937	3024	4694	984	2732	3306	1239	1040	2674	3188	3973	2571	5254	5435	5537	7283	7055	6477	6783	8618	8262	8083	5848	7217	8347	5704	8774
Fbln5	2047	2480	2109	3335	3873	3843	3620	2943	4377	3230	7622	2266	3551	321	1099	2366	681	1032	2116	2588	5840	2913	8968	7524	7771	7220	7739	9331	12456	12380	9719	9145	5200	9448	7847	4701	11735
mt-Nd6	15412	10473	11424	5957	8064	5024	4186	5215	2805	5990	5792	6868	4294	6546	2569	3519	5185	5335	3174	5323	4149	8028	4754	5500	4521	4143	4492	2790	3056	6341	3299	5058	8367	5663	4625	5146	5451
Hsp90b1	5144	4346	3661	3171	4693	4598	4282	3278	4559	3014	5183	2783	4203	2419	4905	7286	2882	2628	4463	4267	4789	3243	7221	4682	5003	5920	4765	6272	5844	8727	5948	7632	4199	5738	5352	5868	9418
Cald1	15085	17832	16281	3414	4997	4542	3560	3086	4594	3789	5529	4053	5856	1998	2677	4210	1615	2538	3142	5372	5678	2985	5288	6019	3406	4011	4077	5022	6186	5620	5119	5267	4114	6158	5755	3464	6481
Gja5	1360	1220	1144	3930	6140	5290	4869	4609	3999	2359	3446	2237	4601	576	3562	4118	942	850	2557	2268	4391	3140	6875	5593	9817	7051	5897	8111	9473	9858	7768	7100	5387	4679	7826	4947	7909
Tgm2	2526	2979	2752	3838	7529	6538	4404	5250	3898	3983	4927	3573	7153	1266	2353	3471	1294	1088	2975	3859	4382	2570	5621	4272	8117	5428	4808	8044	5256	8320	5189	6966	5276	4582	6036	6938	8658
Ctnnb1	4079	3686	4078	3477	6036	6059	5038	4655	3371	2794	5550	3379	4951	1323	2902	3886	1426	1646	3395	4424	5310	2872	6163	5918	6014	6557	5378	6858	7448	8759	6782	6180	5144	5823	6687	5500	7591
Cpe	3297	4359	4120	3780	6986	6888	6070	5219	3229	3428	6516	3467	5270	824	1222	2326	986	783	2675	3358	3257	2642	4577	3632	5359	5374	6465	6145	6699	8133	5563	6810	5964	8208	7209	6481	7469
Atp2a3	1876	1590	1541	3925	8804	8262	6005	6822	3684	3096	5791	3185	6028	1056	2121	2994	1512	873	2386	3716	2769	2437	3561	4086	5750	8709	5740	5017	6182	9880	8393	7938	5328	5209	7256	6316	6760
Crim1	1478	1623	1520	3383	5447	6519	5920	3432	3109	2448	5374	2225	4198	533	2303	3066	756	624	1995	2515	4224	2012	6056	5549	3923	5323	6154	6550	7627	8675	5432	7934	5319	8399	8395	5652	10393
Srrm2	3131	3342	2416	3930	5633	6347	6194	4353	3813	3327	5536	3734	4742	2440	2703	3500	2863	2296	3468	4000	4826	3403	4741	4764	4270	5593	5020	5799	6096	7666	5390	6048	4780	5828	5143	6754	8231
Col1a1	20750	19643	14882	1363	1762	3750	1484	1095	3930	4401	1911	3682	2974	7639	2438	9057	5656	9973	7929	12736	12783	6100	10892	3773	5298	4167	2980	3151	2547	2918	2370	3136	4078	4965	3478	3777	3510
Bmpr2	2435	2518	2419	4342	7944	7736	6684	4604	3595	3108	5955	3733	5499	1013	1725	2385	1230	1106	2368	3566	4196	2519	4230	4426	5620	6495	5851	6167	6202	8185	5764	7046	5220	5863	6693	7007	7596
Iqgap1	2460	2535	2154	2799	5837	5225	4367	3954	3379	3019	4149	2411	4474	1847	2977	3859	2273	1859	3482	3861	5030	2594	6084	5800	6828	6118	4241	6517	6726	8856	6300	7125	4600	5251	5437	6104	8080
B2m	2463	2053	2087	3169	4747	4712	5230	4101	5301	2883	3810	2265	5193	1092	2494	3339	2116	1890	2605	2624	5097	2176	6683	4965	5879	5952	3859	8029	6484	8750	5816	6351	3859	5033	5469	5869	13093
Serinc3	2443	2209	2280	3928	7899	7445	7136	5888	3281	3217	5244	3627	6003	2050	2380	3305	1998	1505	3437	4052	3959	2409	3707	4744	6625	6870	4464	5230	5000	8118	6096	5978	5234	5523	5854	6182	6324
Itm2b	4467	3730	3895	3562	6473	6471	5427	4966	3505	2993	5092	3227	4924	1960	2257	3353	2316	2351	4234	4031	4040	2869	4730	4187	5294	5547	4985	5518	5635	8351	5598	5811	5759	5601	6503	5980	6731
Pde3a	2742	2995	2930	4066	6944	7142	6777	5105	3218	2644	6941	3478	4252	685	1312	1620	945	817	2108	2900	3783	2919	4487	4602	3634	6915	6106	5159	7064	7605	6453	5876	5418	7363	7629	5269	7183
Cp	1984	1641	1669	4445	8204	8699	8401	5340	3856	4055	6158	3254	6970	879	1379	2466	1349	781	2697	2405	2338	2137	3537	2632	7185	5402	5732	6636	5446	6965	4803	5114	5173	4436	5999	5855	6783
Txnip	3720	3423	3033	3963	6983	6508	5647	6305	3825	3465	6172	4441	4411	1709	1610	2115	1674	999	2278	4683	4079	2649	2887	7349	5705	5695	5884	4378	5175	8742	4399	5598	4709	4583	5208	6581	6293
H2-K1	2013	1244	1480	3275	4115	4797	5200	3724	4874	2330	3532	2395	4497	700	1677	2270	1240	1447	1841	2048	4587	1991	6219	4680	4375	5881	4596	7994	7362	7965	5989	6467	4120	5984	6220	5890	13171
Cmip	1703	1598	1217	3691	6654	6963	6209	6584	3858	3148	6188	3970	6544	1328	1644	2784	1330	1015	2504	3974	3328	2769	3621	3939	5099	7007	5266	5325	5111	8379	6222	6322	5358	5250	6179	6560	6629
Acta2	24613	31338	29329	2526	3374	3362	1333	1251	3077	1785	2854	3603	3604	542	1378	2457	759	1254	1272	4288	4954	2518	4725	4258	1826	2409	2345	3381	5017	4131	4751	5147	2165	6057	3805	1978	5163
Actn4	3724	4540	4019	3053	5636	5713	4774	3893	3951	3494	5763	3088	6370	992	2746	3659	1126	1258	2437	3088	3874	2251	4843	4513	4255	5334	4818	5313	5751	6496	5770	5444	4610	5445	6002	4856	6662
Cd93	1374	1245	1030	3127	5508	4858	4266	3874	2991	3330	5735	2507	5028	890	3314	4676	1105	1039	3043	3042	4673	2720	7576	7111	5951	5929	5038	5958	7148	8601	6539	5948	3460	4248	5112	4094	7200
Fth1	8307	7271	7477	3656	5535	5659	4528	4030	3752	3783	5030	3565	5360	3280	2196	3714	3125	3388	3997	5059	3630	3394	3266	3260	4641	3954	3772	3630	3385	5327	3392	4665	5391	5191	5781	4774	4999
Psap	3725	3701	3713	3127	4713	4799	3676	3645	2950	2552	3934	2429	3740	3630	2579	5632	3266	3748	5330	4531	4217	2918	4797	4116	4668	4225	3872	4766	5088	6390	4298	5306	4539	5900	5752	4394	6350
Timp2	4927	4184	4200	3135	5534	5602	4302	4145	3171	2771	5430	3077	4546	960	1741	2529	1222	1560	2498	3154	3603	2445	4531	3561	4845	4757	5126	4995	6165	6664	5445	5538	5440	5844	6687	5155	5959
Syne2	2710	2871	2113	3934	5360	6883	5571	4225	3378	2676	4660	2617	4095	1485	2091	2073	1925	1409	2094	2931	3850	2374	3638	3536	3903	5840	4853	5392	5094	6178	4162	6028	3708	5488	4292	6290	7201
Col4a1	3391	4900	4304	2535	4007	3824	2959	2403	2903	2622	4501	2891	4453	1127	3425	4545	924	1252	3621	2870	4663	2442	8038	6162	4067	4623	4496	5464	6527	6454	5207	5299	3579	6305	5990	3008	6750
Calr	5158	4161	3747	2539	3659	3358	3149	2576	4055	2524	4080	2352	3530	2394	3796	6014	2591	2569	4092	3875	4482	2601	5837	4208	3661	4987	3495	5085	4934	6515	5119	6175	3743	4643	4131	4879	7924
Bmp6	1136	753	1130	3954	5660	6381	6155	3926	3526	2870	7294	2452	3740	424	1269	1596	745	765	2044	1415	2188	2189	3684	2803	3329	3973	6492	5768	6594	5285	5150	5224	6245	7341	8622	4195	7085
Smarca2	3862	3597	3263	3480	6311	6501	5563	4200	2505	2054	4078	2512	3595	1169	1420	2197	1201	1247	2291	3422	3709	2167	3883	4411	3874	6680	4604	4708	5063	6747	5914	4973	4105	4559	4756	6074	6349
Ramp2	1499	1188	1088	2661	5522	4967	4493	4522	2762	1745	5367	2967	4146	761	1417	2479	639	732	2084	2914	4028	2086	4454	4282	4563	6987	4601	5512	6744	7508	7200	5718	5072	5522	5496	6025	7412
Ehd4	1451	1306	1271	3105	6362	5557	4763	4138	3146	2377	4660	2821	4456	890	1815	2452	994	1149	2614	3372	3884	2317	3973	4072	4639	5185	4727	5184	5510	7318	5097	5610	4616	4330	5253	5803	5926
Calm1	3136	3179	3262	2672	4288	4125	3625	3276	2579	2132	3600	2459	3679	1881	3717	4225	2074	2102	3791	3443	4058	2335	5001	4413	5467	4866	3260	4417	4826	6428	4834	5360	3893	4032	3964	5084	6002
Ptpn14	1529	1461	1459	3200	5435	7055	6459	4730	2683	1956	4418	2461	3958	891	1577	2479	811	574	1980	2949	3700	2262	3883	4611	3670	5435	4249	4761	4868	7653	4406	5848	4148	4823	4733	6526	6422
Calu	4218	3913	3860	2627	3930	3624	3046	2675	2895	2414	4013	2563	3670	1068	2863	3994	1146	1204	2761	2749	4009	2038	5914	4917	4296	4623	4343	4971	5896	6699	5163	5242	3773	5232	5477	3433	6896
Tm4sf1	2358	1900	2161	3712	5566	5354	4949	4099	2707	2472	5557	2635	4333	424	2067	2497	814	742	2164	2045	3253	2450	5318	3830	4042	4564	4745	4493	5792	5796	4789	4260	3902	5065	5641	3488	6015
Nos3	1449	1118	850	3248	4427	4371	4730	3857	4624	3841	5647	2996	6301	881	2199	3309	904	1020	2255	3427	3392	2176	3589	3512	6043	5770	3498	5072	4563	6485	5681	5002	3969	3593	4342	5510	5060
Gnai2	2564	2460	2431	2304	4334	3927	3134	3001	2852	2381	3535	2411	3336	1898	2996	3826	2243	1979	3647	3144	3582	2567	4925	4724	4471	4083	3876	4403	4869	5976	4307	4981	3742	4134	4665	4129	6370
Stab1	1654	1357	1089	2857	5087	5054	4164	3096	2532	2142	4343	2574	3570	1695	1485	2757	1434	1572	2802	3106	3793	2016	4128	4082	3608	4826	4480	4897	5721	7043	4939	5306	4053	5243	5699	5403	6143
Ehd2	2146	2240	2231	2816	4288	3786	3619	2780	3117	2940	4060	2352	4378	736	3187	3679	869	1040	2557	2803	4033	2320	5543	4733	5302	4615	3840	4882	5224	6750	5269	4914	3702	3957	4399	4195	5313
Pdia3	3371	2935	2679	2520	3888	3708	2893	2771	3151	2319	3650	2374	3343	1529	2888	4054	1644	1889	3160	2776	3566	2004	5069	3765	4918	4638	3189	4597	4879	6650	4544	5671	3607	4400	4307	4562	6721
Mkl2	1497	1285	1220	2643	6256	5196	5500	4473	1508	1607	4933	2769	3970	924	1443	2211	884	661	2072	2551	3601	2421	4192	4788	3987	5799	4721	4047	5285	7837	4961	4612	3785	4582	5037	4156	5957
Adgrf5	1173	1125	1014	2446	4219	4577	3560	2727	2224	2176	2527	1936	3019	763	1967	2837	763	824	2099	3343	5763	1568	4264	5659	3666	4186	3522	5123	5030	7734	4495	6139	3295	4068	4880	6432	6962
Actn1	4587	6654	5992	2307	3649	3853	3447	2531	3180	2579	4623	2864	4961	966	2903	3949	1464	1271	2315	2899	3760	2280	3889	3746	2940	3483	3648	4735	4818	5065	4442	4594	3334	5338	4873	3341	5112
Synpo	2010	2178	1790	2795	4267	4406	3640	3197	3604	2965	4691	2802	5467	636	1627	2438	796	876	1873	2768	3167	2004	4244	4092	4009	4685	4644	5193	5610	5954	5154	4723	4135	4875	5174	4242	6077
Ly6e	1487	1168	1119	2559	5111	4744	3983	3612	2623	1746	2796	1875	3498	856	1985	2915	1300	1257	2316	2452	3856	1688	4156	4034	4443	5134	3650	5383	5108	7750	5060	4956	3610	3864	4816	5004	6557
Col1a2	19273	17578	14265	1439	1714	3376	1485	1273	2917	2972	2358	3011	2516	4167	1622	5017	3387	5886	4526	8274	7166	4197	6540	2588	3606	2648	2377	2416	1824	2375	1683	2770	3457	4000	3106	2843	2415
Son	2830	2812	2364	3176	3790	4372	4129	2888	2870	2183	3730	2588	3392	1614	2096	2874	2117	1843	2584	2998	3752	2584	3710	3806	3787	3814	3666	4190	4452	5854	4112	4502	3370	4853	4109	4672	5669
Tln1	3247	4107	3169	2481	4151	3476	3060	2250	2871	2585	3812	1982	3473	2158	3143	3691	2709	2018	3253	3242	3967	2481	4172	3916	3385	3464	2886	4388	4177	5413	3745	4795	3257	4495	3736	4035	6224
Tns2	2964	3183	3005	2888	4901	5338	5097	3889	3421	2647	5117	3440	5037	880	1223	1902	787	755	1472	2406	2690	2082	2560	2299	3226	5317	3267	4232	4336	6261	4381	4738	4519	3809	4505	5810	4555
Col5a2	1734	1763	1541	1100	1766	1623	1266	1281	1700	1207	1961	1115	1346	780	2867	3878	816	1151	2333	2091	6644	2040	9889	8067	5080	4018	4226	6178	9569	7495	7331	4748	2170	5288	3476	2112	5998
Fam3c	1452	1100	1168	3153	5053	4838	4692	3871	2044	1615	3642	1944	3152	610	1325	1970	855	619	2113	1964	2577	1709	3302	3498	3823	5339	4369	4312	4388	6254	4210	4392	3834	4936	5651	4202	6573
Gxylt2	1610	1133	1406	3140	4507	4467	3966	3387	3207	2047	4621	1600	2606	305	1051	1715	736	762	1949	1605	2596	2403	4529	2468	3712	3918	5482	4716	5385	5216	5401	4459	4489	7892	6306	3250	5710
Eif4g2	2984	3361	3344	2557	4057	3884	3118	2930	2412	2160	3166	2108	3083	1453	2600	3442	1797	1752	2819	2607	3413	2070	3827	3411	4031	3657	3233	3940	4668	5653	3706	4660	3393	4341	3777	3888	5103
Rpl4	3728	3342	3411	2485	3821	4345	3261	2707	1906	1798	2894	2060	2747	1999	3019	3394	2620	2080	3658	2883	3330	2339	3591	3946	3913	3168	3234	3488	3864	4611	3082	3843	3762	3936	3954	3748	5405
Lamb2	3288	4224	3315	2964	4947	5045	4585	3416	2856	2549	5033	2827	4157	818	1083	1570	805	933	1882	2512	2487	1965	2646	2472	2833	4076	4021	4002	4177	5413	3589	4537	4114	3816	4922	4794	4047
Numa1	2233	2240	2081	2580	4470	4621	4432	3435	2229	1717	3237	2025	2541	1248	1730	2298	1475	1179	2452	2675	3144	2261	3024	3198	2570	3919	3905	3691	4289	5389	3606	4381	3914	4328	4566	4436	5625
Eif4g1	2532	2868	2459	1944	3317	3381	3026	1941	2653	2447	3447	2325	3510	1395	2979	3889	1545	1493	2586	2558	3624	1901	4281	3614	3324	3793	3464	4151	4514	5415	4345	4631	3330	4408	3935	3747	5417
Golim4	2786	2821	2718	2755	4731	4796	4066	3558	2461	1681	3494	1871	3255	671	1424	1972	992	897	1924	2255	2380	1813	3129	2681	2947	4571	4332	4086	4368	5318	4421	4825	3796	4408	4264	4261	5662
Huwe1	3362	3574	3103	2707	3949	4218	3523	2741	2321	2195	3690	2402	3349	1333	1997	2253	1823	1432	2022	3090	3419	2096	3065	3328	3343	3792	3399	3630	3885	5333	3408	4390	3093	3902	4140	4302	4938
Spon1	2087	1455	1280	2692	4033	4378	3513	4082	2125	1718	4590	3095	3411	588	742	1502	844	627	1583	2194	1040	1841	2204	1512	4207	4739	4568	4938	5055	6694	4356	4429	4476	3628	4867	4899	4492
Smoc1	1408	1532	1607	2992	4437	4773	4176	3352	2502	2416	5597	2452	3313	353	713	1259	542	622	1506	1521	1598	2059	3009	1879	3125	3155	4604	4090	5060	6298	4158	5161	4387	5922	5240	4090	6781
Lamp1	3376	3090	3258	2238	4123	3772	3309	2747	2306	2171	3264	2060	3285	1775	1970	3118	1799	1914	3090	2957	3036	1662	3387	3340	3682	3893	3494	3745	4145	5542	4033	4204	3649	3880	4598	3644	5235
Cdh13	1322	1590	1423	2342	4163	4859	3984	3002	1523	1221	2430	1357	2584	378	1202	1534	641	600	1617	941	2881	1142	3510	4273	4975	5235	4029	4507	6234	6613	5589	4751	2948	3020	4051	3537	5931
Tmsb4x	4060	3516	3544	2462	3122	2990	2418	2266	3476	2929	3905	2125	3519	2546	2797	3610	3552	3443	3861	4024	3786	2090	3926	3459	3523	2735	2392	3144	3293	3755	2558	3811	3192	3932	3825	3204	5114
Wnk1	3366	3191	2918	2654	3869	3786	3026	2456	2217	2331	3235	2147	3025	2156	2577	2922	2243	2006	3113	3428	4038	2274	3379	3347	3499	3353	2988	3577	3530	5145	3389	4145	3077	3766	3840	3702	4532
Gnb1	2475	2429	2129	2366	4133	3693	3211	2811	2347	2035	3463	2263	3277	1309	2114	2880	1229	1206	2393	2652	3196	1792	3723	3456	3704	3812	3352	3898	4183	5263	4135	4197	3597	3655	4138	3626	5498
Ccdc80	3124	3123	2602	2043	4023	3792	3049	2708	2031	1890	3669	2146	3134	674	1204	1886	727	1126	1841	2486	3113	1517	4164	3088	3649	4122	3724	4566	4873	5818	4429	4205	3724	3959	4196	3816	4924
Sepp1	6142	4284	5374	3111	4522	5369	4823	3674	1916	2003	4469	2920	3482	2666	1568	3045	2217	3898	4698	3480	2875	1847	2440	2247	3130	2520	2826	2885	2681	3811	2092	2698	4206	3890	4445	3869	2802
Bmp4	669	493	768	2001	4339	4679	4375	1565	1179	1461	3286	1554	2908	227	947	1434	347	624	1171	708	3050	1618	5110	1899	2347	3434	4558	4722	5105	4533	4950	5156	3685	6834	6276	2891	6957
Fgd5	1309	1128	801	2304	3799	3907	3703	3095	3211	2329	3595	2060	3492	903	1372	2129	868	913	1924	3389	4053	1887	3193	3508	4686	5541	2958	4320	4141	6404	4874	4083	3031	3032	3610	4861	4212
Clec14a	1130	881	906	2581	5191	4659	4233	3107	1605	1080	2752	1190	1710	267	912	1211	495	556	1717	1517	2661	1552	3498	2802	3466	3958	4413	3792	4955	5119	4926	4987	3856	4745	5513	4074	5801
Plxnd1	1194	1016	944	1854	3897	3092	2807	2383	1878	1236	1979	1022	1500	738	1780	2594	820	1362	3667	2774	4643	1729	4347	5223	3553	3964	3367	4631	5616	6282	4941	3965	2755	3636	4192	3987	4925
P4hb	3072	2479	2414	1953	3405	3173	2893	2243	2107	2112	3348	2175	2960	1222	2345	3535	1526	1545	2781	2654	3260	1767	3968	3236	3156	3607	3198	3683	4114	5271	3960	4175	3283	4296	4074	3295	5342
Mbnl1	3643	4214	3871	2368	3630	3787	3115	2564	2780	2089	3527	1908	3184	1070	2046	2485	1421	1442	2371	2656	2762	2161	2952	2911	3728	3406	3100	3551	3503	4592	3459	3728	3745	3702	3776	3508	4674
Ubr4	2138	2408	1821	3111	3801	4102	3597	2437	2590	2285	3893	2429	3636	1285	1746	1866	1698	1342	1940	2922	3593	2164	3170	3402	2801	3874	2765	3734	3885	5554	2983	4023	2799	3847	3136	4307	4980
Eef1a1	3822	3184	3671	2196	3668	3860	3256	2667	1571	1657	2830	1762	2593	1604	2266	2673	1870	1923	2989	2629	3275	1844	3627	3451	4033	2968	3051	3436	3923	4546	2852	3695	3276	3469	3542	3264	4542
Nrp1	1890	1717	1701	2756	2906	3520	3173	2598	2114	1821	4706	1896	2258	951	1400	2051	1488	1613	2976	1739	2283	2043	3222	2246	3447	3226	4150	4400	3966	4458	3001	3975	4042	5249	4921	3441	5037
Arhgap31	1094	971	873	2639	4569	4496	3879	3145	2637	2262	4483	2660	3763	746	1426	1940	726	770	1794	2907	2812	1585	2561	3592	3284	4265	3042	3954	3554	5681	3946	4381	3474	3484	3798	4884	4384
Spag9	1954	2019	1702	2380	4202	3935	3314	2723	2776	3074	3906	2589	3961	789	1729	2069	963	1035	1806	2822	2997	1902	3675	3820	3988	3291	2809	3706	3874	5233	4050	3850	2884	3467	3546	3571	4902
Col4a2	2722	4644	3832	1664	2556	2320	1908	1325	2259	1709	2764	1833	3178	894	2429	2933	623	1124	2811	2023	3587	1865	5809	4470	2841	3004	2882	3838	4787	4581	3670	4255	2284	4626	4086	1703	5074
Eif3a	3166	2777	2606	1917	2963	3104	2584	2042	2120	2026	2738	2011	2900	1537	2548	3293	1646	1700	2672	2713	3302	1764	3553	3500	2648	3256	2712	3685	3639	4650	3473	3820	2584	3525	3321	3343	5240
Chd4	2529	2733	2238	2163	3306	3297	3098	2299	2205	1812	3221	1940	2932	1487	2127	2842	1722	1569	2629	2369	3020	1894	3272	2919	2870	3178	2915	3519	3786	4471	3242	3925	2867	3686	3810	3203	5187
Tpt1	2950	2184	2255	2189	3268	3810	3493	2688	1841	1995	3324	1974	3441	1614	1678	2097	1643	1715	2863	3223	3112	1917	3077	3079	3760	2906	3019	3434	3653	4443	3411	3448	3489	3418	3904	2965	4035
Prrc2b	2277	2770	2335	2301	4075	3807	3781	2524	2092	1605	3152	1971	2484	1094	1453	2166	1112	1079	1863	1979	2750	1828	2848	2541	2463	3405	3122	3470	3985	4417	3505	4104	3186	4077	4032	3799	4559
Plxna2	733	759	557	2011	4128	4700	5242	2396	2656	3401	5625	3739	6330	624	1393	1713	469	383	1023	2198	2374	1693	3482	3692	2645	5023	2670	3996	4264	5961	4119	3955	2310	2792	2851	4247	3444
Klf2	706	582	545	1418	1391	2765	3305	3180	3299	3048	1633	1183	3629	676	954	2055	606	923	2293	1985	1657	788	2427	1397	4532	3015	2717	3460	2925	2615	4957	5177	3303	3090	4146	5487	3527
Adam10	1127	1110	945	2056	3950	3900	3681	3344	1654	1783	2857	1510	2600	627	1639	2127	1096	649	1940	1853	2214	1692	3383	3065	4151	3856	3377	3881	4325	5360	4011	4281	3340	3251	3961	3596	4939
Nfib	3205	2712	2659	2705	4186	4109	3303	2541	1927	1711	2910	1683	2691	611	1420	1821	875	825	1580	2303	2947	1971	3378	3019	3107	3328	3637	3504	4049	4242	3389	3777	2985	3854	4186	3322	4461
Lmo2	1202	913	1041	2298	4410	4840	3681	3713	1244	932	1686	980	1362	453	1182	1508	879	590	2220	1426	2130	1360	2577	1787	3722	3482	4009	3722	3507	6023	3965	4420	3172	3847	5330	3161	5688
Prrc2c	2092	2357	1720	2129	2970	3897	2963	2246	1937	1710	3212	1976	2826	1332	1952	2253	1714	1483	2277	2428	3139	1852	3214	2892	2758	3129	2846	3472	3487	4324	2931	3875	2867	3790	3243	3900	5053
Rdx	2298	2101	2104	2249	3813	3721	3520	2853	1864	1561	3105	1826	2291	1073	1780	2426	1142	1200	2262	2198	2611	1530	2766	2604	3034	3639	3019	3227	3323	4296	3400	3508	3519	3419	3733	3600	4282
Tmem2	893	1068	744	2582	3635	3329	3479	2781	2211	2019	4584	2057	3877	655	1245	1494	724	421	1218	2364	2399	1238	2467	4412	2639	3499	2605	3838	4251	6535	3128	4639	3415	2766	2652	5169	4887
Sulf2	1434	1337	1135	2037	3869	3097	3086	2874	2095	1777	3938	2351	3530	652	1104	1639	721	659	1462	2441	2041	1978	3427	2831	4541	4454	3352	3839	3921	5952	4218	4099	3426	3194	3810	3512	3822
Rrbp1	3276	2970	2473	1946	3256	3110	2588	2116	2299	1668	2775	1842	2610	1386	1705	2938	1508	1717	2242	2453	2955	1873	3260	2623	2351	3076	2812	3346	3656	4333	3316	3709	2778	3966	3834	3324	4902
Tpm4	2263	1598	1438	1613	2608	2469	2066	1725	2488	1980	2836	1689	2819	1296	2818	3909	1551	1584	2764	2489	3170	1392	4041	3507	3215	3136	2540	3356	3648	4179	3378	3936	2557	3219	3496	2986	5028
Map4k4	2478	2197	2187	1789	2847	2929	2085	1799	1652	1722	2472	1946	2927	1381	2011	2960	1198	1349	2542	2349	3269	1772	4349	4255	2700	2963	2616	3526	4529	4204	3437	3134	2421	3417	3584	2618	5165
Herc2	1640	1733	1216	2941	4495	4187	4623	2910	1948	1933	3710	2255	3191	1014	1239	1499	1079	768	1312	2433	2886	1973	2930	3578	2564	4729	3077	3144	3766	6108	3665	3937	2458	3020	3054	4162	4220
Nfe2l1	2351	2531	2334	2404	4042	3874	2972	2841	2383	1731	3069	1951	2948	638	1169	1740	698	618	1545	2207	2331	1993	2693	2439	2751	3746	3168	3638	3581	5192	3656	4279	3160	3511	3989	3672	4480
Rock2	2617	2874	2608	1939	3495	3502	2977	2171	2839	2343	2806	2066	3695	717	2536	2764	1004	1197	1874	2576	2663	1530	2932	2871	4043	2981	2631	3414	3356	4229	3352	3715	2672	2930	3137	3501	4150
Aebp1	6747	8013	5705	1524	2781	3210	2270	1545	1803	1683	2457	2169	2923	856	1639	2345	842	842	1535	2620	3363	1597	3859	3227	2604	3080	2381	3318	3309	4104	3096	3737	2568	3447	3246	3170	4849
Fam107a	862	889	669	2178	3791	3703	4085	4637	2645	3492	6579	3526	7443	619	666	1403	451	179	742	2271	1885	1356	1840	3199	2355	5380	2110	2545	2631	6751	3556	4106	3057	2326	1986	4521	4321
Ctsh	2269	1783	1535	2322	4376	3219	3333	2730	2013	1681	2822	1905	2683	667	1069	1637	828	954	1614	3055	2551	1825	2882	3000	3596	4130	2729	3223	3563	6730	3723	4820	3018	3123	3882	3668	4003
Bcam	1798	2168	2008	1991	5281	3978	3722	3082	2233	2008	2909	1712	3459	435	970	1500	573	484	1275	2275	1977	1302	2595	2673	3621	4769	2934	3003	2991	6268	5038	4933	2900	2564	3355	4438	3567
Notch1	846	787	629	2286	3514	3547	3280	2542	2924	2232	4069	2340	4486	688	1402	1725	730	599	1588	2442	2015	1564	2169	3251	2728	3283	3022	3710	3897	4458	2956	3886	2805	2950	3254	4218	4116
Scd1	6394	13673	14503	5067	2670	2863	2845	1333	684	1212	1391	2428	2180	572	600	774	458	1253	628	1087	1595	7299	973	1657	723	1486	1195	603	837	3784	974	2228	1989	1554	1537	1265	1093
Pkd1	2036	2651	1877	2251	3947	3769	3539	2176	2431	2011	3812	2155	2759	740	1148	1712	617	732	1266	2389	2641	1671	2532	2401	3172	4412	2896	3678	4041	4606	3790	4165	2990	3214	3251	3943	3810
Igfbp4	3245	2456	2527	1512	2406	2497	1826	1507	1176	930	1309	1382	2171	1243	1353	2173	960	1544	2408	2257	3166	1505	4014	3920	3288	3082	3211	4827	5254	4868	3256	2990	2764	2841	3756	2871	3251
Ncl	3129	2909	2904	1795	2718	2926	2410	2015	1840	1799	2999	1700	2840	1782	3159	3861	1995	1424	2510	2356	2776	1545	2559	2727	2316	2459	2660	2877	2930	4097	2688	3158	2621	3051	2975	2973	4494
Arrb1	1459	1074	1173	2242	3668	3508	3391	2610	1764	1732	2761	1609	2656	993	1551	2060	981	869	2199	2828	3622	1885	2929	2777	3469	3439	2759	3407	3540	5239	3166	3543	2641	2846	2971	3906	3861
Bsg	2946	2498	2720	2048	3951	3731	2842	2586	2050	2030	2786	2041	2757	921	1366	1856	1061	1001	1822	2398	2254	1826	2902	2821	2410	3534	3129	3226	3020	4289	3410	3779	3207	3754	4000	3492	4110
Kmt2d	1567	1942	1320	2102	2766	3247	2982	2136	2414	1842	2647	1730	2623	1299	1635	1933	1616	1297	1840	2085	3263	2109	2985	2227	2270	3190	2638	3506	3512	4155	2664	3859	2702	3611	3049	3871	4646
Col8a1	264	309	149	540	923	801	775	725	882	432	570	210	737	131	1974	2069	250	252	935	618	4250	961	7020	6394	4459	3903	2680	4815	7637	6374	4939	5508	1283	8857	3694	1240	7649
Col18a1	2226	4891	4347	789	1069	1031	596	721	1062	713	1068	1028	1209	353	2034	2479	376	753	2407	1477	4159	1485	6987	6649	3316	2978	2359	4376	6062	4630	3942	3654	1232	3397	2924	1451	5845
Slco2a1	889	788	612	2176	3199	3325	2577	2159	1289	1164	2792	1569	2160	492	1143	1514	491	452	1432	2578	3159	1529	2943	2727	2724	2979	3271	3887	4703	7556	3462	4670	3235	3442	3754	4566	5066
Dstn	7791	9137	9214	2036	3320	3313	2522	2214	1828	1626	2676	2038	2779	828	1355	1608	1292	996	1682	2297	2224	1450	2473	2349	1964	2540	2370	2555	2539	3807	2771	3267	2491	3184	2927	2335	3673
Rpl8	3220	2545	2850	2133	2851	2934	2524	2120	1599	1685	2463	1420	2195	1624	2118	2765	1906	1709	3045	2602	2777	1752	2652	2847	2920	2472	2539	2751	3243	4076	2586	3312	3351	3187	3214	2875	3220
Ctnna1	1786	1960	1956	2054	3106	2914	2962	2270	1990	1684	3068	1597	2812	734	1648	2126	863	801	1963	2096	2470	1499	3073	2992	3263	3205	2967	3249	3547	4545	3297	3378	2800	3126	3373	3373	4353
Zmiz1	1648	2309	1327	2222	2916	3629	3516	2180	2022	1461	3065	1757	2890	1208	1323	2144	1207	1151	2108	2528	3197	1653	2338	2895	3162	2906	2845	2860	2662	5773	2918	4369	2372	3389	3613	3526	4349
Hspa5	2202	2397	1852	1960	2236	1894	1839	1495	3237	2564	3076	1603	2999	1494	2882	4061	1740	1499	2561	2066	2620	1658	4087	2187	3307	2308	2022	2801	2904	4536	2503	3907	1923	2607	2174	2658	3969
Tpm1	7026	7301	7238	1574	2615	2562	2064	1262	2210	2219	2420	2377	2711	918	1601	2510	934	1283	1540	2220	2861	1813	2803	2530	1779	2089	2080	2377	3065	2826	2941	2816	2189	3611	2989	2019	3596
Ywhae	2558	2021	2155	1923	2652	2653	2411	1905	1894	1565	2510	1492	2353	1476	2494	3481	1565	1361	2598	2118	2772	1539	3358	2824	2504	2880	2381	3055	3367	4068	2848	3293	2666	3133	3197	2727	4488
Ctsb	3032	3009	3241	1756	2309	2673	1934	2078	1472	1387	2215	1373	2094	4095	2099	4881	3000	4324	6143	2839	2787	1454	2777	2288	2583	2281	2334	2905	2886	3670	2466	2498	2264	2887	3162	2414	3864
C3	10553	7234	7087	1694	1154	2741	1450	1722	2194	1207	1320	3081	2893	3080	1265	2357	3857	2525	3097	4611	3020	1741	4912	1950	2132	1677	1163	2023	2208	2205	1001	1393	2767	3052	3240	2011	4402
Eng	1042	882	923	1756	2412	2946	2325	2023	1513	1161	2948	1596	2040	483	957	1763	554	748	1905	2599	3277	1319	3001	2785	2270	2734	2966	3859	3886	4668	3670	3882	3732	5249	4758	4350	4950
Mical2	1417	1997	1814	2361	3313	3471	3704	2459	1743	1591	3695	2015	2614	565	898	1535	444	523	730	1678	2200	1597	2923	3821	1866	3968	2537	3535	4295	5592	4164	3775	2570	3094	2687	3742	3804
Cd34	3110	1894	1746	1626	3151	2415	2178	2123	2127	1417	2548	1490	2370	549	1896	2397	712	781	1697	2416	2699	1385	4195	3227	3481	3505	2188	3691	3786	4768	3333	3698	2292	2774	2895	2959	4376
Map4	3198	3135	2770	1890	3208	3017	2212	2008	1894	1609	2341	1791	2431	973	1836	2253	886	1251	1727	2476	2362	1622	2756	2551	2837	3075	2358	2909	2965	4039	2987	3616	2585	2708	3160	2737	3919
Itpr1	2611	3438	2825	2456	4082	3881	3228	2668	1911	1422	2692	1695	2532	740	1016	1495	972	968	1515	2457	2485	1588	1791	2032	2043	2956	2734	3395	2853	4688	2550	3537	2677	2852	3233	3754	3491
Clic4	2330	2861	2625	1804	2583	2439	2136	1907	2623	3038	3759	2545	5399	721	1888	2357	830	794	1529	2285	2673	1018	2733	2854	2723	3019	2050	2982	2904	3834	2960	3070	1991	2238	2765	2661	3784
Fzd4	1595	1231	1186	1878	3645	3348	3141	3011	1887	1348	3182	1861	2655	443	1011	1392	486	521	1308	1867	2028	1348	2536	2810	2544	3101	3157	2869	3548	4106	3041	3424	3266	3249	3736	3323	3894
Ddx3x	2448	2826	2800	1928	2749	3445	2917	2315	1855	1842	2718	1582	2983	961	1799	2594	1129	839	1779	2286	2683	1302	2604	2882	2499	3053	2084	2454	2655	4106	3361	3594	2329	2405	2677	3405	4711
Ctgf	3477	4197	3625	1710	1761	2019	1357	1443	1694	1380	3086	3087	3366	669	876	1289	454	564	822	3381	2866	1027	2591	4823	537	1356	2998	1874	3144	3512	2268	3831	2528	8283	3941	1494	3872
Cdc42bpa	1809	1789	1799	2337	3723	4254	3576	2529	1795	1613	2980	1771	2714	397	1029	1180	577	638	1281	1694	1865	1550	2145	2223	2886	3247	2960	2961	3445	3860	3413	3165	2711	3497	3839	2780	3754
Egfl7	814	550	488	2038	3069	3983	4307	2285	1624	955	2514	1452	1895	505	1007	1700	499	757	1683	1986	1956	1259	2417	2186	2693	3465	2467	3453	3545	3662	3694	3536	3041	3347	3700	4142	4031
Itgb4	773	711	526	1755	3174	2574	2888	1969	1800	1111	2226	1213	2148	448	1469	2001	509	603	1398	1876	3292	1522	2917	3078	3202	3512	2905	3767	3690	4456	4011	4045	2340	2821	3253	3654	4175
Akap13	2629	2896	2388	1879	3013	2413	2153	1991	1958	2447	2756	1931	3482	1663	1724	2123	2218	1908	2028	3381	2732	1821	2717	3218	2938	3527	1996	2702	2618	4008	2931	2930	2191	2375	2290	2902	3531
Rnf213	1092	1227	757	1954	2194	2428	2021	1813	2009	1232	1899	1181	1819	1025	2024	2397	2032	1515	2073	1454	4241	1356	3109	2564	2477	2578	2152	4659	4177	4287	2340	3239	1786	3055	2412	2973	5183
Csde1	3265	3341	3507	2074	3299	3121	2647	2406	1673	1767	2322	1954	2451	1145	1383	1909	1372	1230	1853	2188	2111	1709	2211	2389	2925	2725	2382	2664	2643	3569	2236	3035	2570	2947	3044	2957	3635
Myof	1159	1120	997	1754	3437	3344	2985	2387	1192	1099	2187	1408	2284	678	1680	2012	682	688	1347	1834	2551	1169	2900	3036	2590	3608	2235	2843	3113	4670	3160	3591	1849	2816	2709	3325	4322
Tpr	2139	1944	1776	1823	2791	3150	2571	1990	1747	1408	2218	1490	1985	1355	2027	2394	1821	1319	2435	2074	2509	1687	2648	2436	2887	2682	2400	2726	2778	3959	2708	3344	2475	2784	2930	2881	4160
Tie1	728	649	541	1615	2911	2944	2492	2107	1604	1175	2573	1365	2057	532	1090	1747	524	568	1807	2224	2780	1237	2844	3062	2920	4091	2695	3553	4317	5241	4109	3654	2529	3102	3246	3777	3678
Sod3	3877	3862	3767	1999	4090	3800	3259	2593	2104	1904	3739	2308	3387	428	802	1364	504	611	1231	1859	1320	1997	2175	1676	2089	2884	3284	2559	2900	3279	3329	2893	2855	3660	3880	2736	3843
Myo1c	1846	2036	1940	1328	2964	2707	2526	1819	2455	2035	2868	1719	3108	644	2068	2629	859	892	1526	1907	2577	1195	2379	2559	3094	2865	2261	3186	2943	3798	3268	3406	2631	2977	2959	3492	3587
Golgb1	3078	2863	2697	2236	3106	3327	2511	1855	2061	1819	2688	1702	2324	868	1107	1472	967	1098	1446	2151	2668	1764	2506	2115	2180	3076	2625	2954	2811	3991	2655	3216	2352	3166	3003	3064	4054
Wdfy3	1285	1260	1115	1952	3543	3561	3392	2238	1711	1366	2646	1581	2080	897	1146	1537	857	720	1602	1779	2243	1323	2234	2193	2567	2898	3086	3303	3677	3706	2701	3375	2529	3258	3345	3138	4033
Clstn1	1722	1880	1796	2250	4482	4002	3473	2907	1666	1758	3117	1793	3186	425	943	1508	626	501	1325	1846	1594	1407	1816	1840	2423	3138	2901	2844	2969	4375	3077	3444	2924	2876	3914	3276	3509
Jun	1102	1147	1325	1678	3003	3052	3428	2331	2502	2670	3011	1316	3086	451	770	1358	488	616	1050	1134	1953	1911	3050	1528	1853	2789	3074	2692	2822	3239	3026	3995	2753	3327	2965	3416	3777
Ptprm	974	795	741	1674	3304	4130	3825	2821	1404	1180	2450	1523	2613	370	878	1367	488	412	1124	1412	1771	1105	2408	2536	2459	3907	2977	2962	3832	4529	3688	3697	2643	3065	3381	3053	4151
Pabpc1	1514	1380	1568	1471	1966	2218	1692	1904	1630	2078	1794	1244	1562	2390	3522	2907	4071	2384	3683	4537	3139	2288	3214	3052	2806	2174	1928	1945	2123	3078	2244	2211	3002	2349	2569	2120	3072
Vcam1	655	446	556	1496	3727	2523	2490	2650	2723	2716	7659	2103	5234	257	1768	1419	460	323	1149	2607	1651	766	3155	2290	2779	2119	1765	3293	2335	3169	2767	3092	2123	2608	2413	2357	4049
Htra1	1765	1894	1798	1633	2765	2606	2054	2355	2220	1879	3376	1719	2678	286	848	1361	450	612	1013	1744	1536	1559	2623	1982	3159	3255	3320	3398	3702	4652	3643	3634	2959	3482	4120	2569	3879
Mprip	2985	2945	2763	1451	2589	2695	1913	1677	1604	1374	2288	1686	2128	778	1942	2582	875	1015	1846	2251	2607	1387	2969	2941	2351	2371	2026	2902	3187	3647	2919	2744	2230	2844	2980	2454	3988
Atp5b	3592	3051	4596	1937	2584	2629	2007	1546	1556	1480	2148	1707	2101	1337	2421	2996	1454	1280	2277	1928	2321	2333	2471	2526	1906	2178	1944	2160	2563	3650	2602	2885	2482	2606	2720	2197	3641
Srcap	2088	1990	1824	2038	2790	3183	2452	1826	1869	1657	2356	1577	2397	967	1387	1779	1268	1070	1557	1665	2256	1724	2315	1881	2204	2562	2631	2775	2844	3893	2691	3166	2433	3103	2925	3238	3937
Myh10	6112	7942	7207	2087	2526	2915	2054	1779	2154	1870	3207	1466	2173	563	1246	1544	780	1004	1332	1938	2047	1793	2272	2066	1529	2135	2553	1915	2601	2449	2348	2379	2338	3139	3123	1733	3206
Pkhd1l1	941	893	577	2083	3957	4342	4835	2396	2218	1885	4097	1839	1976	446	828	901	743	490	914	1510	1621	1705	1696	1690	2301	4899	2499	2215	2431	3919	2837	3734	2567	3127	2111	4856	3451
Ski	1856	2113	1919	1888	3112	3037	2653	2134	2167	2018	3704	1998	3450	661	881	1473	750	865	1257	2158	2025	1300	2256	2325	2788	3029	2526	2997	2873	3877	2894	2966	2611	3025	3188	2885	3245
Cpd	1209	1062	953	2096	3309	3414	2809	2706	1710	1709	2979	1901	2657	664	1064	1424	718	482	1460	1973	1924	1578	2147	2042	2760	2862	3248	3167	3075	4099	2773	3337	2868	2739	3497	3170	3255
Lifr	1384	1355	1271	1854	3379	3755	2910	2697	1018	803	1613	1247	1656	718	908	1295	750	433	1303	1440	2624	1158	2689	2399	2382	2945	2285	2772	2874	4620	2533	3467	2503	2927	2781	3466	4086
Cd74	1852	835	969	787	485	901	1172	711	1697	641	750	900	723	955	1550	2755	1515	1686	2139	1935	4016	1490	3401	2021	2058	961	1135	3238	2853	2688	1544	3206	1967	6309	2681	1889	6753
Ncor2	1825	1819	1336	1567	2613	2987	2236	1869	2486	2643	3406	2102	4461	921	1370	1928	980	942	1667	2167	2556	1472	2336	2789	1825	2959	2349	2547	2922	3801	2881	3028	2149	2951	2768	2727	3412
Ttc28	1881	2120	1925	2248	3463	3704	3237	2449	1680	1230	3238	1814	2499	446	812	1345	564	515	1247	2112	2081	1440	2145	2295	1897	3119	2816	2613	3028	3577	2810	2911	2660	2665	3220	3083	3357
Fasn	6513	9560	19079	4133	3000	3392	1662	834	496	649	888	1974	1588	369	1033	1016	424	1147	546	926	1822	6552	850	1769	490	971	835	522	861	3877	1172	1596	1411	1181	1317	926	945
Itga9	2340	3875	3403	1972	3599	3859	2897	2421	2054	1466	3142	2062	2637	412	657	1010	454	584	986	1922	1582	1356	2127	2036	2648	3321	2600	2250	2778	3750	2687	3240	2709	2901	2884	3377	3106
Tinagl1	937	1105	938	1923	2618	2909	2517	1932	2518	2784	3982	2083	4131	327	1653	2045	495	391	1158	1271	1731	969	2361	1922	2325	2657	2520	3126	2812	2895	2528	3019	2639	2943	3307	2530	4020
Kif1c	5289	5160	5023	1705	2506	2472	1998	1605	1404	1258	1868	1465	2171	852	1350	1994	812	1216	1582	2345	2315	1563	2364	2400	2082	2400	2110	2532	2466	3290	2726	2804	2177	2490	2709	2412	3243
Efnb2	873	881	902	1883	3189	2913	2510	2070	1068	682	2151	817	1339	316	1254	1285	448	472	1144	1331	2173	1219	2849	3372	2478	2582	4158	3131	3821	3489	3870	3129	2544	3494	3872	2095	3849
Nfia	2403	2221	2239	1880	3306	3588	2883	2537	1632	1281	3006	1748	2430	563	893	1303	717	540	1257	2020	1684	1612	1684	1834	2439	2853	2631	2478	2792	3924	2855	3082	2787	3050	3244	3161	3152
Ifngr1	1181	820	849	1644	3392	3281	2840	2403	1331	1078	2148	1275	1722	573	1023	1418	689	635	1519	1065	1687	933	2530	2207	1987	2833	3098	2916	3634	3604	3483	3295	2808	3873	3610	2631	5138
Cyb5r3	3164	2845	2874	1412	2207	2323	1976	1740	1420	1086	2066	1181	1803	724	1638	2028	847	1253	2036	2345	2529	1335	2806	2998	2203	2722	2080	2511	2820	3538	3238	3456	2091	2488	2547	2350	4104
Nuak1	728	713	788	1867	3108	4014	4135	1851	1337	1182	1892	1140	1838	419	764	1248	399	676	1168	980	2117	1778	3048	859	3449	3644	2848	3330	3156	4016	4351	3396	2200	3184	4414	3622	3224
Canx	2219	1988	1889	1644	2621	2343	2149	1682	1703	1317	2247	1352	1904	952	2091	2796	1288	1121	1941	1945	2255	1394	2967	2480	2549	2661	2280	2614	2654	3708	2348	3140	2186	2476	2502	2664	4386
Serbp1	2435	2170	2003	1556	2269	2488	1842	1746	1517	1256	1974	1252	1872	1286	2332	2888	1456	1304	2327	1749	2381	1106	2743	2412	2030	2311	2007	2550	2690	3453	2650	2689	2322	2868	2689	2532	3777
Tulp4	1245	1155	946	1624	3170	2606	2724	1886	1843	1344	2168	1281	2595	352	1479	2037	679	676	1478	1808	2117	1531	2886	2374	3265	2991	2636	2942	3319	3766	3264	3224	2343	2517	3062	2371	3302
Rhob	1018	1097	1244	1140	1792	1890	2170	1482	1987	2160	2979	1744	4208	475	648	1366	491	523	1307	1020	2185	916	2503	2071	2084	2473	2703	2819	3280	2905	3164	2788	2402	2937	3212	2275	2945
Ptms	3752	3644	3488	1648	2879	2720	2169	1842	1878	1346	2234	1510	2158	1044	1099	1723	900	1247	1722	2340	2217	1870	2232	2219	1956	2662	2419	2497	2590	3261	2514	2848	2324	2665	2687	2471	3371
Ltbp3	1507	1969	1680	1671	2672	2495	2127	1665	1557	1436	2985	1461	2040	295	544	1054	416	621	953	1277	1929	1182	2363	1803	2362	2782	3325	3195	4248	3903	3425	3272	2333	3934	3421	2221	4225
Arhgef12	2432	2670	2427	1984	2839	2986	2620	2157	1689	1526	2454	1607	2559	696	1170	1451	840	719	1440	1920	2132	1341	2258	2199	2425	2601	2302	2512	2631	3518	2310	2703	2295	2600	2983	2585	3137
Kctd12	1182	836	918	1911	3903	3239	3023	2884	1978	1667	3957	2271	2727	657	694	1238	928	893	1405	2059	1463	1646	1591	1493	2182	2585	3287	2713	2743	3066	2925	2936	3358	3104	3063	2965	2961
Adh7	1159	691	801	2455	4135	4377	3849	3671	1206	1051	3265	1466	2355	422	796	1229	538	277	1523	1082	1054	1371	2034	1205	2507	2893	2931	2089	2030	4218	2388	2754	2712	2368	2985	2473	3309
Nhsl2	890	873	761	1804	3450	3055	2976	2205	1621	1634	2729	1617	3110	520	1440	1371	908	528	1444	1476	2185	1374	2588	2589	2936	2876	2413	2857	3072	4330	2401	2852	1901	1959	2535	2337	3802
Hdlbp	2476	2283	2261	1514	2072	2247	1688	1475	1793	1640	2114	1325	2072	950	1759	2486	1199	1312	1965	2015	2377	1389	2698	2526	2340	2202	2084	2524	2745	3741	2460	2747	2147	2844	2729	2229	3471
Prrc2a	1529	1757	1537	1499	2409	2788	1995	1645	1636	1368	2076	1236	2144	1026	1513	2333	1279	974	1894	1871	2121	1445	2345	1888	2027	2293	2239	2671	2916	3426	2598	2976	2212	2846	2581	2716	3523
Map7d1	1786	1968	1783	1370	2397	2158	1854	1411	2143	1926	2266	1533	3211	893	1422	2198	870	1086	1614	1618	2034	1303	2602	1780	2042	2488	2226	2960	2870	2920	2796	2763	2162	2661	2911	2377	3556
Rpl13a	3172	2025	2306	1668	2349	2618	2055	1779	1220	1124	1915	1431	2015	1537	1401	2131	1467	1620	2699	2301	2313	1359	2292	2130	2032	1936	2194	2365	2535	2845	1829	2362	2836	2841	2804	2387	3209
Smc1a	1856	1751	1617	1378	2633	2560	2255	1859	1377	1241	2079	1194	1866	1039	1807	2269	1315	1041	1976	1567	2145	1477	2459	2319	2024	2525	2335	2688	2870	3463	2597	2731	2242	2522	2462	2651	3845
Lrrfip1	2695	3117	2747	1229	1978	2030	1706	1310	2347	2705	2681	1805	3484	773	1871	2490	1044	949	1679	1620	1981	1182	2657	2072	1370	1973	1980	2528	3084	2841	2663	2582	1564	2742	2223	1661	3712
Slk	1529	1464	1247	1589	2658	2149	2137	1765	1777	1557	2095	1415	2701	1159	1547	1869	1241	1125	1853	1970	2748	1332	2535	2721	2686	2493	1959	2739	2927	3612	2493	2445	1882	2315	2344	2716	3527
Cltc	2176	2364	1916	1695	2305	2280	2116	1541	1655	1432	2055	1235	2254	1287	1592	2089	1400	1371	1985	1902	2308	1395	2519	2382	2609	2233	1970	2481	2600	3776	2388	2772	1978	2664	2385	2454	3235
Mcl1	1256	1211	1162	1339	1773	2047	1904	1569	2493	2041	2348	1663	3264	962	1159	1548	1091	1253	1836	1923	1965	1289	2350	2000	2349	1951	2323	2473	2724	2650	2049	2525	2392	2613	2337	2406	3638
Hnrnpu	1680	1595	1404	1354	1996	2133	2003	1467	1592	1610	2037	1297	2101	1324	2250	2795	1707	1473	2065	1813	2151	1412	2388	2149	2027	2252	1902	2465	2577	3294	2411	2593	2185	2508	2205	2451	3286
Fhl1	3298	3805	3708	2163	4192	3682	3013	2810	1510	1756	3093	1835	2423	331	584	854	438	518	896	1735	1168	1351	1463	1710	1664	2385	2595	1964	1966	3268	2493	3122	2526	3218	2908	2487	2825
Atp1a1	1195	1231	1023	1582	2642	2220	2144	1914	1602	1345	2226	1614	2470	967	1146	2013	843	760	1846	2148	2323	1133	2636	2660	2152	2696	2118	2663	3113	3807	3189	2821	2153	2494	2747	2754	3334
Tjp1	1005	1104	893	1606	2963	2790	2275	2187	1129	961	1814	1100	1731	386	1004	1394	540	460	1331	1405	2028	1021	2543	2415	2669	2887	2467	2813	3281	3854	2878	3097	2154	2399	2686	2862	3709
Marveld1	1767	2231	2098	1691	2830	2740	2728	1983	1880	1104	2187	1309	1857	395	755	1255	465	498	1056	1163	1679	1034	2099	1559	2085	3192	2537	2897	3343	3663	3439	3177	2416	2701	2840	2856	3616
Ddx5	1536	1599	1198	1868	2164	2576	2696	2162	1916	1568	2714	1411	2280	907	1125	1547	981	971	1397	2065	1914	1398	2102	2355	2241	2547	2219	2270	2538	3390	2640	2702	2205	2315	2134	2940	3261
Ablim1	1494	1046	1165	2019	3240	3561	3123	2227	1226	1184	2840	1514	2162	451	766	1154	564	460	972	1385	1750	1065	2280	2221	1692	2750	2530	2299	2941	3352	2594	2908	2569	2991	2912	2611	3117
Itpr3	763	688	548	1721	2893	3068	2714	2314	1592	1621	2655	1692	2971	603	1126	1330	574	438	983	1729	1599	1432	1997	2061	2519	3022	2399	2652	2808	3714	2789	3069	2286	2464	2646	2989	3239
Uaca	1520	1360	1281	1167	2597	2703	2121	2163	1403	1190	2088	1094	2221	399	1500	1756	577	541	1582	1835	2424	943	2605	3196	2362	2730	2166	2365	2828	3636	2659	2508	1733	2409	3047	1705	3707
Serpinh1	4982	3880	3785	885	1321	1288	892	702	1748	1004	1356	872	1180	1078	2500	3878	1180	1506	2007	1879	2667	1206	4333	2704	2118	1758	1605	2350	2815	2663	2383	2622	1554	2889	1974	1568	2883
Lrrc58	2130	2049	1930	1370	1936	2181	1587	1369	1554	1478	2199	1421	2190	1006	1830	2444	1204	1142	1953	1721	2329	1299	2603	2456	2124	2031	2092	2494	2863	2951	2389	2382	1973	3061	2616	2084	3638
Nfat5	1806	2170	1905	1905	2698	3036	2402	1888	1464	1477	2640	1549	2446	707	953	1167	777	769	1140	1809	2207	1381	2027	1770	2360	2570	2443	2669	2427	3254	2348	2880	1939	2288	2513	2842	3177
Nfix	2940	2831	2844	1764	2568	2776	2229	1815	1493	1237	2245	1371	1954	555	837	1184	765	908	1179	1778	1900	1525	2160	1963	2047	2475	2523	2555	2735	3005	2542	2602	2504	2810	3396	2200	3060
Tmtc1	1422	1390	1304	1869	3210	3638	3011	2367	1521	949	2454	1434	2081	362	568	900	382	444	858	1261	1507	1166	1830	1359	1568	2479	3000	2448	3166	3113	2658	2995	3168	3270	3444	2846	3606
Tnrc18	2079	2351	2115	1206	2085	2374	1945	1752	1643	1173	1715	1204	1579	1009	1106	1862	1049	1043	1728	1826	2420	1353	2216	1949	1784	2570	2182	2878	2954	3098	2670	2753	2062	2733	2565	2548	3752
Kat6a	1739	1701	1500	1667	2530	2527	2153	1903	1539	1332	1965	1229	2105	831	1227	1706	1065	928	1639	1752	2049	1323	2147	1700	1940	2509	2132	2680	2535	3251	2519	2861	2167	2504	2502	2845	3683
Lrrc8a	1041	1033	959	1473	2858	2756	2481	2494	2064	2341	3941	2418	4565	608	758	1086	516	291	890	2096	1582	987	1768	3171	1673	2846	2114	2269	2801	3783	2574	2376	2073	2078	2314	2398	2840
Rere	1596	1691	1615	1576	2835	3035	2463	2136	1022	1081	2208	1221	1822	864	920	1355	898	876	1425	1474	2230	1285	1840	1961	1809	2527	2382	2292	2319	3621	2728	2963	2629	2768	3089	2822	3482
Ppp1r9b	1855	1619	1669	1498	2431	2757	2155	2059	1579	1383	2435	1777	2866	1003	1028	1709	992	903	1523	2255	2304	1373	2086	2347	1630	2726	1821	2469	2454	3187	2497	2210	2086	2124	2456	2612	3045
Ankrd11	1659	1802	1629	1521	2359	2525	2018	1797	1600	1357	2240	1500	1978	1044	1259	1673	1194	999	1466	1728	2119	1444	2112	2210	1771	2388	1992	2598	2856	3391	2381	2692	2023	2512	2528	2735	3522
Eif4b	1902	1921	2148	1442	2676	2944	2078	1942	1062	923	1656	1281	1660	1125	1297	1762	1165	1006	1752	1728	2148	1206	2401	2327	2013	2335	2126	2388	2592	3091	2115	2457	2289	2329	2504	2576	3150
Gas6	3437	2456	2200	1550	3154	2841	2695	2114	1532	1391	2624	1518	2444	510	536	1109	522	770	1130	1546	1470	1179	1875	1292	2260	1959	2222	2330	2162	3165	1848	3021	2722	2656	3673	2723	2782
Fblim1	2494	3505	3335	1774	2611	3219	2171	2018	1686	1198	2333	1602	1997	264	888	1270	389	417	1242	1312	1633	1022	2112	2034	1671	2071	2188	2397	2953	3002	2919	2318	2170	3079	3366	1750	3521
Lox	1695	1364	1359	1513	2356	2669	2029	1933	1771	1587	2962	1608	2739	617	798	1277	726	794	1377	1385	1704	1352	2439	2097	2793	2244	2967	2714	3362	3659	2900	2723	2188	2764	3201	1636	2834
Prpf8	1481	1640	1429	1780	2625	2863	2497	1811	1359	1203	2292	1432	1756	840	1366	1700	1073	718	1535	1587	1811	1405	1978	2034	1888	2342	2169	2290	2393	3335	2115	2845	2231	2537	2633	2504	3084
Cdc42bpb	1407	1227	1175	1430	2855	2346	2251	1681	1778	1332	2124	1506	2545	705	1225	1784	554	804	1384	1797	2198	1190	2171	2263	2147	2402	1992	2923	2630	3429	2722	2616	1994	2307	2529	2648	2928
She	651	624	450	1517	2498	2831	2363	2332	2070	1486	1837	1269	2460	378	1169	1506	431	442	1438	1477	1510	947	1656	1934	2626	2892	2097	2879	2801	3591	2741	3028	2140	2297	2584	2752	3281
Svil	3649	3235	2865	1374	2092	2570	2013	1777	1474	1194	2160	1590	2585	1135	1049	1472	1010	1113	1480	2318	2332	1381	2027	1646	1878	2383	2085	2178	2096	2504	2359	2433	2039	2166	2233	2307	2693
Itga5	868	966	854	1130	2078	1910	1857	1417	2021	2533	2992	1645	3997	583	1674	2328	549	347	1146	1472	2104	816	2920	2633	1924	2494	1793	2681	3332	3673	3158	2551	1548	2017	2081	2107	3324
Nucb1	1777	1760	1682	1323	2779	2355	2273	1806	1401	1343	2374	1169	1895	671	996	1609	777	742	1379	1614	1853	1107	2136	2106	2110	2580	2174	2363	2551	3486	2685	2817	2388	2843	2691	2626	3191
Aff4	2232	2831	2045	1765	2293	2809	2498	1678	1638	1277	2165	1649	2399	694	817	1271	737	625	1069	1881	1742	1096	1792	1979	1613	2179	1947	2105	2427	4151	2160	3345	1914	2548	2129	2557	3717
Asap2	938	986	954	1647	3299	2958	2716	2124	1644	1260	2618	1425	2369	376	968	1195	447	432	1055	1357	1441	1084	1903	1822	2404	2622	2344	2392	2593	3210	2637	2683	2216	2389	2664	2542	3346
Fam198b	1875	1946	1691	1390	2693	2754	2080	1865	1098	882	2027	908	1428	297	1062	1400	350	392	1064	1128	1312	1038	2660	1867	2221	2369	2629	2253	3000	3178	2721	3038	2452	3273	3311	1827	3286
Cyr61	435	434	571	845	950	1540	2465	402	1435	2364	1861	688	2535	156	1057	1432	249	458	608	978	1409	1075	3651	810	1263	1682	2245	2148	3084	1996	3139	2830	1645	4618	3580	1398	3695
Emp2	1575	1427	1079	2038	3546	2368	2265	2494	1778	1302	2032	1380	2405	330	889	1433	405	453	1158	2099	1086	1553	2240	1662	2517	2607	2583	2422	1898	3642	2485	2668	2048	1690	2812	1875	3186
Rasip1	544	451	368	1429	2324	2491	2458	1847	2218	1900	2622	1480	3567	350	1216	1410	377	352	1082	1837	1753	804	1891	2600	1819	2579	1944	2734	2684	3636	2829	2606	1992	1740	2337	2824	2904
Tubb5	1291	1210	1114	1263	1766	1560	1467	1092	1159	1057	1272	1097	1413	1308	2909	3658	1641	1224	2521	1411	1977	1116	2838	2284	2045	1982	1544	2354	2763	3067	2214	2696	1745	2044	1910	2254	3725
Adamts1	1248	1763	1154	1407	1362	987	1205	2017	3266	2177	2881	1752	6173	489	869	1087	396	613	1305	3715	1324	845	956	3797	2781	2087	1664	1386	1370	3023	1843	2822	2161	1406	2168	3341	1902
Add1	1646	1551	1430	1336	2385	2390	2076	1757	1046	1059	1911	977	1532	749	1268	1434	1012	738	1532	1576	1931	1203	2449	2286	2166	2332	2154	2319	2909	3326	2598	2444	2020	2530	2488	2127	3476
Fndc3b	1333	1259	1225	1387	2432	2156	1985	1425	1650	1460	2485	1346	1919	550	972	1394	551	625	1143	1457	2172	1151	2390	2255	2358	2418	2352	2620	3126	3357	2702	2408	1939	2788	2840	1826	2966
Plvap	591	549	658	875	2097	1345	1093	1528	1268	889	1574	1350	1337	799	760	1660	361	884	2092	4080	5258	1429	2753	3694	1884	2270	1114	3490	2353	4433	3171	1875	2018	1927	2801	5418	3029
Atp5a1	2522	2426	3406	1618	2196	2181	1801	1408	1129	996	1894	1296	1778	1109	1513	2071	1142	1117	1941	1600	1942	1971	1884	2074	1529	1994	1802	1802	2006	2989	1938	2336	1941	2121	2162	2108	2697
Lrp1	6351	7006	4280	1737	1803	2072	984	970	1367	1377	2019	2368	2158	3425	907	2491	2754	2645	2283	2868	2315	1696	1877	1445	1499	1217	1030	1462	1164	1482	818	1275	1533	2134	1905	1679	2114
Lrrc32	686	732	622	1152	2066	2119	2202	1324	2590	2541	2457	1457	3771	273	1143	1309	421	439	1105	1564	1526	893	1814	2256	2910	2065	2017	2790	2649	2802	2528	2381	2278	1737	2414	2669	2775
Arhgdia	1839	1510	1423	1376	2031	2037	1735	1476	1425	1103	1919	1198	1668	911	1618	2168	1115	1088	1623	1472	1633	1034	2203	1845	2121	1959	1927	2248	2199	2811	1689	2608	2031	2254	2438	2141	3288
Ybx1	2678	2266	2347	1430	2159	2202	1979	1684	1265	1237	1680	1548	2029	985	1686	2095	1009	1025	1886	1684	1641	1097	1902	1776	1900	2102	1707	1770	2017	2823	1953	2342	1928	2104	2290	1981	2740
Nsd1	1435	1430	1414	1655	2364	2311	2259	1621	1287	1048	1764	1071	1444	800	1225	1640	1013	952	1291	1600	2058	1271	2144	1738	2208	2135	1685	2480	2623	3429	2177	2611	1765	2198	1969	2593	3091
Amigo2	786	781	660	1510	2200	2521	2403	2985	1396	1257	3182	1353	2654	537	641	1395	462	354	1182	1438	1961	1462	1317	1513	2211	2863	1585	2294	1863	4651	2792	2645	2235	2204	2367	3271	2628
Dab2ip	946	1021	874	1361	2524	2208	1955	2045	1305	1172	2691	1616	2367	547	859	1330	449	482	983	1898	2004	1108	1993	2334	2113	2788	2030	2429	2199	3671	2543	2569	1909	2114	2705	2642	2574
Adra2a	669	430	527	1397	4113	4010	3870	3194	654	697	2517	808	1615	319	516	956	327	149	821	577	564	1101	1387	816	1998	3023	3308	2211	2267	3458	2645	2729	2837	2428	3548	2246	2352
Plcb4	1705	2098	1811	1599	2717	2961	2557	1833	1435	1061	2283	1594	2348	485	623	779	343	500	764	1568	2109	1146	1527	1782	2257	2582	1918	1847	2181	2967	2373	2249	1971	2341	2700	2320	2406
Smarcc2	2112	1959	1755	1480	2178	2295	1762	1644	1177	1138	1816	1212	1572	709	999	1583	936	1062	1444	1703	1722	1211	1703	1738	1660	2119	2262	2001	2070	2749	1898	2539	2219	2334	2339	2395	2785
Cst3	3004	2394	2446	1524	2908	2750	1932	2429	1320	1156	2215	1547	2134	540	650	1133	692	683	1142	1424	1501	1120	1302	1601	1875	2574	1824	1712	1676	2741	2009	2211	2276	2327	2827	2459	2439
Epb41l2	3310	2441	2607	1180	2233	2331	1478	1432	1115	1024	1774	1262	1726	863	1298	1895	850	1057	1524	1965	1957	1102	1819	1656	1785	1773	1770	1833	1959	2431	1614	2198	2019	2223	2309	2118	2801
Emp1	1009	716	555	839	1035	1208	1100	934	2667	4830	3823	1509	8294	716	2698	2656	607	760	1459	2063	1788	564	2400	2482	2587	1567	1282	2230	2150	2284	1744	1688	1341	1224	1517	1422	2040
Amotl1	1669	1598	1513	1387	2093	2108	1675	1441	1375	977	1656	1038	1678	554	1068	1409	531	579	1217	1807	2230	1089	1954	1880	2156	2329	1869	2184	2317	3112	2279	2595	1894	1998	2309	2537	2947
Gnb2l1	2792	1886	1792	1397	1879	2076	1423	1390	1025	903	1461	1073	1260	1252	1616	2087	1496	1541	2211	1869	2087	1160	2046	2164	2012	1756	1655	1917	2202	2521	1665	2117	2056	2257	2111	1878	2971
Ddb1	1586	1532	1421	1224	1964	2050	1698	1350	1385	854	1806	1172	1484	907	1551	2139	823	836	1538	1388	1767	932	2688	2166	1770	2036	1787	2225	2651	2923	2254	2428	1802	2482	2148	1951	3453
Sdf4	1862	1615	1570	1642	2808	2566	2218	1865	1356	1054	1994	1075	1778	532	744	1037	691	597	1146	1548	1404	1240	1339	1542	1935	2002	2159	2152	2223	3152	2141	2510	2378	2301	2719	2471	2958
Slc9a3r2	604	615	506	1145	2299	1872	2097	1664	1931	1352	1834	1032	2129	432	1040	1513	396	515	1110	1551	1548	878	1756	1450	2993	3719	1464	2775	2586	3354	3837	2675	1936	1717	1875	2792	2861
Rhoa	1862	1766	1647	1121	2078	1746	1695	1278	1349	1280	1821	1159	1920	944	1502	2005	1095	1146	1853	1615	1876	1108	2233	1903	2151	2036	1579	1984	2173	2650	2142	2467	1948	2019	1973	1993	3284
Dock6	782	737	561	1659	2700	2529	2456	2231	1789	1174	2521	1417	2017	519	621	1102	508	601	1031	1442	1679	1277	1590	1727	1879	2668	2291	2164	2274	2878	2818	2468	2209	1993	2116	2871	2449
Azin1	784	743	512	1498	1984	1910	1936	1788	2862	2308	2500	1715	3588	532	1186	1234	655	480	1380	2011	1079	1006	2026	2845	2148	2381	1814	1906	2126	3394	2104	2261	1760	1583	1852	2210	3186
Sf3b2	1627	1575	1568	1288	2224	2417	1774	1559	1136	956	1676	1156	1569	982	1265	1824	1148	1006	1843	1606	1695	1220	1761	1730	1568	2071	1900	1915	2114	2652	2018	2142	2000	2249	2435	2161	3391
Scarb2	1665	1629	1481	1634	2548	2274	1942	1924	1245	1341	2226	1633	2899	608	675	1135	629	641	1279	1685	1334	1137	1562	1500	2182	1774	2089	2303	1772	3004	1872	2475	2569	2059	2561	2287	2975
Prkar1a	1765	1925	1774	1293	2324	2109	1536	1580	1497	1155	1899	1171	1866	629	1039	1417	674	699	1228	1595	1840	1088	1792	1987	2163	2004	1817	2311	2204	2905	2047	2521	1792	2281	2422	2265	2738
S1pr1	625	492	405	1465	2177	1767	1713	2838	1698	1349	2509	1394	2916	434	1177	1203	475	281	1187	2256	1779	712	1432	3921	2160	1900	2015	2025	2172	2771	1835	1886	2008	1560	2035	2249	2538
Ano6	1101	1253	1093	1278	2483	2262	2032	1700	1245	1162	2183	1438	2252	570	1058	1362	568	624	1032	1313	1659	1061	2062	2215	2434	2484	1864	2043	2329	3397	2412	2471	1783	1766	2258	2210	2576
Selp	410	330	309	961	2132	1830	1628	1404	1005	1089	1743	1134	2599	161	1294	1523	337	183	1096	759	1747	724	3060	2710	2304	2230	2091	2827	3026	3249	2429	2197	1441	2163	2242	1437	3212
Atp2b4	1369	1637	1647	1416	2728	2242	1724	1748	929	948	1356	1261	1721	550	755	889	623	491	1110	1426	1924	1145	1832	1756	2416	2153	2046	2557	2791	2980	2211	2173	1750	1723	2158	2281	2974
Lyz2	1998	929	1187	813	589	418	235	698	1678	833	836	632	638	5555	3474	4857	7189	6469	8263	3484	2497	2190	2502	2062	2111	561	638	1070	1067	1086	727	603	1040	1470	1060	900	1754
Ash1l	1809	1830	1535	1595	2409	2381	2212	1450	1531	1138	1996	1038	1821	693	840	1160	734	687	979	1681	1808	1118	1708	1321	1852	2117	1772	2237	2178	2639	2105	2465	2059	2151	2023	2399	2773
Plxna4	675	648	677	1526	2604	2685	2615	1689	1841	1295	2783	1277	2023	278	700	851	390	310	798	996	1450	1014	1959	1669	1351	2244	2481	2415	2640	2989	2295	2527	2136	2414	2644	2581	3252
Ntn1	1413	1446	1156	1516	2674	2457	2295	2045	1339	1146	2120	1371	2502	316	618	1047	459	428	863	1596	1112	1162	1443	1360	2106	2498	2099	2137	1994	3429	2105	2728	1988	1543	2929	2505	2487
Wasf2	1029	1139	1052	1302	2131	2302	1824	1631	1118	1177	2052	1383	2265	751	1127	1492	894	768	1389	1639	1552	1184	1868	2046	2414	2373	1614	2174	2291	3052	2254	2157	1731	1760	2231	2190	2692
Tsc22d1	1248	1321	1240	1413	2467	2280	1889	2369	2507	2309	3821	1377	2943	329	1102	1583	747	565	1080	1913	1310	757	1637	2492	1763	1978	1794	1885	2085	3042	2063	2124	1724	1716	1982	2131	2402
Lrp5	901	1046	834	1466	2209	1891	1854	1536	1520	1326	2498	1206	2140	487	916	1568	470	451	1135	1518	1934	1348	2125	1999	1684	1966	2416	2298	2473	3844	2055	2884	1785	2180	2514	1916	2940
Stk10	659	547	499	1230	2253	2260	1999	1730	1445	1686	1937	1271	2158	615	1095	1425	1035	739	1586	1288	1543	1060	1864	1671	1827	2534	2098	2489	2373	3134	2494	2363	1716	2372	2302	2155	3223
Golga4	2075	2083	1897	1454	2303	2332	1969	1643	1391	1155	1666	1357	1782	736	889	1396	836	821	1183	1470	2018	1283	1599	1520	1656	2081	1600	1953	2066	2765	1932	2265	1718	2193	2096	2222	2503
Csrp1	5524	5403	4695	1289	2170	1730	1385	977	1362	847	1561	1508	1717	402	1065	1534	507	571	963	1524	1852	900	1823	2002	1512	1881	1417	1820	2084	2523	2264	2187	1426	2008	1969	1480	2499
Ccpg1	1802	1396	1705	1545	2534	2383	1945	1842	1648	1176	2137	1359	1932	562	761	973	789	695	1087	1552	1371	1112	1736	1421	1711	2226	2271	1979	2016	2999	2477	2263	2090	2375	2564	2083	2707
Dock9	1075	916	784	1477	2824	2775	2707	1759	1284	858	2129	1341	1844	537	681	929	401	447	826	1532	1798	1081	1475	1921	2008	2871	1783	2008	2185	3474	2687	2623	1873	1989	2107	2878	2586
Anxa2	1430	1093	1166	1162	1677	1527	1311	1001	1345	1460	1955	1011	2120	982	2842	3085	1128	1312	1871	1474	1728	794	2240	1960	2439	1874	1432	1893	2172	2714	2053	2386	1412	1528	1758	1738	2360
Nid1	2272	1896	1790	742	1290	1388	885	694	1081	968	1450	1345	1307	927	1885	2433	828	1110	1637	1800	3501	1088	3551	3194	1842	1770	1692	2381	2676	2243	1850	1939	1660	2114	1933	1640	2180
2610507B11Rik	1832	1724	1875	1308	2197	1969	1572	1280	1037	946	1499	930	1549	891	1634	1877	917	851	1549	1536	1920	1115	2081	1956	1898	1953	1691	2158	2286	3194	2247	2299	1653	1894	2098	1736	2743
Kmt2e	1177	1280	1169	1327	2331	2424	2061	1522	1187	1191	1916	1320	1666	759	812	1082	811	637	1144	1426	1488	1176	1709	1610	1982	1990	1902	2130	2300	3039	2118	2454	1908	2224	2257	2264	2752
Hip1	1344	1464	1156	1406	2157	1981	1743	1498	1372	952	1877	1107	1745	546	850	1315	614	612	1317	1589	2005	1097	2149	2153	1838	2298	2149	2172	2412	3000	2418	2148	1828	2079	2444	1885	2762
Rps3	1948	1286	1576	1461	2037	2163	1846	1477	952	986	1518	1015	1349	1023	1206	1385	1062	958	1924	2019	1801	1032	1817	1853	1985	1839	1716	2109	2340	2542	1552	2125	2061	1967	2208	1721	2495
Shank3	542	460	381	1537	1769	2226	2084	1752	1895	1243	2680	1429	2907	665	919	1378	463	465	1119	1738	2197	911	1403	1879	1433	2374	1491	2689	2310	2817	2156	2499	1923	2092	1970	3454	2595
Spen	916	998	830	1077	1991	2663	1750	1915	1301	1680	2030	1319	2904	792	1028	1456	787	638	1263	1185	1771	1140	1668	1236	1477	2024	1898	2022	2194	3172	1743	2593	1875	2255	2162	2260	3274
Ranbp2	1690	1753	1471	1429	1942	2090	1842	1406	1483	1415	2111	1438	2461	829	1208	1326	908	749	1349	1571	1729	979	1590	1539	2022	1764	1504	2049	2137	2855	1867	2277	1836	1930	1879	2205	2739
Ccnd2	1667	2062	1742	1572	2722	2603	1987	1784	1522	1297	1553	916	1755	340	775	848	506	545	938	1224	1182	932	1429	1122	2283	2250	1876	2339	2233	2887	2152	2745	2007	2021	2487	2309	2613
Cyp1b1	1232	876	955	2182	3901	3352	3253	2156	959	1186	3347	2366	2435	490	435	746	498	363	816	1035	1235	1606	1486	928	1865	2365	1933	1622	2111	3491	2001	2346	2326	2989	2904	2381	2396
Amotl2	987	903	1009	1257	1671	2167	2146	754	1233	1300	1208	1089	1585	387	712	1183	328	569	772	513	1370	988	2118	576	1116	1632	2062	2029	2352	1982	2044	2309	2096	3363	2841	2130	3856
Limch1	2048	2779	2310	1785	3582	3099	2331	2075	1302	1425	2529	1504	2435	332	548	772	413	438	946	1822	1201	1232	1290	1417	1016	2338	2151	1520	1484	2272	1976	2303	1960	1962	2564	1894	2177
Pls3	4053	5116	4544	1241	1836	1981	1669	1235	1418	1072	1735	1096	1863	328	954	1186	394	374	989	1077	1483	714	1757	1769	1480	1830	1551	1741	2219	2323	2238	2303	1271	2079	1948	1477	2679
Serpinb6b	665	456	565	1165	1919	1788	1818	1200	1360	919	1605	1103	1672	209	1495	1995	338	405	1026	727	1761	1025	2714	1378	1336	1702	2264	2407	2594	2929	2073	2762	1841	2551	2838	1573	3461
Txndc5	1090	944	982	1233	1728	1729	1708	876	1035	620	1434	690	956	283	999	1557	407	504	1159	609	2019	789	3349	2221	1577	1676	2049	2318	3257	2374	2493	2350	1701	3366	2830	1292	3226
Glg1	1305	1559	1276	1209	2456	2152	2015	1544	1243	1117	2088	1076	1559	551	955	1235	607	534	1201	1168	1514	955	1796	1668	1552	2119	1976	2102	2524	2905	2085	2399	1774	2182	2172	1991	2878
Ctsd	1458	1574	1733	1147	1683	1753	1412	1529	1144	1043	1531	986	1628	2017	1106	2695	1567	1830	2353	1514	1542	1101	2259	1604	2228	2189	1481	1936	2505	2924	2001	2020	1634	1651	2229	1725	2344
Eef1b2	2436	1572	1786	1351	1829	1862	1707	1299	740	848	1215	971	1306	1333	1377	1843	1186	1301	2366	1910	2020	926	1583	1886	1642	1596	1456	1904	1946	2397	1665	1971	1954	2054	2004	1905	2671
Kank1	1968	2513	2176	1028	1475	2235	1495	1367	755	475	911	752	1161	308	648	952	362	425	1050	1417	2631	860	2177	1569	1946	1589	1803	2244	1987	2980	2051	2606	1730	2300	2490	2476	3147
Map1b	5006	6601	5502	1093	1403	1453	920	816	1217	1226	1290	1284	1592	895	1650	1601	644	778	823	1749	2358	846	1323	1328	1421	1368	1026	1660	1438	2597	1393	2612	1031	1664	1411	1483	2857
Icam1	504	296	383	1207	1880	1824	1430	1128	1624	1958	4036	1723	3292	208	674	977	288	251	858	652	1346	632	2290	1533	1766	1480	1612	2624	2280	2500	1998	2017	1622	2640	2494	1602	3732
Ppp1r12a	3298	4073	3723	1375	1935	1862	1614	1159	1448	1062	1897	1246	1680	851	867	1197	996	996	1165	1931	1751	1228	1434	1602	1435	1560	1478	1643	1681	2194	1760	1859	1414	2222	1572	1922	2350
Ubr5	1489	1729	1531	1298	2127	2205	1768	1292	1164	1015	1851	1178	1808	635	915	1135	721	600	995	1485	1813	1208	1657	1753	1826	2142	1761	2124	2169	2860	2055	2192	1674	2146	2035	2042	2653
Myo18a	1241	1270	992	1342	1648	1877	1629	1324	1135	1027	1331	878	1516	642	1057	1454	703	706	1168	1321	1711	930	1793	1581	1838	1919	1589	1961	2014	3494	1861	2619	1545	2116	1950	2178	3352
Rgs5	8949	14137	11850	1119	1235	1417	622	459	1412	1261	1651	1420	1818	214	171	360	233	509	490	668	1278	750	636	457	796	377	797	444	783	504	543	2208	862	2474	1004	407	672
Bmx	626	478	469	1503	3025	2822	2595	1914	903	566	1412	841	1132	189	552	801	350	226	624	706	908	765	1564	1338	1684	2195	2343	1976	2396	3091	2238	2568	2130	2157	2423	2208	2968
Tnks1bp1	1439	1299	1130	1471	2099	2498	1924	2035	1620	1200	1839	1135	2198	463	992	1265	501	576	1159	1315	1407	956	1688	1455	1870	1876	1693	1926	2141	2869	1822	2086	1860	1922	2338	1998	2689
Hnrnpk	1422	1328	1355	923	1478	1797	1606	1365	1212	846	1490	1032	1668	836	1354	2043	872	835	1839	1444	1686	747	1838	1787	1322	1813	1813	2118	2114	2420	1969	2051	1713	2037	1969	1657	3145
Akap9	1458	1563	1270	1135	2034	2198	1825	1345	1434	980	1468	1012	1406	526	823	936	842	727	935	1354	1914	972	1915	1626	1639	1932	1740	2111	2206	2892	2023	2264	1541	2286	1877	2046	2992
Foxp1	1207	1035	867	1394	2310	1913	2152	1842	1290	824	1740	999	1379	538	726	1124	608	691	1298	1744	1817	1070	1487	2363	2280	2268	1854	1807	1807	2792	2078	1933	1853	1920	1939	2229	2479
Cd24a	660	441	545	1659	2973	3079	2462	2522	1236	1586	2232	1239	2509	993	1202	1118	1666	822	1752	1783	844	1354	1293	1342	1862	1506	1813	1269	1306	2078	1547	1802	1848	1986	2150	1543	1906
Ncoa3	1194	1408	1232	1221	2014	2296	2133	1861	1490	1170	1897	1173	2288	595	823	1320	832	798	1438	1272	1432	1055	1474	1066	1869	2427	1447	1807	1853	2692	1900	2107	1687	2004	2108	2442	2447
Eea1	1402	1525	1373	1125	2149	2297	1964	1759	1168	1034	1485	900	1593	699	963	1279	596	515	1079	1307	1264	996	1450	1352	1633	2013	1757	1818	2007	2611	1951	2333	1759	1882	2229	2134	2782
Crebbp	1305	1463	1238	1255	1805	2048	1568	1287	1285	1023	1432	1013	1550	724	907	1166	1075	793	1363	1535	1924	1095	1788	1691	1538	2092	1750	2006	2007	2528	1860	2347	1729	1992	2010	2133	2577
Lima1	1220	892	775	1002	1787	1759	1586	1371	1235	1006	1528	978	2087	504	861	1143	521	617	1206	1334	1663	826	1765	1553	2546	1985	1719	2326	2396	2802	2320	2118	1677	1753	2302	1976	2624
Rapgef1	1060	1109	963	1050	1861	1733	1472	1155	1508	1416	1665	1199	1825	634	1402	1665	672	603	1005	1295	1540	1029	1814	1877	1750	2063	1566	2206	2399	2944	2191	2149	1444	1621	1659	1929	2675
Crip2	868	823	794	1177	2146	1978	2005	1773	1202	937	1640	921	1682	308	879	1203	450	435	1035	1103	1478	810	1892	1631	1871	2435	2085	2209	2397	2691	2132	2303	2034	2027	2162	2235	2610
Ncor1	1558	1560	1433	1145	1868	1968	1648	1419	1620	921	1669	1103	1548	782	1075	1335	1082	909	1254	1411	1732	1285	1724	1644	1785	1682	1795	1832	1758	2554	1992	1986	1723	2017	1884	1929	2713
Fkbp9	2534	2079	2134	1093	1983	1864	1601	1306	1278	1077	1873	1039	1807	348	668	917	399	668	927	1194	1206	903	1701	1543	2010	1887	1841	1990	2247	2414	1890	2136	2013	1998	2455	1788	2452
Dctn1	1527	1458	1346	1068	1942	1864	1834	1443	1198	848	1609	942	1415	666	1040	1397	833	831	1287	1351	1483	993	1667	1709	1469	2225	1759	1799	1876	2521	1767	2102	1760	1885	2139	2039	2701
Birc6	1304	1411	1160	1518	1877	1853	1657	1372	1268	1046	1643	1040	1495	878	1084	1239	1018	755	953	1517	1961	1067	1737	1707	1836	1929	1588	1987	2197	2607	1547	2117	1290	2006	1781	2061	2629
Bpgm	512	341	471	1127	2112	2093	1799	1654	1367	1161	1286	802	949	850	1570	990	2305	1153	1507	2465	1527	1347	1719	1771	1320	1837	2117	1265	1696	2346	2064	1886	2416	2172	2580	1165	2093
Setd2	1371	1364	1238	1144	1836	2065	1531	1242	1125	1132	1640	1260	1586	855	999	1161	846	743	1136	1623	1637	1243	1622	1808	1834	1896	1576	1845	2031	2870	1945	2055	1629	1863	1714	1967	2475
Lrrc8c	454	432	414	1322	2184	2151	1908	1485	1162	1195	2348	1283	2348	324	1147	1395	324	257	797	1145	1331	920	2118	2056	1620	1850	1899	1994	2347	2822	2083	1945	1822	1996	2305	1740	2669
Rtn4	1083	1105	1069	806	1199	1096	1105	729	1123	1023	1259	783	1294	519	3754	3885	757	650	1542	930	1583	831	2817	2271	1976	1471	1179	1757	1975	2362	1856	1709	1072	1560	1512	1137	2469
Lasp1	869	640	663	1072	1812	2001	1789	1035	1227	1050	1369	922	1821	656	1448	2068	882	909	1432	1083	1551	888	2151	1704	1960	1781	1764	2111	2084	2494	1878	2063	1421	1723	2138	1757	2940
Pdia4	1442	1224	946	807	1731	1377	1226	1096	1289	910	1420	804	1307	716	1327	2048	787	748	1376	1246	1498	865	2364	1540	1549	1995	1634	1993	2121	2849	2025	2346	1439	2166	1884	1772	3542
Ppfibp1	1822	1498	1502	1271	2114	2269	1873	1426	969	1046	1453	925	1460	716	890	1510	613	512	1263	1584	1730	1063	1563	1749	1482	1763	1768	2077	1731	2323	1760	2233	1678	1943	2189	1675	2637
Tapbp	1020	920	900	1060	2034	1911	1614	1673	1398	945	1510	984	1660	427	691	1118	519	579	819	951	1431	899	1814	1568	1597	1704	1807	2866	2213	2883	1926	2150	1702	1940	2444	2049	3638
Zbtb4	1310	1342	1149	1465	2291	2570	2175	1766	1152	863	1700	1249	1230	307	585	779	391	451	771	995	1120	887	1562	1172	1464	2018	2231	1832	2009	2398	2067	2198	1981	2159	2406	2161	2830
Skil	1013	1015	1020	1178	1667	1995	1504	1593	1853	1099	1837	1272	2153	411	657	952	493	501	1000	1416	1229	1116	1655	1640	1851	1695	1633	1900	1891	1997	2085	2033	1679	2208	2356	1859	2790
Hbb-bs	217	216	93	1235	688	975	428	1576	2810	2865	1035	703	552	2092	2656	977	6077	3466	2218	6081	2395	1893	1048	1559	939	1158	1233	394	133	715	594	1276	4091	1001	2755	724	1218
Luzp1	1176	1095	1079	985	1637	1631	1542	1183	1363	1295	1850	1198	2129	377	887	1014	367	446	876	1253	1591	829	1833	1502	2410	1955	1472	2403	2240	2818	2190	2265	1460	1526	1857	2105	2399
Mllt4	988	798	720	1173	2099	1887	1636	1573	1204	962	1759	1177	1798	403	882	1273	513	560	878	1271	1568	931	1611	1932	1892	1795	1735	2086	2099	2656	1973	2138	1613	1848	2176	1896	2454
Grn	1398	1188	1029	1090	1714	1791	1265	1340	1066	892	1623	1076	1404	1418	1016	2192	1184	1247	1972	1261	1644	815	1862	1621	1441	1995	1843	1924	2083	2489	2053	2026	1832	1928	2197	1850	2642
Snrnp200	1302	1361	1092	1277	2096	2320	1957	1582	890	754	1799	1032	1427	555	957	1138	851	551	1206	1420	1369	895	1366	1520	1633	1874	1776	1773	1898	2574	1583	2079	1696	1957	2051	2260	2602
Ndrg1	930	1039	814	1188	2456	1996	2002	1562	1512	1158	1750	1301	2210	390	604	841	371	305	923	1674	1396	840	1592	2268	2067	2242	1531	1796	1986	3082	2076	1743	1616	1526	1775	2354	2286
Shroom4	431	473	415	1144	2187	1990	2096	1340	1488	1405	2066	1315	2559	219	792	966	325	271	623	1234	1385	581	1769	1961	1951	2233	1646	2172	2447	2623	2332	2375	1501	1654	1637	1975	2609
Tmem158	580	380	447	1055	2354	1969	2158	1478	1043	731	1496	617	1181	111	614	956	214	245	810	704	1594	610	1602	1222	1308	2224	2426	2235	2792	2597	2399	2494	2076	2922	3073	1946	3318
Apc	1446	1345	1242	1130	2121	1941	1980	1470	1212	838	1504	969	1356	462	843	1168	573	558	982	1593	1330	1036	1640	1363	1752	1946	1784	1846	1824	2629	1975	2358	1573	2007	1929	1993	2325
Baz1b	1554	1435	1311	1204	1646	1811	1437	1323	1221	898	1407	975	1165	928	1460	1707	1066	901	1442	1282	1866	913	1686	1230	1324	1738	1443	1869	2089	2539	1720	2017	1599	2050	1688	2087	2728
Lpp	4147	6625	4905	1230	1779	1714	1157	825	1164	968	1439	1205	1317	516	801	943	588	559	782	1630	2295	1106	1594	1829	1278	1479	1118	1429	1493	1929	1257	1796	1047	1744	1419	1551	1952
Dcn	10811	7404	7054	1354	940	2214	1151	900	971	733	856	1591	1216	779	250	647	855	1147	750	2144	1443	821	2466	803	1212	853	726	1390	1606	1042	639	919	1558	1109	1748	1052	1661
Atrx	1432	1363	1150	1274	1461	2002	2015	1305	845	866	1454	813	1266	639	860	999	845	771	1276	1366	1732	1050	1797	1507	1729	1905	1627	1925	2103	2420	1764	2173	1557	1909	1829	1852	2760
42620	2148	1809	1720	1051	1556	1513	1482	1176	1187	874	1504	862	1285	824	1467	1858	788	791	1485	1598	1718	809	1847	1685	1921	1728	1353	1781	1948	2480	1888	1969	1372	1785	1714	1650	2696
Ntn4	1087	890	934	1130	2343	2483	1880	1621	1046	772	1742	912	1500	153	460	712	266	254	589	917	1161	661	1710	1381	1300	2072	1814	1749	2439	2822	2408	2806	1552	3530	2924	1596	3172
Cd81	1393	1415	1309	1060	1780	1834	1539	1318	1233	948	1756	1064	1595	270	973	1194	445	401	891	1346	1333	930	1696	1577	1838	2020	1854	1883	1980	2826	2061	2223	1807	1986	2438	1701	2363
Jam2	826	677	623	1253	2540	2001	1993	1615	1315	674	1431	999	1348	466	578	871	412	512	1042	2296	2566	931	1219	1853	1668	2369	1333	1836	1865	3091	2194	2291	1967	1623	1851	3497	2059
Arhgef2	1307	1484	1195	1197	1998	2007	1939	1478	1202	968	1401	1102	1433	573	842	1221	701	541	1054	1170	1533	973	1729	1382	1877	2431	1498	2042	2226	2853	2281	2030	1481	1606	1697	1895	2509
Plcg2	534	454	373	1095	1949	1941	1653	1731	1205	713	1344	839	1344	421	916	1166	783	598	1219	1030	1315	842	1830	1230	2016	2163	1749	1786	2083	2645	2169	2306	1945	1964	2057	2122	2567
Cd2ap	780	651	725	1201	2505	2534	2518	1856	905	810	1751	801	1705	402	690	954	413	271	766	1180	1434	864	1557	1613	2276	2407	1554	1819	1847	2971	2107	2015	1467	1509	1657	1977	2406
Rplp2	1802	1422	1639	1242	1564	1765	1496	1316	903	929	1263	1034	1319	1265	1228	1483	1241	1206	1768	1649	1645	1332	1432	1660	1544	1540	1302	1715	1946	2091	1070	1805	1913	1843	1831	1640	2218
Alas2	180	238	74	1099	737	844	383	1195	2504	2433	1024	617	624	2377	2947	1222	5472	3176	2741	5714	2402	1603	1037	1409	708	1264	1339	405	108	684	1330	1261	3721	963	2527	758	1007
Aff1	843	1121	1030	1093	2114	2028	1957	1724	961	812	1858	1227	1796	806	784	1264	894	601	775	1336	1469	996	1482	2113	995	2436	1173	1796	1681	3352	1738	2397	1545	1505	1473	2702	2570
Smarca4	933	1057	928	1036	1515	1711	1405	1046	960	819	1289	698	1173	915	1374	1928	1129	895	1406	1460	1510	1053	2076	1728	1257	1840	1465	1931	2058	2785	1825	1927	1437	1841	1777	1674	2622
Fgfr1	1771	1569	1504	1276	2137	2253	1801	1388	1302	1265	2551	1525	2358	375	734	945	464	460	783	1398	1137	868	1357	1398	1353	1651	1620	1711	2216	2386	1813	1909	1985	2188	2384	1607	2102
Os9	1348	985	874	1115	2031	1889	1834	1510	1160	955	1619	1016	1835	573	573	1163	687	573	1108	1194	1320	877	1655	1438	1392	2042	1769	1882	1946	2535	1938	2041	1832	2174	2282	1933	2520
Col5a1	3324	3712	2605	707	800	1069	530	368	1146	878	1875	1208	1287	1439	846	2074	1213	1818	1529	2298	2661	1194	3160	1756	1527	1302	1588	1717	2275	1786	1427	1615	1310	2387	1757	1068	1770
Bptf	1220	1294	1151	1129	1813	2226	1570	1387	1231	955	1453	1011	1482	599	858	1165	934	679	1120	1265	1412	1062	1559	1487	1379	1673	1564	1750	2086	2422	1732	2016	1528	1822	1775	1929	2387
Arpc2	1582	1416	1499	926	1462	1344	1261	1150	1293	1134	1446	931	1716	1058	1433	1652	1315	981	1651	1416	1531	1116	1646	1771	2020	1541	1309	1590	1641	1937	1561	1939	1331	1620	1702	1464	2707
Klf3	805	704	578	1488	1886	2228	2351	1551	1867	1567	1518	1168	1425	560	766	870	644	555	926	1149	1111	1044	1228	1495	2344	2036	1407	2247	1979	2632	1829	2177	1547	1494	1581	2947	2253
Ktn1	1271	1420	1178	1164	1869	2120	1819	1354	1146	979	1803	1091	1600	464	797	1157	601	480	935	1244	1331	835	1645	1606	1520	1967	1637	1791	1863	2433	2097	2035	1609	1788	1881	1950	2537
Piezo1	571	469	418	960	1579	1595	1309	1129	1082	1116	1532	1016	1971	486	1379	1614	542	499	1294	1113	1789	811	2034	1983	1902	1575	1520	2194	2388	2829	2038	2125	1416	1860	2236	1795	2455
Acvrl1	816	574	575	921	1621	1602	1664	1049	1202	1199	1838	1099	2203	362	916	1116	437	351	729	1027	1362	784	1840	1516	2084	2099	1376	2368	2525	2460	2403	1956	1555	1492	1837	1970	2316
Msrb3	2652	2870	2700	1117	1676	1725	1392	1056	863	977	1219	964	1485	304	717	1002	370	355	863	1315	1623	817	1898	2145	1618	1795	1461	1926	2063	2605	1995	1907	1199	1687	1778	1670	2520
Hnrnpa2b1	1305	1335	1242	1093	1574	1485	1325	966	1013	990	1486	1025	1273	949	1641	2017	1384	1008	1656	1373	1576	1038	1909	1676	1768	1407	1236	1550	1712	2182	1765	1829	1384	1807	1285	1750	2173
Kif5b	1510	1594	1416	945	1438	1535	1296	1158	1144	1019	1586	973	1756	442	1173	1719	700	620	1118	1277	1491	957	1660	1616	1808	1837	1492	1751	1998	2343	1967	2138	1467	1681	1799	1624	2296
Zfp106	2226	2040	2098	1126	1940	1914	1543	1212	1135	933	1348	1116	1480	711	831	1221	840	862	1131	1467	1431	1073	1359	1309	1537	1456	1683	1671	1646	2047	1552	1841	1683	2014	1995	1547	2277
Mylk	5782	8474	7031	1183	1874	1569	1243	916	1323	1030	1615	1455	1848	509	431	703	366	594	576	1773	1775	1085	973	1277	790	962	897	1025	1072	1100	1141	1636	1113	1652	1273	1198	1412
Kmt2a	1041	1189	991	1169	1919	1964	1798	1261	1112	930	1515	973	1380	630	763	866	858	607	893	1104	1560	1083	1425	1040	1330	1775	1601	1862	1930	2288	1501	2263	1523	1739	1810	1992	2393
Pkp4	3375	3653	3406	1094	1873	1946	1576	1664	994	1015	1582	1126	1601	414	579	861	448	518	745	1500	1196	971	1295	1272	1955	1724	1426	1555	1319	2232	1289	1794	1623	1373	1642	1967	1874
Polr2a	874	839	719	1176	1787	1843	1868	1415	802	927	1534	897	1460	642	920	1235	823	674	1243	1212	1508	922	1730	1380	1579	1802	1627	1579	1894	2686	1711	2021	1467	2027	1896	1745	2674
Tgoln1	1226	1156	1160	1224	1948	1939	1840	1418	1187	1292	1894	1140	1765	347	633	901	431	418	822	1213	1246	823	1383	1390	1567	1873	1660	1764	1801	2719	1793	2128	1834	1974	1999	2025	2410
Myrip	552	435	460	1140	2011	2379	2333	2044	734	595	1805	1265	1866	589	539	990	353	211	796	1469	1671	912	1292	1536	1912	2588	1457	1780	1482	2887	2221	1878	1568	1445	1629	2628	1909
4931406P16Rik	712	710	565	1190	1915	2190	2223	1660	1077	963	1942	1262	1566	384	593	1002	414	378	849	1387	1318	696	1351	2038	1663	1955	1356	1651	1993	3156	1754	2006	1615	1730	1505	2219	2273
Hnrnpab	1380	1447	1393	885	1088	1241	1126	857	1078	1025	1409	999	1670	1014	1915	2466	1042	882	1952	1160	1549	883	1943	1724	1117	1119	1098	1544	1913	2205	1635	1962	1247	1720	1519	1388	2244
Tax1bp1	1527	1392	1380	1254	1615	1700	1339	1134	1172	1119	1479	806	1540	762	1036	1274	1091	802	1282	1686	1396	1026	1426	1719	1773	1655	1463	1607	1593	2417	1553	1859	1614	1599	1577	1708	2311
Arhgap29	947	764	789	1234	2090	2095	1776	1309	809	999	1519	929	1364	400	919	1285	398	409	938	1158	1651	765	1713	1653	1898	1948	1514	1798	2092	2838	1695	1778	1472	1520	1655	2079	2431
Tmod3	746	610	615	1060	2239	1879	1645	1428	1147	1097	1733	943	1715	412	792	1057	443	437	938	1071	1300	914	1399	1711	2329	1971	1508	1965	1949	2852	1791	1963	1562	1608	1796	2031	2056
Hipk1	1207	1436	1340	1061	1603	1832	1302	1302	1030	1145	1678	944	1705	1108	1153	1237	1472	753	1530	1713	1621	1213	1607	1688	1428	1484	1349	1574	1634	2158	1530	1869	1530	1627	1405	1690	2150
Tacc1	1669	1639	1628	1106	2285	1996	1620	1211	911	716	1540	952	1545	753	685	947	886	650	1058	1244	1612	759	1306	1659	1330	1802	1320	1633	1643	2833	1627	1890	1524	1628	1662	2014	2391
Ep300	795	905	913	1088	1525	1895	1667	1194	937	981	1398	938	1339	792	853	1102	979	609	1312	1230	1528	1042	1392	1185	1537	1824	1519	1709	1909	2314	1660	2109	1631	1880	1890	2014	2512
Plcg1	909	890	749	1134	1868	1892	1677	1543	895	734	1409	927	1357	429	710	1038	401	412	1028	1341	1639	934	1821	1862	1570	1784	1528	1886	2095	2777	2014	1862	1581	1522	1798	1972	2389
Nfic	1394	1520	1224	1168	1802	1858	1662	1307	1286	1271	1764	1051	1509	537	1039	1395	552	674	1108	1049	1253	896	1581	1139	1798	1927	1457	1779	1646	2641	1913	2111	1525	1730	1977	1735	2081
Fkbp1a	845	908	867	995	1783	1650	1286	988	1000	921	1427	593	1349	473	1351	1534	525	499	1307	1255	1400	754	2030	1865	1620	1762	1463	1749	2110	2492	1860	1964	1422	1676	1790	1552	2341
H2-Q6	544	275	315	1008	1359	1775	2281	1593	1736	657	1063	776	1487	64	477	426	248	201	360	444	1283	501	1857	1062	1317	2051	1329	2946	2489	2760	2121	2144	1122	1679	1948	1957	4786
Ddx6	1037	1172	1174	1176	1828	2088	1744	1284	1138	1189	1581	1157	1630	584	839	983	776	552	940	1028	1271	866	1452	1160	1479	1676	1341	1716	1768	2422	1774	1909	1656	1567	1683	1826	2236
Mmp2	2272	1812	1773	642	916	973	614	632	798	611	1178	766	819	252	495	682	268	551	824	1097	2374	915	3399	2440	2294	1518	1957	2490	3534	2509	2070	1687	1315	2702	1825	1088	2187
Cyth3	901	913	1014	1069	2412	2493	1931	2230	802	1243	2594	1350	2817	515	711	1083	406	243	760	908	1009	677	1358	2340	1298	2279	1204	1619	1920	3202	1842	1837	1356	1430	980	1819	2255
Tagln	10006	10276	9603	1017	1070	1091	503	514	1055	732	1115	1221	1346	297	303	612	230	426	367	1297	1567	684	1017	1010	538	866	785	841	1119	960	1186	1504	842	2082	1405	609	1915
Ywhab	1239	1288	1221	916	1774	1803	1370	1059	1118	888	1374	854	1335	631	935	1490	728	709	1194	1145	1462	750	1517	1459	1840	1754	1501	1635	1988	2405	1790	1936	1560	1781	1702	1925	2416
Hspa8	933	1114	1135	752	1147	1265	1139	836	1586	1171	1112	646	1312	761	1483	1877	840	894	1609	1165	1703	706	1692	1434	1525	1280	895	1860	2114	2023	1770	1728	1257	1674	995	1442	1974
Cmklr1	621	1004	415	1341	1276	1798	2326	1379	1333	865	1012	644	1475	295	756	1311	505	375	948	1121	1153	693	958	897	2477	1798	1015	1579	1294	4536	1503	3650	1343	953	1371	2581	2992
Picalm	1300	1478	1327	765	1310	1211	1138	841	1157	1121	1516	1100	1896	908	999	1521	950	771	1396	1406	1726	973	2196	1888	2105	1589	1272	1916	2210	2246	1911	1660	1060	1542	1264	1311	2307
Gata2	525	355	400	1311	2440	2526	2149	1514	911	636	1331	724	1128	316	586	1032	278	279	789	672	1156	896	1416	935	1475	2369	1537	2051	2092	3033	2134	2361	1653	1761	2086	2389	2495
Dnajc10	1107	1140	1039	950	1913	1738	1565	1515	931	878	1503	977	1432	405	1052	1342	581	531	1046	962	1114	738	1494	1497	1654	2031	1477	1592	1948	2475	2095	2277	1518	1635	1903	1682	2449
Dennd4a	772	735	645	1329	1849	2122	2119	1267	1148	1880	3006	2067	3540	587	860	940	753	548	759	1060	932	959	1362	1256	955	1482	1413	1499	1728	2317	1511	1657	1458	1606	1503	1720	2406
Prex2	531	542	503	794	1667	1626	1511	1005	864	717	1207	752	981	255	599	655	303	216	630	1022	2002	636	1939	1829	1931	1787	1579	2331	2777	2831	1959	1998	1553	1815	1925	2256	2592
Pfkfb3	875	742	1135	1319	2337	1878	1804	2023	922	882	2225	1470	3679	369	435	579	382	313	722	769	1108	775	824	1254	771	1294	1901	2559	2021	2114	1357	1275	1942	2037	2290	1397	2359
Thbd	1054	820	522	1138	1735	1692	1777	1153	1766	2263	2786	1397	3018	339	872	1133	352	454	803	1519	1040	758	1349	1366	1430	1651	1509	1547	1290	2215	1491	1902	1674	1604	1937	2479	1797
Klf4	720	557	320	875	786	1108	1542	1565	2964	1967	1678	996	2507	347	397	724	339	520	1059	1540	815	447	902	1165	1667	1514	1752	1581	1247	959	1774	2313	1537	1313	1802	2545	1864
Eif3c	1333	1215	1212	869	1383	1616	1397	1146	770	857	1390	851	1240	724	1316	1567	777	749	1285	1127	1473	857	1615	1549	1466	1469	1293	1655	1722	2433	1724	1767	1406	1811	1618	1548	2232
Gdi2	1401	1275	1384	915	1592	1653	1288	1273	831	755	1344	789	1381	817	1278	1635	836	855	1533	1222	1491	821	1592	1686	1563	1596	1453	1549	1697	2281	1516	1841	1351	1709	1855	1594	2322
Hip1r	607	682	577	946	2126	1800	1640	1385	1165	1286	1931	1126	2131	375	954	1191	501	392	838	907	1244	834	1601	1661	1295	2117	1502	1765	1903	2599	2105	1978	1410	1497	1594	1914	2563
Copa	1457	1451	1420	1189	1473	1484	1544	1041	1156	891	1493	810	1107	737	1003	1403	796	764	1154	1283	1388	772	1706	1501	1591	1484	1415	1578	1849	2219	1523	1900	1615	1745	1730	1622	2431
Klf6	1137	988	1013	913	1223	1152	1578	1690	1615	1972	1564	1138	2903	493	691	959	606	486	1121	1283	1188	739	1472	1654	1870	1252	1531	1318	1442	1527	1562	1765	1253	1605	1856	1348	1927
Trip12	1176	1250	1059	1113	1903	1712	1496	1235	975	836	1322	929	1335	855	1008	1230	887	748	1168	1165	1596	1000	1591	1491	1742	1504	1299	1729	1818	2370	1626	1816	1420	1591	1743	1684	2182
Emilin1	983	1075	960	904	1684	1340	1227	1165	930	668	1374	691	1206	437	788	1362	464	368	972	1063	1426	744	2028	1509	1542	1694	1374	2226	2312	3061	2043	2295	1230	1614	1825	1576	2885
Nisch	1198	1259	1006	1142	1783	1659	1605	1024	1058	770	1397	899	1337	551	763	1291	624	680	968	1153	1483	959	1545	1607	1459	1625	1562	1854	2076	2407	1783	1854	1449	1747	1744	1917	2141
Fryl	760	835	795	769	1840	1761	1623	1057	762	619	973	555	757	391	626	772	646	387	845	783	1409	664	1715	1474	1478	1888	1519	2401	2692	2562	1879	1955	1209	1749	1632	1818	2335
Anxa3	721	643	590	1238	1795	1831	1910	1191	1430	1282	1865	1199	1931	396	1011	1207	519	612	1020	1059	1235	801	1490	1212	1778	1612	1386	1784	1930	2199	1773	1780	1595	1533	1818	1588	1933
Pcnx	905	1088	984	1076	1930	1766	1411	1249	1192	976	1598	993	1525	271	431	906	396	396	770	1167	1166	884	1424	1346	1771	1936	1582	1778	2006	2495	2016	2037	1515	1666	2035	1743	2221
Arid1a	902	916	820	1131	1316	1611	1561	1188	1017	872	1366	649	1200	835	891	1323	891	642	1163	1282	1641	905	1813	1344	1381	1662	1359	1769	1851	2445	1753	1891	1397	1607	1753	1797	2402
Bnip2	1634	1542	1467	1058	1731	1694	1577	1131	863	759	1287	832	1275	385	658	1032	502	459	972	1100	1092	833	1671	1278	1646	1778	1364	1593	1974	2412	1874	1983	1580	1661	1861	1460	2209
Ehd1	908	718	717	1068	1889	1622	1379	1278	1243	1108	1806	1183	1790	608	991	1399	598	501	1054	947	1162	826	1437	1409	1539	1972	1373	1607	1890	2307	1914	1790	1433	1447	1835	1541	2215
Adam15	786	919	565	1025	1943	1461	1450	1443	1545	1053	1482	891	2297	479	762	1092	532	530	974	1680	1510	875	1648	1717	1848	2205	1180	1561	1518	2854	2123	2286	1450	1260	1932	1915	2048
Dennd5a	1246	1185	1204	1126	2027	1840	1580	1269	1230	877	1517	1048	1318	496	729	921	567	620	1036	1111	1275	984	1421	1436	1534	1660	1536	1688	1691	2569	1767	1776	1489	1670	2027	1587	2250
Phactr2	1068	849	923	1184	1763	1804	1637	1453	879	808	1374	800	1143	353	719	1024	484	498	913	1325	1383	910	1269	1411	1302	1627	1677	1705	1972	2281	1738	1816	1612	1837	2006	1747	2517
Rps9	1439	1123	1310	1007	1413	1666	1289	1237	766	805	1230	744	1081	998	1100	1379	1277	1078	1588	1351	1452	938	1433	1531	1788	1381	1339	1418	1631	1952	1092	1576	1641	1678	1864	1521	1931
Parva	1284	1358	1201	1193	1733	1714	1496	1317	920	761	1495	854	1031	295	729	1051	398	387	802	1186	1343	814	1487	1583	1557	1577	1595	1656	1912	2298	1657	1886	1758	1844	2052	1649	2290
Tef	606	756	836	1177	2520	3119	2607	2144	831	706	2017	1085	1195	262	288	443	244	104	494	584	780	645	587	823	933	1985	1586	1503	1937	2708	2064	2133	2106	1914	2075	2303	2011
Igfbp5	3459	3904	3361	907	904	1261	512	489	734	453	1012	1904	499	608	1543	1632	1304	2160	1050	1997	2615	1853	648	1231	501	1992	439	986	311	1541	619	3111	1577	1084	2795	4050	920
Epb41	428	499	357	998	881	980	797	1206	1426	1984	1158	535	803	1883	2374	1058	4198	2069	2088	3977	1947	1671	1021	1532	750	1232	1117	736	622	1092	1159	1233	2647	1064	1817	1090	1206
Rbp1	1771	1077	1248	1049	2067	2227	1743	1620	804	821	1603	974	1228	289	368	569	296	362	801	950	953	706	1291	1217	1025	1476	2113	1904	1803	1805	1476	2006	1824	2600	2422	1408	2815
Jag1	503	485	436	717	1150	1215	1368	653	1007	564	771	435	910	265	939	1157	268	415	677	786	1810	716	2657	1196	3078	2118	1308	2469	2438	2634	2918	2404	1273	1565	1784	1542	2144
Egr1	686	606	397	632	1085	1362	2170	1465	2598	3379	3493	611	5474	318	412	461	305	625	968	1990	645	665	1365	1206	1002	909	987	908	648	804	1162	1489	913	1481	1801	1627	1144
Cldn5	551	459	398	1032	2252	1663	1554	1604	467	284	697	557	890	209	693	828	302	189	672	905	1386	622	1608	2185	2077	2749	1844	1894	2533	3446	2351	2061	1403	1198	1931	1277	2029
Ptp4a2	1944	1655	1652	1181	1471	1557	1337	1163	1100	1008	1524	993	1734	597	1199	1484	777	825	1234	1432	1250	1056	1582	1579	1800	1341	1424	1440	1540	2043	1309	1569	1295	1432	1712	1403	2082
Cttnbp2nl	718	663	579	1380	2038	1815	1493	1222	1462	771	1974	1503	1404	273	797	955	437	309	999	1347	800	582	1158	2842	1042	1146	2434	1228	1805	1548	1275	1304	1764	1650	1693	1062	2469
Tgfbi	8792	5491	5184	945	625	1603	891	354	1046	640	668	1258	1011	1322	725	1892	1294	1097	1584	1578	1589	985	1455	1036	1468	519	515	1122	1275	684	500	849	971	1547	1149	1001	1907
Sfpq	848	781	745	985	1315	1243	1340	874	1146	959	1108	925	1335	859	1373	2000	986	848	1434	1147	1582	809	1760	1448	1073	1352	1204	1845	1960	2021	1705	1829	1362	1652	1190	1607	2428
Kalrn	960	1153	1047	984	2006	1710	1647	1302	1065	857	1519	1103	1639	468	550	729	368	334	680	1046	1278	730	1335	1232	1897	1645	1422	1880	1869	2259	1744	1911	1250	1661	1668	1506	2156
Mbnl2	1184	1287	1166	1142	1828	1704	1415	1258	1135	855	1612	1050	1482	545	820	1133	617	469	769	1034	1263	814	1454	1362	1563	1492	1400	1778	1960	2228	1744	1867	1494	1662	1784	1787	2227
Sgk1	697	574	591	697	1165	970	989	2533	1352	1082	2610	1167	2367	548	446	910	364	418	1194	2029	1303	638	831	2715	1140	1090	2382	991	1026	1157	1140	1115	1696	2353	2547	1651	1708
Scd2	975	1059	1121	1416	2105	1603	1416	1241	509	413	947	597	705	324	990	1369	485	601	1114	1224	1243	901	1807	1383	1533	1969	1821	1590	2068	2077	2011	1462	1346	1456	1522	1289	1992
Taok1	1397	1301	1330	1149	1548	1619	1458	1275	1041	948	1499	904	1305	556	794	1000	638	506	933	1334	1531	861	1542	1442	1864	1614	1189	1603	1827	2307	1466	1895	1327	1571	1662	1551	2029
Laptm4a	1679	1483	1656	1222	2114	1881	1610	1347	1050	805	1383	927	1504	326	613	820	439	447	808	1046	1217	808	1592	1251	2247	1613	1282	1556	1637	2451	1518	1752	1627	1529	1691	1799	1933
Sf1	1013	1040	876	935	1269	1648	1350	1290	988	1105	1464	951	1542	798	1073	1487	867	749	1199	1415	1282	645	1320	1586	1046	1473	1195	1499	1566	2095	1570	1718	1319	1648	1557	1729	2170
Gnas	1622	1514	1604	977	1747	1870	1306	1207	1128	1065	1666	1087	1661	591	822	1134	665	672	1049	1479	1783	1149	1789	1736	1074	1302	1250	1391	1475	1829	1547	1618	1416	1685	1892	1364	2122
Dpp8	1261	1283	1213	1131	1922	1876	1615	1237	724	797	1257	768	1162	535	725	1118	614	624	1031	1094	1371	897	1293	1285	1497	1624	1582	1534	1697	2229	1690	1826	1512	1500	1788	1718	2263
Itsn2	1039	1029	870	1073	1529	1524	1283	1070	1262	1064	1489	940	1647	694	965	1306	848	787	1041	1419	1344	912	1591	1412	1396	1705	1292	1656	1570	2125	1513	1796	1210	1387	1518	1688	2050
Bcr	748	819	697	851	1588	1579	1423	1065	1181	1003	1281	883	1586	357	754	1163	466	475	878	1163	1675	705	1350	1456	1768	1844	1563	2206	1753	2194	1846	1630	1270	1418	1575	1757	1971
H2-Q4	501	319	345	883	1479	1722	1670	1148	1739	698	1274	809	1701	128	513	598	266	261	493	625	1200	643	1592	1143	1289	1530	1418	2748	2067	2419	1716	1911	1277	1705	1800	1741	3751
Rac1	928	927	924	879	1662	1535	1249	1253	1087	849	1397	909	1427	620	1043	1355	686	646	1324	1163	1435	854	1618	1564	1777	1600	1263	1593	1676	2297	1659	1912	1482	1495	1702	1475	1987
Itpr2	681	606	508	1162	1814	2015	1713	1547	1117	812	1500	882	1547	359	650	726	490	403	625	1244	1369	909	1178	1623	1400	2254	1501	1557	1743	2685	1973	2024	1225	1403	1428	1706	1909
Pgm5	798	844	941	974	1665	1459	1257	1124	818	790	1393	679	1050	237	438	631	247	334	806	1236	1790	829	1455	1601	1443	1449	1622	2080	2257	2509	1550	1702	1534	2201	1978	1953	2575
Wbp1l	822	681	735	1230	2015	1683	1563	1876	910	731	1670	1171	1274	432	579	882	489	460	789	1528	1397	816	1341	2656	1201	1713	1590	1417	1756	2466	1704	1509	1633	1524	1650	1792	1643
Tcf25	1060	966	984	1108	1544	1785	1641	1298	1108	940	1617	927	1481	704	675	1013	622	648	830	1138	1234	897	1297	1430	1425	1804	1440	1463	1565	2194	1682	1816	1498	1652	1558	1819	2146
Zeb1	1935	1953	1768	895	1729	1688	1266	1055	974	933	1247	830	1395	388	705	954	463	594	738	1135	1273	787	1595	1557	1453	1514	1409	1735	1812	2183	1619	1629	1356	1392	1885	1479	1915
Creb3l2	926	965	1008	1053	1804	1652	1300	1141	1206	683	1521	931	1253	236	550	970	284	260	689	973	1396	697	1803	1409	1035	1525	1826	1780	2177	2046	1997	1959	1378	2344	2385	1585	2454
Esam	426	339	359	954	1581	1700	1766	1111	851	675	1378	739	1541	241	701	1104	314	234	858	1078	1514	696	1725	1762	1489	1905	1507	1830	2191	2565	1890	1628	1390	1601	1734	1756	2356
Slc12a7	497	505	406	1079	1713	1314	1604	1178	877	817	1094	635	1210	395	622	886	380	311	787	966	1410	669	1428	1327	1981	1762	1345	1985	2040	2688	1867	2326	1540	1588	1729	2236	1994
Ppp1cb	2972	2974	2825	1043	1338	1283	1039	921	1410	1298	1397	884	1608	922	1184	1075	1446	936	1246	1784	1348	966	1229	1234	1187	1320	1094	1202	1176	1661	1459	1509	1385	1394	1428	1331	1595
Bcl9l	786	867	948	1005	1635	1729	1738	1248	1186	976	1532	931	1332	364	521	874	372	496	726	835	1110	966	1509	1073	1260	2385	1378	2082	1871	2407	1922	1888	1519	1599	1684	2115	2023
Aldh2	1485	1596	1608	1005	2033	1911	1654	1548	1074	998	2030	1258	1660	694	686	1110	1011	696	1078	1224	992	852	882	1064	1147	1644	1343	1085	1186	2004	1274	1594	1563	1373	1706	2063	1626
Taok2	800	719	687	1031	1754	1767	1540	1477	888	678	1488	844	1059	452	713	945	493	445	797	913	1333	773	1239	1218	1193	1686	1381	1623	1936	2311	1840	1996	1760	1755	1952	2034	2156
Rgs3	480	365	351	799	1759	1786	1616	1411	655	589	1241	779	1053	206	513	762	284	267	610	611	1434	787	1674	1079	1524	2027	1697	2141	2448	2624	2426	1857	1310	1994	2121	1674	2043
Tgfbr2	1529	1425	1286	917	1444	1333	866	1021	668	480	873	745	966	469	604	1095	598	654	1004	1400	1881	651	1513	1942	1189	1464	1374	1814	2281	2670	1670	1740	1345	1601	1791	1704	2001
Npr1	1013	1182	1036	1192	1824	1653	1705	1244	988	861	1661	1018	1193	318	487	706	318	418	795	1120	1487	853	1471	1379	1084	1486	1406	1616	1530	2316	1717	2086	1513	1726	1796	2158	2349
Notch4	431	334	287	1088	1862	1564	1646	1317	1013	686	1889	1273	1649	316	842	1251	336	299	773	971	1050	751	1604	1616	1451	2117	1447	1554	2139	2472	2169	1675	1458	1524	1964	1581	2119
Capn2	1217	1306	1163	877	1366	1410	1299	1110	1013	916	1452	1020	1688	577	1513	1766	594	655	1112	884	1349	725	1459	1314	1814	1723	1138	1590	1607	2078	1612	1546	1184	1448	1497	1522	1869
Cds2	1042	1239	1174	1240	2034	1935	1794	1460	862	758	1551	840	1267	525	608	907	585	467	899	1000	1236	851	1123	1241	1208	1573	1454	1650	1431	2383	1536	1844	1654	1804	1746	1745	1904
Fam129b	1035	970	991	828	1788	1491	1276	1032	1046	1391	1784	850	2070	420	929	1323	406	428	965	962	1177	591	1333	1397	1521	1881	1237	1859	1902	2211	1844	1780	1166	1380	1542	1494	2095
Fbn1	3088	3497	2080	674	1161	949	621	511	1014	554	938	1214	999	1035	844	1546	1288	1963	1380	2347	4150	1114	2634	2265	1824	1329	986	1390	1412	2021	942	1070	837	1248	1110	914	1354
Sec14l1	882	757	691	939	1686	1749	1800	1432	1426	1309	2140	1092	1707	508	809	1079	569	517	954	1381	1009	743	1307	1583	1356	1729	1068	1429	1515	2370	1506	1731	1398	1094	1293	1985	1739
Armcx4	464	423	415	505	785	631	553	355	325	282	551	322	431	135	432	714	122	189	468	418	2155	579	4568	2259	1793	1733	1489	2754	4309	2343	2497	1807	765	2101	1651	751	3530
Dag1	1327	1943	1866	984	1711	1472	1195	980	955	823	1436	986	1201	307	768	1155	410	405	758	1005	1143	845	1578	1292	1457	1719	1278	1578	1810	2408	1578	1912	1291	1767	1710	1428	1896
Adipor1	927	739	805	921	1601	1767	1319	1352	1171	949	1466	925	1326	781	992	1102	1148	961	1224	1362	1160	997	1439	1363	1367	1466	1411	1423	1362	1804	1570	1625	1530	1608	1775	1378	2074
Tmpo	678	564	477	1050	1845	1869	1720	1628	994	995	1974	1110	1515	638	974	1272	660	492	974	991	940	811	1331	1231	1336	1630	1364	1518	1616	1983	1508	1555	1567	1477	1549	1686	1974
Kctd10	1707	1550	1531	1105	1507	1651	1470	1030	1013	565	1313	851	1349	328	691	1050	435	483	814	1231	1132	732	1278	1079	1491	1685	1289	1566	1439	2548	1615	2086	1501	1189	1727	1679	1929
Hnrnpul1	1158	1070	1077	882	1472	1511	1159	1142	854	778	1247	820	1064	786	1069	1470	1085	809	1290	1282	1390	1030	1576	1478	1374	1343	1326	1513	1495	2053	1432	1579	1394	1796	1689	1406	2201
Rock1	2620	3059	2666	956	1721	1374	1476	1101	1151	731	1230	876	1472	635	742	892	760	512	873	1269	1363	889	1180	1058	1480	1336	1152	1368	1407	1700	1365	1756	1201	1334	1363	1435	1710
Rbm39	996	1030	945	929	1266	1756	1684	1052	1035	821	1525	862	1326	663	812	1148	617	527	958	1077	1385	805	1231	1145	1176	1638	1283	1644	1857	1953	1724	1698	1653	1666	1349	1701	2087
Pea15a	1273	986	998	895	1824	1672	1327	1133	923	731	1318	789	1118	304	704	954	425	566	857	985	1066	800	1439	1147	1516	1430	1477	1560	1703	1891	1464	1738	1638	1521	1867	1579	2081
Lats2	844	1003	953	966	1421	1692	1396	1025	1000	744	1224	858	1248	407	651	887	436	455	818	992	1125	770	1287	1113	1291	1408	1406	1843	2071	2165	1913	2131	1467	1657	1727	1685	2188
Klf13	711	781	789	1043	1907	1768	1619	1464	1191	1099	2172	1039	1684	505	623	966	615	399	962	1095	1050	801	1283	2050	992	1847	1168	1811	1853	2226	1373	1726	1308	1457	1348	1814	2041
Cxcl12	1189	748	864	338	284	524	406	238	539	386	609	258	422	304	1079	1547	486	428	814	536	1990	547	3650	1505	1463	919	1307	2192	4736	1562	1577	1841	815	3539	2156	862	2857
Gbp2	394	310	371	780	1182	1243	1249	967	1408	504	779	688	1194	75	475	562	222	238	541	443	1434	414	1396	1124	961	1059	979	6187	3273	2205	1296	1493	876	1209	1410	1374	3527
Lamc1	1350	1578	1385	823	1136	1039	796	639	748	768	1051	848	993	419	1220	1464	436	668	963	1312	1908	712	2255	2135	1389	1338	1199	1600	1802	2262	1518	1686	1012	1851	1503	1121	2103
Man2a1	951	701	699	966	1375	1513	1175	974	755	664	1333	994	1336	781	703	946	586	707	929	1298	1376	762	1386	1570	1524	1608	1354	1942	1762	2453	1595	1812	1196	1417	1688	1921	2140
Ppp2ca	1476	1352	1385	875	1363	1288	1027	920	1065	815	1311	941	1546	647	1091	1513	723	784	1401	1043	1427	718	1490	1352	1338	1257	1153	1456	1662	1926	1771	1513	1304	1538	1376	1333	2212
Eif5b	1636	1633	1549	906	1524	1409	1187	1111	923	789	1294	1015	1143	807	852	1286	747	774	1086	1125	1389	879	1212	1332	1190	1292	1088	1395	1353	1924	1441	1602	1446	1416	1498	1306	2316
Vcl	1167	2092	1790	807	1207	1174	889	792	1048	1046	1615	1066	1786	486	1133	1176	621	510	869	998	1624	683	1893	1845	1076	1185	1195	1496	2029	1913	1742	1713	1030	1858	1519	1095	2052
Arid5b	720	850	858	839	1817	1453	1279	1340	832	980	1936	885	1847	307	483	854	371	237	641	841	1410	566	1514	1537	943	1580	1770	1723	1972	2181	1713	1766	1084	1549	1583	1401	2267
Gnaq	672	630	620	1188	1502	1364	1190	1193	971	770	1426	941	1184	404	718	878	401	376	675	988	1315	811	1662	1787	1737	1488	1599	1435	1863	2133	1474	1692	1325	1638	1837	1482	2169
Pfn1	1233	1151	1120	596	894	868	698	723	799	821	1011	553	987	1176	1853	2243	1674	1140	1949	1233	1450	840	1857	1485	1518	1030	923	1415	1460	1766	1336	1613	1261	1647	1344	1170	2465
Irf6	460	346	392	1219	2275	2686	1901	1659	736	423	1172	657	841	160	470	547	223	173	692	479	821	668	1301	799	1312	1874	1972	1662	2063	1835	1904	1847	1478	2014	2269	1332	2142
Pcbp2	1327	1302	1236	1012	1639	1562	1262	1087	851	810	1195	835	1089	681	1036	1175	861	687	1222	1246	1290	840	1504	1441	1496	1381	1186	1280	1544	2016	1337	1557	1354	1472	1462	1386	1804
Tmbim6	895	821	920	1041	1720	1708	1577	1286	1009	882	1515	854	1367	495	755	980	622	512	953	1035	1009	820	1305	1352	1439	1501	1378	1569	1595	2155	1407	1616	1442	1631	1671	1517	1927
Tanc2	614	633	487	1220	1762	1901	1644	1133	1080	847	1804	950	1175	279	477	596	404	294	731	794	1006	1039	1208	1255	2041	1982	1599	1498	1653	2584	1645	1749	1645	1547	1535	1614	2003
Sash1	1179	1023	952	1072	1849	1870	2115	1055	853	1382	2147	1431	2347	387	634	951	321	473	721	1256	1297	750	1148	2206	995	1680	1141	1419	1706	2791	1343	1636	1151	1211	1342	1724	1706
Ccdc3	2750	4465	3368	1063	2042	2413	1639	1461	920	848	1240	817	1527	287	349	597	277	348	855	1129	1630	676	520	874	1221	1192	1265	1120	802	1569	985	1195	1679	1216	1817	2301	1370
Hipk3	1453	1551	1540	953	1657	2089	1511	1086	913	921	1577	1099	1688	459	626	830	467	449	787	1024	1144	731	1215	1144	1371	1563	1168	1496	1464	2176	1412	1492	1449	1583	1408	1468	1854
Cap1	1667	1592	1590	690	1106	1245	1026	934	1089	899	1230	745	1185	1013	1231	1726	1436	1037	1650	1067	1345	914	1404	1319	1306	1110	991	1447	1404	1709	1500	1316	985	1372	1283	1284	2204
Edn1	243	155	301	775	1166	1627	1429	709	416	566	1347	743	1172	130	379	853	187	201	485	790	1954	632	2510	2187	741	1410	1633	1693	2662	2290	1991	1874	934	2225	2028	717	3126
Unc13b	592	545	463	1210	1752	1806	1721	1633	893	698	1117	840	1110	392	535	664	346	351	644	855	1074	683	1164	1252	1338	1685	1449	1603	1627	2211	1646	2034	1558	1623	1424	2094	2194
Lama5	570	1002	613	909	1503	1269	1246	885	1485	1554	1705	850	2247	250	853	919	299	297	592	914	1470	676	1869	1820	2022	1867	1034	1808	1790	2482	1715	1933	729	1108	1223	1235	1894
Filip1l	2529	2996	3073	715	996	980	648	545	749	705	880	596	1102	365	562	1024	420	587	852	1149	1821	672	1561	1180	1049	974	1140	1517	1887	1621	1892	1841	1092	1674	1721	1213	2458
Brd4	951	915	932	970	1360	1612	1366	1123	897	776	1266	848	1219	757	909	1204	954	645	1195	1111	1350	826	1508	1447	1137	1452	1119	1604	1471	1996	1571	1604	1364	1638	1469	1612	1945
Clec2d	853	557	526	934	1395	1689	1526	1013	414	648	1242	626	1353	379	423	698	498	520	778	660	2101	807	1618	843	1411	1757	1277	2159	2048	2759	1973	1730	1040	1755	1620	1535	2118
Vps13d	911	1014	812	1203	1856	1893	1789	1197	1024	766	1467	832	1240	517	612	755	589	511	739	1137	1549	998	1274	1353	1438	1609	1513	1496	1742	2076	1342	1652	1258	1504	1337	1646	2018
Usp47	1509	1396	1341	843	1608	1497	1217	1105	848	723	1276	752	1308	667	808	1181	725	654	1016	1135	1351	949	1309	1327	1465	1429	1257	1489	1659	1928	1444	1582	1319	1565	1501	1426	2222
Hectd1	1079	1129	1020	961	1707	1446	1249	1058	968	797	1423	869	1353	565	937	1104	755	586	958	1018	1339	788	1502	1484	1351	1519	1240	1453	1642	2231	1391	1659	1318	1478	1398	1508	2047
Ephx2	511	394	559	1144	2333	2238	2636	1805	738	813	1866	1005	1335	180	281	446	211	185	760	608	800	648	1145	973	1220	1759	1653	1429	1722	2886	1853	1803	1483	2279	1925	1176	1899
Rpl22	1797	1108	1106	972	1509	1725	1188	1341	637	607	1060	828	938	724	846	1161	687	799	1370	1229	1347	784	1267	1183	1221	1309	1294	1439	1420	1891	1215	1387	1481	1599	1711	1423	2032
Afap1l2	471	412	319	923	1908	1277	1561	1056	987	901	1351	714	1481	232	580	847	283	322	684	918	1144	811	1701	1193	1593	2114	1508	1975	1817	2252	2088	1649	1206	1445	1588	1468	1771
Rpn1	1494	1321	1127	810	1149	1152	1093	846	904	596	1181	829	1069	794	1372	2136	738	701	1386	1048	1406	634	1861	1260	924	1459	1114	1438	1547	1849	1373	1741	1144	1475	1447	1330	2269
Atp11a	758	632	537	895	1418	1319	1109	973	872	725	1479	981	1170	430	733	1005	528	462	832	838	1056	655	1647	1350	1615	1336	1583	1876	1950	2202	1566	1575	1313	1759	1648	1406	2056
Ppp3ca	630	480	516	902	1527	1800	1463	1316	940	676	1308	853	1017	408	743	941	506	480	963	895	1255	787	1442	1490	1317	1462	1553	1520	1600	2009	1472	1698	1483	1603	1713	1664	2323
Hnrnpul2	1474	1191	1281	852	1310	1550	1168	922	730	667	1104	805	1090	742	914	1244	897	742	1052	1120	1228	932	1358	1225	1305	1370	1290	1490	1516	1743	1359	1559	1273	1698	1489	1463	2045
Por	974	985	1121	1248	1242	2176	1634	1869	1372	1582	2774	1913	3451	500	532	891	424	270	811	1261	716	586	851	1253	920	1176	1011	1062	1177	2513	1182	1437	1368	1284	1287	1591	1471
Apbb2	422	421	446	804	1483	1193	1070	988	672	724	964	617	1039	417	803	1014	364	310	1045	980	1624	775	1743	2035	2249	1637	1409	1932	2261	2440	1628	1614	1182	1364	1555	1408	2004
Sec62	1409	1268	1342	977	1489	1539	1404	1336	859	689	1435	939	1455	426	643	941	587	466	919	1070	1134	638	1127	1240	1062	1539	1415	1433	1438	1892	1513	1571	1427	1617	1580	1483	2238
Smad7	413	375	396	1037	1598	1996	1799	1274	1159	789	1169	862	1293	290	396	694	276	299	595	604	837	823	1140	913	1077	1687	1601	1744	1849	1757	1449	1997	1595	2162	2326	1685	2477
Ogdh	1530	1498	1948	1075	1618	1650	1199	1025	987	846	1320	1012	1273	505	856	1011	610	625	1089	953	1193	1323	1239	1190	1117	1315	1240	1330	1529	2184	1470	1695	1399	1515	1546	1353	1592
Etl4	600	473	475	945	2022	1935	1705	1164	755	518	1180	671	1084	217	635	889	281	281	751	760	1154	686	1432	1429	1094	1725	1682	1420	1814	2318	1808	1765	1226	1571	1760	1432	2157
Ephx1	800	682	696	1177	2511	2346	2183	1710	948	750	1623	1042	1297	138	454	497	247	224	434	701	712	527	832	797	1111	1619	1479	1223	1409	2085	1594	1905	1858	1644	1869	1931	1717
Gbp3	409	337	340	635	1218	1393	1432	1018	1410	331	695	570	1081	135	413	495	267	284	509	348	1342	374	1457	950	790	1233	1018	5639	2094	2121	1386	1665	937	1382	1509	1656	3906
Pdgfd	777	729	788	814	1435	1584	1658	902	1113	768	1885	739	1175	147	444	742	190	205	570	503	1216	723	1866	1389	1478	1523	1599	1871	2195	1856	1746	1634	1318	2002	1930	1114	2405
Trio	1349	1493	1304	998	1509	1596	1506	1097	805	751	1225	903	1071	496	601	1003	561	614	695	1205	1467	859	1388	1429	1152	1308	1274	1559	1607	1923	1370	1618	1234	1522	1331	1476	1782
Icam2	487	388	282	1015	1918	1481	1569	1267	1314	924	1603	921	1510	168	632	863	319	247	735	1018	870	733	1234	1113	1470	1778	1441	1615	1496	2181	1779	1700	1603	1276	1755	1695	1877
Adipor2	824	852	1044	1136	1995	1783	1514	1733	879	845	1833	1062	1895	337	587	773	420	243	806	932	1047	862	1094	1412	1106	1890	939	1344	1595	3079	1323	1662	1236	1271	1248	1510	1825
Cd47	747	721	619	1002	1563	1630	1445	1178	969	735	1390	755	1143	496	821	888	799	492	1088	1067	1287	849	1389	1317	1745	1449	1244	1491	1622	2128	1299	1551	1403	1390	1461	1641	1961
Uba1	910	955	930	864	1553	1338	1239	1017	917	758	1305	768	1153	534	1066	1226	760	605	1046	1044	1220	765	1380	1280	1207	1281	1159	1418	1605	2209	1422	1552	1208	1460	1544	1353	1905
Dap	1068	873	868	877	1758	1443	1175	1088	976	733	1404	681	1289	385	807	1139	567	553	906	1053	1138	800	1550	1362	1362	1639	1341	1458	1541	2187	1781	1570	1127	1609	1567	1284	2037
Tmem30a	968	915	949	1175	1664	1585	1726	1089	927	728	1382	856	1279	357	555	821	430	383	763	892	960	749	1237	1002	1184	1503	1271	1476	1582	2287	1530	1950	1498	1634	1894	1661	1981
Lrp6	2060	1870	1650	1101	1652	1717	1202	941	897	745	1191	805	1020	545	565	770	597	621	874	1221	1264	902	1332	982	1382	1358	1230	1350	1411	1856	1198	1535	1367	1358	1548	1570	1631
Brd2	1035	1033	1016	914	1301	1521	1477	1027	976	1166	1457	810	1739	521	668	973	632	499	890	972	1082	770	1282	1013	1187	1432	1161	1516	1423	2028	1276	1576	1400	1436	1439	1528	2060
Sox13	296	317	310	818	1539	1710	1902	1208	1100	765	1139	740	1168	296	507	774	223	231	473	668	894	660	1171	932	1851	2165	1108	2115	2003	2288	2094	1993	1323	1171	1552	2224	1844
Ahnak2	984	938	684	959	1432	1764	1731	815	809	760	1501	915	1074	233	619	648	296	369	567	765	1357	759	1340	927	1509	1822	1475	1758	1780	2158	1554	1620	1126	1648	1599	1539	2200
Tm9sf3	1251	1292	1213	1012	1432	1446	1099	910	851	744	1130	738	1150	458	852	972	512	604	780	1118	1145	704	1556	1359	1781	1375	1155	1451	1420	2134	1404	1577	1222	1458	1592	1368	1716
Clip1	1393	1363	1215	1049	1627	1604	1722	992	1243	1006	1461	1126	1651	408	692	858	492	477	761	1132	1021	815	1220	1407	1264	1453	1262	1349	1429	1904	1427	1490	1172	1273	1203	1357	1862
Herc1	942	1011	812	1220	1564	1757	1431	1034	893	780	1322	811	1194	597	808	917	1057	624	972	1203	1201	994	1178	1084	1222	1395	1228	1453	1449	1979	1348	1621	1093	1516	1364	1639	1672
Top1	961	900	895	838	1135	1430	1174	937	1120	1071	1489	965	1644	622	887	1054	776	633	1041	1026	1321	600	1335	1073	1007	1179	1025	1439	1519	1784	1272	1628	1282	1442	1291	1627	2242
Mfge8	1390	1877	1810	972	1920	1862	1599	1428	1121	935	1571	895	1586	211	436	750	289	397	685	877	927	763	906	908	1111	1232	1491	1187	1287	1857	1395	1803	1551	1560	1894	1400	1419
Entpd1	1129	1421	1363	851	1435	1255	1200	860	936	843	1615	1062	1672	411	463	890	385	486	1029	1473	1744	742	1288	1417	1750	1525	1081	1559	1657	1941	1707	1668	1283	1265	1344	1629	1696
Top2b	1147	1339	1016	960	1450	1549	1268	831	714	542	1020	630	901	628	690	1000	771	681	909	995	1327	838	1606	1212	1486	1280	1365	1419	1697	2152	1568	1562	1355	1543	1519	1404	1944
Usp9x	1297	1348	1139	1091	1536	1713	1308	962	886	769	1360	894	1272	607	778	998	751	574	786	997	1248	796	1233	1215	1600	1348	1145	1290	1408	1999	1170	1556	1139	1364	1328	1473	1858
Znfx1	769	748	712	759	1404	1551	1318	1098	1141	724	1095	827	1217	364	682	966	528	504	937	778	1304	579	1253	905	1060	1372	1304	1911	1578	2080	1261	1746	1238	1618	1664	1718	2174
Myo1d	817	963	757	774	1834	1785	1533	1186	1035	787	1581	975	1468	205	527	795	317	282	647	962	1151	811	1312	1456	1107	1857	1364	1531	1509	2027	1918	1657	1183	1365	1372	1396	1874
Csnk1a1	1318	1261	1204	763	1211	1193	1190	916	879	744	1279	837	1258	579	761	1109	650	583	1133	995	1224	840	1548	1499	1307	1306	1290	1309	1526	1982	1546	1552	1376	1635	1448	1404	2120
Akt1	997	965	858	855	1246	1303	981	979	879	822	1206	836	1392	567	1040	1362	616	592	1088	947	1190	767	1416	1290	1359	1207	1134	1498	1375	2025	1378	1654	1380	1519	1673	1301	1771
Add3	1668	1150	1128	1112	1452	1699	1140	1161	892	690	1245	883	1108	749	771	1064	961	808	1148	1419	1148	923	1113	1379	1268	1399	1156	1214	1107	2244	1287	1535	1546	1243	1493	1708	1719
Clta	1364	1007	1100	606	1483	1357	1052	1005	731	591	859	617	897	1090	1015	1380	896	1086	1665	1090	1430	670	1493	1352	1047	1237	1093	1339	1408	1565	1399	1582	1400	1513	1442	1366	2028
Mcam	1502	2429	2220	564	639	668	445	393	574	444	1036	536	785	164	636	1061	228	358	1050	815	1848	616	2212	2279	1182	1002	1192	1910	2768	2054	1903	1587	791	1790	1422	686	2427
Jmjd1c	1109	1031	932	903	1590	1611	1195	931	916	998	1665	1275	2138	587	679	857	731	666	786	1302	1316	917	1421	1509	1114	1346	1164	1236	1319	1935	1387	1452	1166	1604	1303	1495	1720
Usp34	1236	1243	1067	976	1399	1500	1443	904	787	707	1265	926	1314	544	639	904	727	541	937	1223	1290	995	1294	1218	1426	1475	1248	1345	1417	1832	1500	1538	945	1413	1400	1512	1886
Glud1	1064	911	1029	1040	1519	1542	1301	1115	860	807	1157	688	1155	518	862	995	683	619	1105	921	1134	722	1363	1400	1457	1357	1137	1387	1369	2152	1404	1512	1133	1292	1348	1404	2012
Hnrnph1	1197	1237	1004	1048	1241	1435	1372	813	1138	974	1308	920	1441	520	968	1217	723	765	1027	1061	1060	838	1160	976	1232	1159	1057	1273	1257	1706	1144	1507	1302	1410	1229	1526	1862
Lmna	1850	1754	1543	581	859	889	742	546	1890	1837	1567	733	3023	755	1806	2223	640	698	1155	1014	1131	440	1198	1129	1056	1103	824	1184	1143	1450	1456	1291	795	1081	1038	937	1456
Gpx1	1099	787	1062	580	972	949	812	742	869	956	984	639	1138	1595	1456	1191	2236	1516	2165	1727	1311	1143	1388	1193	1440	1051	918	1163	1137	1471	1113	1248	1253	1153	1252	1034	1471
Aldoa	1516	1441	2567	1210	1414	1376	999	954	854	870	1108	1166	1159	711	910	1195	826	613	1040	1065	1097	1324	1097	1187	991	1169	1066	1118	1246	1635	1203	1445	1341	1300	1414	1174	1628
42615	1162	1107	1095	981	1228	1403	1048	923	845	765	1174	755	1013	381	933	1020	461	581	913	1092	1118	651	1483	1387	1659	1233	1192	1450	1540	2008	1307	1475	1431	1453	1479	1282	1789
Sf3b1	783	788	710	934	1156	1436	1388	971	1037	964	1598	863	1470	619	775	930	635	576	925	1023	1124	751	1141	1305	1362	1430	1067	1429	1489	2045	1515	1596	1390	1536	1267	1679	1992
Pdia6	1160	1001	740	870	1180	1010	903	716	907	652	1234	703	838	522	1251	1789	712	760	1273	927	1191	615	1879	1165	1151	1414	901	1461	1482	2025	1431	1707	993	1342	1246	1261	2097
Tagln2	999	998	908	993	1147	981	970	784	1147	840	1290	614	1289	631	1513	2020	789	725	1149	914	1197	620	1456	1443	1315	1165	1073	1335	1459	1901	1392	1624	1070	1372	1378	1151	1798
Arid1b	1032	1159	985	820	1692	1535	1280	1114	769	766	1305	802	920	573	637	1008	682	492	908	1040	1260	739	1186	1223	1156	1441	1309	1439	1372	2050	1396	1487	1370	1419	1518	1596	1907
Kmt2c	1126	1185	1001	1146	1619	1516	1336	966	1011	860	1222	939	1183	452	587	677	628	593	741	898	1167	883	997	961	1332	1423	1313	1431	1343	1912	1196	1598	1254	1418	1307	1518	1741
Hp1bp3	1252	1236	1074	858	1535	1522	1511	1017	743	652	1085	737	886	566	777	1068	597	559	973	886	1046	830	1091	1092	1069	1300	1297	1488	1446	1959	1366	1622	1213	1533	1527	1481	1990
Erg	803	694	666	848	1797	1923	1585	1344	694	591	1361	618	980	215	615	816	341	229	604	937	1099	540	1225	1611	1000	1514	1507	1408	1616	2047	1489	1572	1326	1310	1411	1437	2242
Swap70	640	567	543	950	1606	1284	1240	917	1060	926	1361	764	1255	414	715	937	506	521	775	1165	1071	662	1210	1291	1036	1310	1328	1523	1681	2090	1554	1824	1390	1375	1270	1494	1925
Ddx17	908	845	779	963	1193	1300	1474	1139	1039	925	1229	898	756	476	691	971	632	783	852	1002	1388	825	1270	1162	1337	1314	1195	1494	1503	1775	1605	1407	1232	1482	1248	1669	1626
Dcaf8	1264	1143	1161	868	1505	1643	1462	1125	783	576	1241	719	863	414	518	791	521	493	939	990	1023	858	1075	1028	974	1416	1449	1382	1641	1891	1483	1575	1182	1445	1637	1389	2130
Caprin1	1002	979	1006	773	1221	1184	947	894	872	676	927	508	746	523	1133	1450	722	684	1306	853	1283	774	1626	1277	1675	1089	1076	1444	1691	2069	1316	1661	1133	1297	1429	1134	1898
Klc1	1147	1141	969	971	1200	1282	1321	937	1044	971	1086	885	1311	542	637	1038	509	603	769	1117	1208	653	1290	1050	1301	1592	1133	1436	1430	1762	1292	1540	1350	1445	1454	1601	1735
Col14a1	4530	4316	3429	775	747	1268	733	532	610	341	645	692	589	454	238	600	613	799	701	1885	2025	727	2259	1252	1477	1497	1100	1534	1159	1649	1319	1621	741	987	852	1329	2273
Rad21	923	841	873	793	1408	1313	1279	1056	708	573	1111	621	924	711	1315	1462	936	622	1414	935	1108	819	1355	1206	1297	1334	1177	1303	1310	1655	1333	1496	1016	1433	1531	1343	1903
Zfhx3	1653	2445	1957	905	1207	1391	1090	868	881	632	1075	879	847	445	584	903	636	546	706	933	1224	883	1023	960	1005	1259	1164	1245	1343	1537	1042	1710	1107	1623	1348	1432	1796
Kidins220	1296	1295	1223	831	1417	1609	1282	1174	753	640	1085	693	983	411	690	894	613	516	719	902	1178	804	1329	951	1202	1315	1302	1420	1601	1712	1379	1460	1334	1489	1365	1456	1960
Nipbl	958	1026	850	987	1444	1659	1223	1089	921	700	1149	798	1142	542	705	778	792	618	744	1009	1176	725	1134	1230	1207	1273	1215	1359	1371	1831	1214	1558	1275	1546	1417	1552	1985
Trrap	788	903	625	888	1368	1532	1366	808	820	648	1075	638	1124	641	695	941	724	572	791	943	1386	789	1370	1203	1111	1353	1213	1493	1594	2094	1335	1714	990	1618	1276	1596	2164
Cav2	584	603	614	986	1950	1684	1360	1120	725	663	1230	840	1049	180	675	767	251	301	703	657	902	675	1263	991	1711	1672	1420	1628	1687	2148	1734	1627	1331	1297	1485	1458	1944
Setd5	943	1055	878	794	1421	1438	1418	969	834	708	1157	624	1062	458	674	981	567	680	835	958	1163	763	1350	1100	1417	1292	1205	1340	1404	1720	1430	1642	1151	1590	1425	1587	1949
Tmem123	1123	990	924	872	1091	1359	1207	991	894	863	1415	814	1309	360	783	1048	507	452	910	920	1211	651	1498	1297	1072	1154	1041	1194	1466	1814	1375	1424	1317	1663	1401	1196	2054
Hif1a	834	863	1027	640	1155	1381	1041	942	777	822	1164	855	1146	433	745	1032	582	490	1091	923	1230	689	1698	1314	1538	1009	1284	1453	1657	1799	1352	1511	1255	1459	1503	1275	1866
Nckap1	911	947	924	888	1877	1573	1397	872	983	849	1115	726	1291	259	821	995	310	300	805	890	1112	622	1312	1346	1728	1422	1123	1404	1580	1867	1464	1557	1075	1330	1423	1303	1757
Akap12	4521	2984	3414	926	983	1185	766	460	742	798	1193	1635	1014	711	997	1354	801	1324	895	1972	1600	967	1395	1645	770	671	706	578	552	850	409	754	1021	1448	1614	644	878
Dock1	960	1001	813	959	1661	1485	1052	919	804	550	1128	942	1090	482	565	890	435	491	815	1120	1291	676	1345	1438	1290	1478	1196	1350	1508	2055	1471	1577	1178	1242	1475	1502	1753
Map1a	2434	3143	2650	997	1401	1225	1189	973	956	992	1374	836	1216	479	613	706	348	562	665	922	979	766	1072	700	1276	1570	1066	1257	1073	1476	1153	1182	1017	1249	1401	1451	1453
Elmo1	553	435	378	1085	1667	1612	1712	1289	1058	717	1560	967	1385	409	660	798	466	402	813	1099	1106	834	1191	1165	1596	1585	1315	1286	1589	1925	1415	1508	1335	1539	1548	1621	1537
Calm3	1862	1723	1691	840	1248	1132	873	986	710	626	1070	623	908	634	1036	1387	727	658	1170	1089	1217	697	1279	1053	1174	1267	1104	1373	1263	1635	1232	1324	1318	1450	1363	1309	1714
Ankrd17	900	989	837	908	1215	1561	1186	1033	799	766	1212	824	1146	477	698	927	605	464	728	944	1309	826	1280	1143	1169	1274	1248	1502	1506	1979	1460	1618	1120	1520	1365	1447	1792
Pdcd6ip	833	900	750	1083	1310	1292	1240	947	976	816	1105	841	1198	484	859	1145	589	547	922	1050	1216	665	1403	1177	1547	1366	1010	1335	1477	1955	1373	1568	1026	1550	1300	1356	1676
Mbd2	1049	817	891	877	1416	1415	1173	892	844	695	1282	818	1225	481	835	927	647	495	1118	798	1132	861	1360	1282	983	1063	1235	1457	1431	1734	1409	1396	1343	1795	1665	1233	1814
Uggt1	640	636	471	758	1243	1288	1117	778	838	673	1024	568	978	399	904	1274	587	439	914	744	1112	574	1720	1168	1106	1429	1129	1793	1768	1905	1340	1792	996	1565	1295	1362	2437
Zfp36l2	772	732	807	838	1390	1561	1419	777	781	964	1032	702	1116	715	647	1009	715	788	1110	876	1204	850	1235	1125	1113	1410	1029	1386	1504	1940	1558	1631	1172	1294	1378	1606	1641
Mib1	1257	1251	1219	776	1457	1302	1085	870	810	675	1199	691	1093	460	723	873	547	469	783	1029	1347	664	1219	1245	1491	1355	1326	1394	1449	1774	1388	1494	954	1302	1398	1452	1798
Tm9sf2	1018	1002	910	848	1387	1350	1455	1050	849	780	1167	798	1111	466	704	1069	480	386	923	854	1051	580	1286	1121	1109	1421	1325	1476	1526	1804	1419	1656	1295	1761	1609	1365	2014
Rnf10	1040	1148	1094	751	1013	1031	973	701	953	934	1010	733	980	881	1136	1205	1507	1011	1449	1608	1366	894	1273	1096	934	1254	1088	1113	1192	1572	1462	1280	1477	1255	1274	1078	1466
Galnt15	1063	1026	726	869	1569	2049	2382	1193	146	275	982	667	1091	341	303	379	219	71	236	518	879	238	675	1869	604	1681	867	906	1496	4334	1382	1741	520	907	777	1058	2628
Rapgef5	448	479	349	1217	1956	1687	1893	1157	1086	1022	1460	1153	1473	259	469	637	299	220	514	994	828	642	965	1529	1430	1784	1039	1472	1528	2489	1196	1526	1321	1173	1104	1824	1903
Net1	2336	2517	2469	1242	1899	2087	1608	2061	364	426	1258	890	845	314	344	423	263	246	592	1206	906	472	493	1576	641	1272	1013	576	780	2136	741	1323	1303	1290	1276	1386	1538
Rbm25	1150	1008	949	711	1171	1322	1155	845	1023	729	1161	987	1153	875	835	1267	755	818	904	1028	1331	833	1386	1140	1107	1194	1029	1263	1216	1649	1066	1372	1108	1413	1133	1432	1877
Gcnt1	376	282	401	1312	2170	1880	1578	1056	662	711	1546	906	1018	157	375	513	260	271	619	503	835	626	1233	886	1264	1436	1484	1477	1585	2110	1575	1542	1478	1805	1811	1157	1937
Per1	814	699	643	756	1266	1240	1137	2013	1632	897	2170	1019	1538	385	247	513	408	297	912	1301	817	433	237	1723	671	735	1756	855	1060	1151	806	951	1705	1898	1547	1244	1516
Zcchc14	569	694	684	904	1351	1512	1306	1260	983	911	1521	896	1885	248	521	851	252	218	634	918	968	646	1175	1150	1098	1737	1325	1620	1615	1949	1635	1352	1187	1249	1485	1498	1759
Golga2	1404	1114	1191	821	1154	1367	1249	1022	694	515	1095	739	1082	524	537	948	575	514	853	929	1112	773	1201	1130	832	1394	1396	1259	1481	1790	1491	1260	1243	1628	1636	1349	1965
Sh3glb1	827	826	870	1013	1288	1242	1186	859	898	654	993	744	1100	622	814	1030	621	684	861	1058	1200	846	1131	1318	1452	1339	1099	1333	1264	1861	1274	1390	1309	1342	1394	1387	1885
Esyt2	1096	1299	1169	827	1635	1746	1483	1152	923	774	1213	813	1086	399	554	666	408	409	747	923	1117	615	1086	985	1370	1364	1066	1315	1163	1869	1395	1581	1047	1313	1340	1480	1506
Fat1	2488	5429	3470	926	1102	1195	854	518	1157	901	2244	1077	968	379	461	594	413	542	376	624	1027	792	978	527	804	790	1285	755	1077	794	802	1452	1222	3061	1299	727	1009
Sh3bgrl	2724	2751	2713	751	1246	1354	920	887	775	636	1001	809	1021	584	549	878	536	600	966	1294	1255	770	1147	1133	1077	1065	895	1103	1201	1565	1218	1357	1033	1367	1329	1218	1625
Cic	886	945	928	850	1391	1529	1059	997	746	646	1090	725	872	715	789	1095	723	786	1152	1146	1294	806	1307	1172	1168	1320	984	1432	1450	1761	1315	1509	1268	1199	1317	1443	1793
Mycbp2	869	899	701	1070	1237	1638	1221	903	862	724	1157	721	1060	475	573	719	628	549	789	816	1129	790	1132	992	1107	1347	1259	1430	1373	1900	1186	1476	1165	1410	1286	1441	1887
Galnt2	1295	1645	1538	665	1193	1199	911	834	964	705	1099	650	939	381	858	1106	490	453	813	713	1183	665	1525	1227	1126	1306	1123	1424	1588	1725	1441	1395	1146	1600	1482	1260	1683
Dnm2	840	657	650	733	1240	1224	1034	945	898	770	1262	755	1124	688	898	1113	790	659	1013	1043	1000	666	1306	1175	1109	1219	1108	1279	1286	1794	1358	1402	1177	1624	1375	1367	1914
Qk	935	930	856	960	1099	1276	936	908	626	683	1129	678	1108	587	817	1059	688	697	1151	975	1244	613	1284	1279	1491	1082	1188	1361	1313	1648	1266	1403	1128	1447	1533	1321	1584
Cped1	3734	4721	4280	1109	1920	2014	1548	1345	735	621	1108	785	1150	332	308	447	306	350	479	1164	728	697	568	578	831	1174	878	798	799	1475	905	1182	1129	939	1214	1461	941
Stat3	539	549	498	729	1324	1389	1207	985	1051	842	1364	898	1609	432	581	898	509	459	775	960	1219	652	1284	1307	1347	1231	996	1652	1551	2106	1358	1467	1065	1181	1310	1448	1962
Smg1	791	785	679	1145	1279	1420	1277	822	936	1224	1508	966	1706	577	720	848	673	568	755	828	1339	835	1088	887	1162	1412	943	1344	1293	1988	1299	1568	920	1180	891	1609	1736
Eif4g3	976	977	774	990	1024	1063	955	842	859	630	946	799	1052	680	809	1143	727	769	985	1194	1366	1075	1664	1558	984	1183	1290	1273	1479	1972	1400	1298	801	1417	1370	1086	1627
Supt6	920	947	916	832	1362	1476	1305	1015	934	766	1433	742	1256	438	648	805	514	455	764	892	1152	650	1169	1156	1138	1273	1237	1295	1328	1916	1277	1437	1230	1345	1426	1582	1542
Usp24	985	789	784	852	1252	1160	1246	660	867	633	890	748	937	519	858	1090	628	498	781	748	1158	610	1530	1162	1210	1138	990	1630	1638	1742	1127	1456	983	1470	1323	1255	1825
Diaph1	787	730	697	636	1284	1261	1166	1026	848	867	1283	722	1370	615	900	1098	763	705	1024	1153	1044	772	1203	1241	1304	1152	1089	1291	1335	1696	1308	1315	1113	1115	1242	1297	1750
Map3k1	602	601	487	1006	1538	1707	1486	1121	638	648	1517	656	981	473	538	779	512	543	1015	896	935	896	1305	926	1331	1238	1358	1091	1203	2018	1414	1368	1349	1521	1950	1671	1553
Pi16	3560	2767	2518	955	904	1107	794	721	937	616	998	1090	1239	368	351	496	559	646	547	1421	1032	841	1429	1072	1612	1438	1163	1214	1273	1701	1261	1179	1414	1194	1528	1318	1151
Smtn	2816	4597	4147	927	1315	1360	894	767	919	899	1310	874	1462	402	551	857	305	615	599	989	1015	824	746	700	611	861	961	839	932	1230	1161	1308	1089	1774	1182	1062	1099
Gns	1415	1236	1224	849	1069	1368	1076	851	677	666	1077	728	1060	746	680	1149	552	632	1045	905	1148	506	1272	1105	1144	1053	1230	1305	1511	1837	1269	1492	1173	1328	1593	1193	1938
Adamts10	761	622	437	927	1271	1613	1600	1112	1143	833	1589	978	1064	298	298	571	357	489	509	899	1199	831	1039	867	955	1352	1328	1222	1445	1784	1665	1496	1384	1818	1310	1667	1740
Dennd5b	523	455	427	951	1631	1754	1777	1150	769	628	1108	615	923	181	410	557	302	221	587	755	857	650	1095	964	1190	1113	1338	1266	1578	2093	1278	1810	1414	1628	1530	1529	1971
Stag2	1039	1024	1146	841	1437	1623	1213	987	717	638	948	804	965	518	750	939	796	556	1007	1113	1084	754	1161	1100	1348	1149	1058	1345	1255	1699	1203	1387	1191	1357	1280	1348	1850
Arpc1b	975	781	878	651	1054	1078	874	834	753	617	1077	585	1037	771	973	1353	875	862	1359	1042	1287	803	1364	1283	1207	1351	991	1310	1392	1680	1139	1354	1026	1216	1277	1099	1788
Slfn5	811	797	609	765	1331	1091	976	810	871	654	1114	707	1177	326	414	832	451	628	798	1409	2055	474	1265	1206	1515	1271	848	1889	1405	1968	1125	1412	1112	1247	1437	2183	1766
Zfp704	1028	1053	969	1074	1663	1990	1560	1218	727	760	1503	810	1073	308	400	615	335	336	640	944	940	882	854	915	1049	1546	1571	1266	1293	1890	1227	1290	1048	1118	1377	1427	1527
Itga3	556	805	627	1155	1545	1692	1648	1152	742	970	1595	811	1722	246	795	932	264	146	634	1036	1070	509	880	1463	1073	1436	1157	1156	1337	1987	1113	1322	1090	1023	1189	1366	1567
Chd1	770	810	758	871	1153	1291	1043	778	946	817	1136	654	1147	499	770	1203	679	525	980	952	1086	709	1185	1097	951	1128	937	1370	1458	1706	1241	1429	1087	1175	1202	1474	2139
Rplp0	1682	1058	1064	635	971	1093	874	751	667	661	908	633	789	979	1011	1458	980	992	1626	1087	1570	741	1411	1197	1096	897	1107	1288	1391	1287	1024	1156	1222	1413	1347	1012	1774
Nrd1	1132	1025	956	780	1299	1367	1265	1040	865	671	1102	801	1092	535	735	927	696	621	928	969	1078	964	1312	1214	1049	1120	1100	1173	1252	1853	1197	1415	1117	1202	1286	1295	1463
Adgrg1	222	212	211	778	1496	1219	1247	995	916	1029	2075	959	2410	309	535	758	307	249	660	745	1065	513	1371	1344	1479	1363	1283	1607	1889	1939	1327	1004	1035	1251	1301	825	1489
Arhgef1	666	584	472	733	1051	1138	1133	943	914	725	886	658	894	826	818	1226	898	789	1253	1141	1049	784	1364	1244	1246	1193	1041	1193	1369	1767	1351	1466	1182	1375	1319	1353	1880
Ephb4	507	469	469	686	1137	1283	1295	891	748	570	956	669	929	356	465	903	295	306	830	1278	1929	581	1079	1290	1053	1498	1009	1790	1459	2152	1620	1503	1338	1071	1456	2475	1588
Baz2a	726	674	631	740	1209	1291	1261	882	821	655	998	626	1087	666	682	875	792	655	804	723	1137	683	1559	925	1026	1293	1217	1360	1362	1887	1380	1391	1232	1306	1233	1520	2085
Ybx3	973	883	905	782	1368	1142	1039	801	702	1042	1112	1026	1328	575	1373	1520	764	605	1018	1037	1102	827	1310	1284	1169	1153	834	1029	1238	1606	1194	1246	1124	905	1208	946	1380
Pbrm1	1152	1188	1128	936	1317	1132	1238	835	668	653	1031	599	1100	510	849	785	678	547	935	907	962	771	1167	1148	1337	1253	1063	1263	1353	1890	1246	1496	1039	1294	1222	1234	1803
2900026A02Rik	744	1037	879	842	1540	1468	1301	971	1132	1018	1411	892	1703	214	408	659	233	247	460	889	997	622	1035	1197	1155	1504	1309	1434	1411	1628	1419	1224	1143	1222	1540	1240	1440
Pcm1	1074	1221	1045	1008	1278	1387	1343	875	763	733	1104	871	1011	479	672	838	558	506	782	768	1020	724	1103	946	1306	1365	1230	1273	1373	1840	1379	1359	1138	1316	1242	1248	1732
Slc44a2	508	709	600	907	1436	1479	1219	1068	689	641	1389	849	1133	310	458	595	370	337	540	738	896	610	1139	1162	1569	1316	1275	1442	1779	2112	1428	1427	1171	1259	1373	1338	1676
R3hdm2	1041	1063	1049	1120	1470	1385	1102	992	593	766	999	812	1005	396	548	757	556	581	841	1018	1003	803	1188	1042	1056	1291	1298	1289	1311	1571	1209	1286	1118	1350	1524	1274	1821
Cnbp	1332	1130	1131	806	1323	1564	1336	1164	746	834	1170	891	1147	486	716	918	498	391	886	843	935	758	994	994	1110	1020	1136	1151	1136	1698	1139	1320	1271	1224	1459	1305	1586
Ylpm1	1083	1065	831	899	1110	1504	1422	860	814	579	1154	820	872	396	687	895	619	564	686	1112	1062	799	988	902	1021	1151	1080	1276	1282	1617	1273	1318	1131	1364	1082	1340	1722
Sgms1	489	412	380	1071	1879	1913	1788	1583	740	748	1583	970	1514	274	392	562	276	172	521	886	666	566	892	1331	723	1539	1145	1257	1173	1969	1192	1575	1341	1206	1035	1657	1566
Rps5	1294	1046	1031	946	1340	1354	1148	985	677	523	1136	754	882	552	727	1044	707	682	1062	1144	1147	702	1060	1217	1242	966	1179	1158	1269	1428	884	1211	1247	1356	1367	1125	1414
Serpine1	480	641	600	234	291	245	254	208	1032	965	1253	886	1199	358	3524	4631	623	123	619	139	854	118	1336	1111	553	468	364	870	939	928	1253	1088	415	1481	1103	294	2103
Flii	837	951	910	888	1289	1431	1178	880	739	699	1185	701	1107	444	727	917	510	534	879	897	1052	696	1125	985	1059	1364	1021	1296	1238	1814	1370	1509	1192	1227	1345	1300	1893
Pxn	515	420	358	719	1216	1340	1163	1088	946	787	1290	799	1409	549	772	1011	635	500	1016	889	993	721	1105	1204	1071	1238	1246	1385	1427	1671	1169	1295	1256	1287	1463	1407	1735
Fxyd5	432	393	272	761	1363	1286	1152	1006	1163	765	1070	853	1387	430	846	1103	535	516	954	1017	950	639	1526	1341	1653	1389	961	1223	1071	1832	1211	1445	907	1055	1205	1250	1797
Plekha6	760	715	467	1204	1588	1459	1416	1740	1131	1141	1734	1057	1654	376	363	725	360	341	821	1242	631	879	776	498	1710	1403	1258	878	833	1456	1349	1287	1530	1148	1435	1835	1432
Efcab14	620	694	692	926	1469	1621	1428	1183	717	710	1278	639	1188	253	521	692	388	353	718	741	821	610	936	811	906	1293	1393	1314	1422	1825	1209	1525	1273	1488	1597	1382	1956
Bhlhe40	449	430	358	773	1314	1671	1635	1497	2242	1520	1993	770	3024	286	445	518	274	266	575	1268	405	278	595	1045	1017	1068	977	1050	966	1467	1052	1439	1276	1135	1752	1638	1469
Atf7ip	956	990	900	893	1480	1366	1143	854	629	598	789	473	717	556	627	945	760	633	947	902	1320	805	1231	778	1175	1258	1217	1253	1318	1747	1206	1423	1151	1436	1460	1282	1741
Arhgef15	368	299	273	843	1626	1319	1558	944	629	488	946	501	776	200	529	794	248	228	691	620	905	485	1118	663	1283	1686	1320	1538	1615	1776	1725	1440	1085	1178	1349	1692	1639
Pdcd4	957	846	740	905	1666	1541	1352	1521	474	442	1056	591	775	467	375	553	500	338	614	946	783	673	817	1153	1172	1635	1112	1105	1308	2451	1503	1623	1316	1343	1573	1420	1782
Nucb2	1319	894	820	693	1235	1189	1271	704	953	718	1321	778	1048	308	873	1153	451	456	733	841	998	694	1233	1022	1076	1162	1086	1056	1271	1742	1257	1626	1031	1235	1481	1129	1873
Aes	1128	1217	1195	771	1370	1227	1015	888	758	777	1030	838	961	405	687	938	627	533	825	809	943	738	1097	1069	1131	1286	1099	1190	1277	1633	1052	1299	1272	1363	1573	1112	1566
Cdc37	1125	902	901	663	1134	1221	862	715	663	638	836	725	884	553	907	1160	618	502	1099	820	1082	723	1325	1107	956	1234	1000	1220	1347	1707	1206	1424	1273	1372	1302	1117	1862
Sel1l	767	803	744	739	1466	1346	1169	849	739	618	1236	710	823	277	643	810	397	441	762	728	967	632	1291	986	1195	1290	1173	1340	1531	1803	1416	1638	1229	1530	1470	1286	1826
Hook3	942	953	733	898	1496	1303	1391	941	784	648	1139	664	893	404	578	742	501	476	687	942	1294	758	1137	1131	1424	1356	1065	1322	1382	1540	1356	1406	997	1423	1129	1246	1750
Dopey2	496	414	389	985	1680	1740	1793	1236	945	763	1515	771	1224	326	439	528	399	352	694	724	829	660	838	871	904	1439	1381	1149	1306	1732	1114	1254	1147	1490	1309	1581	1696
Dpysl2	882	768	699	818	1583	1460	1357	1011	660	554	985	602	757	456	578	907	446	536	784	706	1056	595	1281	1130	1122	1357	1077	1418	1498	1690	1383	1331	1181	1320	1481	1241	1538
Kif1b	1003	1001	1031	974	1399	1430	1159	818	688	675	1151	824	1200	447	653	838	399	403	695	784	1075	735	1126	982	1100	1243	1021	1343	1437	1877	1173	1413	1044	1283	1420	1176	1590
Ptpra	1097	987	968	793	1437	1447	1440	841	716	547	1026	626	889	420	572	804	455	498	822	907	908	568	1019	1066	1055	1228	1003	1403	1296	1606	1218	1505	1134	1477	1527	1231	1780
Pros1	805	673	639	715	1292	1359	1275	1033	813	726	1239	651	1273	317	439	836	355	321	779	884	1066	584	939	907	1143	1534	1193	1545	1479	1923	1420	1263	1158	1210	1453	1480	1675
H2-Ab1	1018	409	479	282	205	397	401	356	587	192	260	411	301	346	706	1358	596	669	935	896	1958	618	1404	981	1251	386	546	1665	1232	1269	672	1433	738	2907	1259	805	3311
Cenpb	1947	1455	1585	802	1219	1237	1075	981	638	544	1138	689	948	420	649	946	505	599	927	1052	865	667	1006	1048	816	1102	1177	1043	1068	1403	1134	1348	1286	1254	1578	1216	1639
Bag6	824	854	885	739	1282	1265	1094	884	700	506	1194	742	929	570	665	1043	513	547	800	878	1026	689	1157	1134	895	1073	1079	1197	1304	1753	1460	1532	1252	1419	1477	1276	1843
Ankrd13a	671	631	574	593	1325	1268	1028	921	743	522	951	657	994	562	754	966	702	518	959	935	1124	642	1017	1614	1011	1508	906	1325	1561	2169	1279	1499	1051	1241	1177	1107	1573
Jak1	910	861	788	773	1028	976	752	684	698	845	1057	677	915	718	762	1075	810	792	1111	1159	1365	726	1447	1314	1359	1088	1012	1169	1240	1673	1044	1239	1086	1232	1235	1269	1777
Golga3	1237	1333	1207	764	1070	1322	1038	768	831	609	897	686	967	519	619	925	504	644	820	744	982	693	1152	867	975	1283	1032	1348	1343	1692	1320	1477	1181	1420	1402	1231	1803
Adh1	753	519	681	1341	2082	2031	1746	1821	499	578	1734	903	1146	294	375	416	359	234	790	723	480	934	773	539	1138	1028	1344	1028	916	1972	956	1595	1503	1313	1636	1339	1192
Rpn2	1168	1012	956	794	1370	1262	1176	897	736	586	1065	561	1021	431	821	1067	528	405	899	1022	825	572	1213	1120	1123	1150	1173	1225	1349	2013	1223	1470	1167	1291	1264	1252	1602
Sdc3	455	507	379	684	1056	987	873	789	777	504	1103	550	1029	660	784	1518	788	876	1296	821	1241	520	1221	1067	1148	917	1088	1656	1992	1531	1336	1164	991	1597	1387	905	1850
Stard9	801	481	474	708	1690	1803	1471	1023	516	313	842	491	384	446	354	518	456	540	615	664	1180	568	824	803	957	1354	1338	1252	1592	1377	1310	1332	1305	1731	1305	1817	1903
Ttc3	1610	1592	1398	780	1211	1335	1081	862	786	630	1146	650	777	324	527	800	431	470	756	924	1013	497	971	935	871	1183	1018	1286	1421	1559	1354	1279	1118	1333	1159	1543	1807
Rsrp1	681	779	906	801	1086	1296	1387	529	635	663	596	667	820	613	513	1032	605	802	786	565	1131	696	1167	505	901	1188	761	1217	1688	1474	1409	1465	1456	1727	862	1448	1554
42624	960	809	608	835	1217	1240	1002	1176	716	743	864	660	1097	628	791	1094	746	623	931	1418	1021	636	1102	964	1526	1599	882	1047	961	1714	1284	1291	1127	1033	1367	1395	1297
Pacsin2	805	810	822	863	1372	1354	1106	1035	880	682	1238	854	1207	406	687	945	489	430	814	961	855	726	1111	910	1089	1229	1084	1184	1299	1694	1166	1272	1218	1142	1486	1214	1496
Hnrnpm	946	788	745	778	1087	1036	949	833	876	521	896	652	886	731	1031	1346	810	686	1180	981	1068	734	1372	1032	796	1141	963	1169	1167	1443	1221	1191	1057	1173	1104	1180	1599
Kpnb1	870	899	813	794	1130	1070	1004	761	771	617	1033	601	959	669	1423	1634	690	617	1122	679	1053	560	1169	905	950	1115	956	1218	1283	1526	1178	1282	1057	1258	1199	1054	1680
Tmem59	946	701	909	834	1230	1285	1109	1015	831	677	1335	695	1088	296	450	641	307	280	610	798	909	548	997	1090	985	1387	1198	1282	1385	1813	1373	1377	1205	1412	1568	1391	1753
Wdr26	865	825	702	685	1072	989	937	743	787	768	1074	800	1141	782	859	1066	1142	747	1244	1314	1287	814	1237	1443	1119	1063	942	1190	1209	1573	1061	1210	928	1046	1005	1201	1678
Nin	657	517	544	760	1064	1105	821	707	658	490	851	470	712	961	1035	966	1168	814	1377	871	1127	785	1248	1348	1069	1104	1100	1390	1522	1604	1147	1244	935	1274	1218	981	1954
Cbfa2t3	389	321	324	849	1063	1400	1386	977	925	538	928	432	620	264	383	815	294	334	808	857	1263	737	1164	760	1375	1494	1112	1395	1310	1833	1562	1510	1129	1437	1823	1714	1535
Mllt6	803	936	811	867	1384	1628	1213	1102	748	640	1010	735	939	314	344	714	370	375	658	858	887	618	883	851	1029	1164	1213	1158	1293	1677	1126	1393	1301	1441	1573	1522	1877
Anp32a	868	836	802	788	1334	1314	1119	814	658	560	940	443	675	474	655	908	691	484	808	813	1045	718	1291	1072	1063	1204	1152	1154	1229	1696	1105	1353	1072	1314	1399	1064	1872
Zfr	1103	1202	1105	820	1179	1227	1074	967	971	829	1193	684	1034	349	604	805	529	435	792	840	1101	600	1146	1060	1128	1146	1001	1190	1239	1790	1088	1422	1020	1119	1107	1177	1654
Hba-a1	132	148	38	717	444	660	257	914	1823	1605	730	381	461	1462	1894	873	3401	1965	1401	3786	1636	1276	906	1321	508	755	961	269	90	336	454	760	1867	744	1671	551	1156
Pde3b	818	654	1030	1165	1919	1770	1788	1103	827	742	1356	875	984	257	562	688	300	238	454	845	654	802	744	1022	766	1387	1224	968	1277	1859	1264	1367	1116	1158	1231	1139	1623
Sec63	882	859	744	745	1311	1389	1181	952	727	542	1132	564	933	392	542	748	430	444	892	790	871	632	878	1077	1264	1275	1036	1163	1285	1768	1220	1291	1148	1297	1375	1231	1848
Itpkb	848	774	801	869	1005	1382	1187	871	740	546	916	594	638	302	443	700	411	446	823	953	1084	603	1078	928	986	1263	1245	1347	1174	1801	1215	1522	1315	1312	1693	1499	1503
Notch2	1067	1559	963	762	1295	1255	1016	911	1174	783	1108	695	1027	963	721	1030	941	888	1136	990	970	909	1037	800	893	804	1130	1212	1031	1294	785	1204	1077	1176	1214	1085	1540
Tpm2	5986	6740	6701	759	874	872	518	291	824	1492	670	1632	1097	560	222	471	583	724	325	1182	1042	894	355	617	194	538	383	441	339	510	648	791	504	1026	664	484	639
Pum2	841	835	881	756	1497	1251	1102	925	722	589	948	643	1120	441	650	850	610	465	817	776	939	694	1237	996	1501	1153	925	1239	1251	1807	1227	1328	949	1222	1119	1220	1522
Sec31a	1264	1170	1104	745	1242	1135	944	725	760	535	1052	735	885	418	625	932	426	482	772	883	1207	708	1225	1031	1073	975	1062	1267	1324	1632	1290	1398	1204	1470	1297	1146	1546
Arhgap21	1074	844	832	873	1372	1291	1110	858	833	775	1301	703	1080	398	556	758	400	409	707	835	1042	620	1047	986	1146	1237	1126	1208	1212	1609	1316	1287	1109	1388	1418	1182	1346
Fam120a	925	997	956	700	1131	1001	971	780	669	524	865	717	910	602	1000	1238	737	665	1076	919	1043	655	1257	1114	1087	1148	920	1131	1298	1744	1324	1246	955	1265	1178	1162	1631
Pkn3	288	301	176	719	1239	1341	1307	1189	863	595	1039	578	888	282	609	869	287	279	537	720	990	598	1166	1037	1156	1530	1126	1361	1367	1751	1594	1336	1196	1119	1202	1602	1526
Slc43a3	696	526	443	857	1357	1148	943	1265	992	988	1927	1377	1701	545	470	646	340	335	604	1195	827	675	1007	1211	1769	1048	1041	1288	979	1667	973	1197	1142	1011	1277	1422	1201
Ppl	1110	718	815	957	1319	1867	1504	1375	887	1262	1459	1066	2273	367	526	631	275	392	710	798	690	422	507	542	930	1088	1047	960	751	1359	867	1003	1307	1060	1408	1478	1291
Etnk1	549	574	582	823	1434	1518	1208	1057	650	535	896	582	954	316	592	732	377	339	648	764	1149	588	1135	782	967	1057	1142	1390	1346	1708	1173	1486	1237	1325	1226	1350	1731
Myl12b	579	443	456	742	1383	1196	1250	836	847	684	1352	622	941	325	529	677	392	373	847	617	836	594	1079	1052	1178	1200	1154	1194	1244	1471	1135	1402	1266	1513	1489	1135	1829
Igf1r	868	1078	970	994	1228	1780	1264	886	852	584	1238	838	989	349	456	654	449	376	668	752	874	643	1020	790	684	1074	1227	1106	1246	1292	1048	1212	1161	1540	1500	1198	1650
Mlxip	474	567	561	1090	1579	1589	1427	1533	561	838	1943	1197	1534	456	435	612	351	293	498	732	748	759	794	1313	570	1434	833	1025	1268	2226	1166	1387	1048	1131	853	1501	1758
Specc1	725	897	729	623	1212	1060	798	1013	815	661	764	455	669	762	937	833	1256	707	1097	1501	930	892	898	898	1101	1381	961	985	1008	1249	1387	1251	1245	906	1117	1010	1323
Kank2	2279	2250	2175	887	1371	1245	1117	902	755	557	1016	782	1030	372	440	682	293	507	584	1100	911	609	919	636	998	1492	822	1258	1029	1614	1281	1277	1093	891	1312	1292	1198
Foxc1	697	891	724	730	1558	1400	1280	1155	481	570	1296	600	1529	261	323	595	242	237	536	850	1054	601	851	959	917	1222	1481	1146	1108	1627	1308	1327	1342	1450	1254	1348	1491
Gaa	1105	852	841	756	1437	1500	1158	897	787	804	1457	824	939	238	342	610	302	298	560	716	758	563	725	712	952	1211	1353	1269	1302	1754	1209	1329	1338	1382	1673	1391	1499
Zbtb7a	709	631	721	724	1339	1197	1049	933	798	863	946	591	933	391	600	831	559	435	671	686	910	599	1070	734	1070	1414	949	1265	1306	1751	1281	1496	1124	1139	1207	1432	1628
AA474408	699	633	700	736	888	770	879	956	789	890	708	949	797	996	782	665	3354	2197	360	843	560	858	633	1166	606	1249	1181	774	427	567	145	912	1208	1130	1485	1124	1322
Arhgef10	1011	810	741	853	1428	1297	1185	1170	849	684	1141	699	1151	394	428	764	271	372	606	971	1037	760	1033	775	1360	1350	1017	1140	1085	1786	1105	1230	1155	1061	1400	1242	1394
Mknk2	576	609	617	795	1324	1622	1288	1557	932	860	1363	829	1014	415	449	689	344	370	748	973	791	763	747	897	1126	1578	766	1060	1167	1955	1316	1391	1157	1143	1085	1551	1489
Coro1c	1010	952	968	592	1226	1291	1051	908	716	519	877	841	1033	524	660	1128	472	517	779	764	1000	545	1257	1112	1048	1292	974	1219	1250	1515	1291	1188	860	1039	1141	1136	1687
Wdr1	1238	1222	1165	546	952	922	664	572	890	803	803	788	946	631	1077	1494	754	645	1072	908	1069	567	1315	1130	767	876	943	1054	1315	1435	1068	1273	789	1186	1114	853	1608
Anxa5	1198	833	1048	716	1154	1125	974	800	686	680	995	654	1024	418	603	954	379	577	775	712	951	682	1282	1076	1284	1182	981	1138	1193	1596	1053	1338	1120	1267	1185	975	1542
Igf2r	790	838	672	732	1427	1231	963	788	745	566	944	650	896	452	864	984	525	566	765	847	1042	584	1135	1032	1061	1272	1248	1213	1602	1706	1191	1362	872	1181	1201	1167	1350
Ik	1091	1069	1052	722	1173	1201	981	919	691	508	917	782	834	383	666	936	589	580	838	789	926	645	1158	912	893	995	1092	1097	1115	1552	1154	1224	1075	1246	1322	1220	1516
Klf9	1223	1236	1134	955	1629	1436	1106	1798	973	954	2035	1332	1652	422	294	377	256	158	421	985	703	540	518	1132	696	1159	1077	1030	900	1723	761	1071	1231	1054	1079	1361	1140
Eprs	673	1023	914	952	1223	1147	970	655	824	689	959	746	951	458	819	1148	629	551	866	870	946	597	997	829	1018	952	847	1155	1107	1595	1052	1327	1024	1140	1188	1079	1610
Plpp3	1785	1538	1406	620	1005	1106	1056	749	938	747	1287	757	1469	439	394	565	348	487	832	1472	1810	668	812	973	1132	1132	792	1139	903	1513	909	1158	1286	1150	1312	1750	1004
Hist1h1c	839	632	573	646	1073	882	646	891	662	453	916	411	503	1227	1580	1560	1862	942	2072	1335	1163	828	1057	2829	753	983	943	898	877	1306	906	876	785	946	1012	887	1748
Tmem184b	507	540	498	715	1128	1221	998	840	832	723	1125	586	1023	242	672	788	302	314	700	777	824	626	1241	1033	1338	1286	1090	1354	1396	1753	1411	1395	1114	1109	1277	1257	1732
Ccdc50	1082	899	938	643	1234	1193	945	685	761	643	991	682	825	393	587	801	415	469	878	893	1025	595	1351	1120	1314	1158	939	1251	1348	1717	1198	1363	928	1119	1229	1212	1555
Pcmtd1	1098	927	927	919	1340	1246	1200	939	628	434	1034	624	790	305	381	606	309	267	532	736	899	681	925	960	992	1128	1111	1273	1253	1657	1306	1258	1291	1302	1356	1175	1920
Shroom3	435	561	468	782	1540	1472	1268	1093	872	1312	1992	1075	2327	256	450	676	239	165	438	649	625	661	801	982	952	1352	1076	1142	1270	1737	1212	1377	1031	1188	1158	1275	1610
F2r	409	306	327	1057	1110	1407	1282	1331	709	526	1302	787	1004	116	509	592	248	154	474	498	635	478	1226	1347	1272	1155	1237	1226	1475	2017	1312	1450	1124	1407	1660	949	1764
Rapgef2	538	609	494	827	1397	1260	1345	845	871	961	1466	1017	1541	249	558	772	298	362	540	842	702	658	844	1187	894	1219	1042	1241	1190	1605	1275	1337	1033	1030	1094	1239	1599
Cfl1	887	738	780	566	660	756	622	527	630	532	757	453	794	796	1299	1715	1026	770	1520	831	1239	652	1555	1208	1082	862	668	1112	1202	1443	1135	1189	818	1174	1027	826	1554
Luc7l2	1170	1128	993	614	976	1201	1101	815	868	621	1066	732	977	533	658	934	536	548	743	859	1095	893	934	895	771	1194	988	1199	1072	1504	1119	1221	881	1075	1154	1260	1604
Setbp1	923	990	794	744	1809	1623	1439	1114	804	668	1177	864	808	300	287	429	259	227	377	758	813	550	676	903	743	1382	1140	997	1221	1407	1266	988	1164	1012	1190	1509	1267
Gm15800	616	674	582	857	1141	1319	1244	877	849	576	914	597	848	611	717	576	935	493	866	986	1159	844	988	791	767	1372	1077	1230	1206	1520	1049	1254	1030	1257	1220	1283	1619
Pkm	912	1140	1372	900	1018	1011	746	709	744	604	926	631	850	862	1209	1480	945	712	1288	1103	922	893	891	908	831	955	801	1022	1081	1541	918	1056	917	936	994	1071	1132
Acin1	753	834	663	694	957	1285	955	892	692	568	964	575	844	585	650	1046	729	733	856	976	1226	748	1059	1022	868	1137	921	1105	1282	1585	1192	1230	929	1053	1090	1260	1578
Hivep2	896	953	856	878	962	1381	980	1072	1046	1020	1324	801	1613	439	545	755	454	472	793	987	1050	635	849	955	895	859	846	1343	1115	1586	780	1378	1074	1031	1333	1258	1488
Mga	983	971	930	787	1498	1324	1227	860	620	568	965	643	789	450	562	634	437	366	689	709	1003	641	1111	671	1114	1190	978	1103	1290	1430	938	1346	1034	1154	1177	1215	1465
Tmcc3	693	672	580	1252	1460	1146	1040	1453	1460	832	1549	1528	1442	228	225	343	238	230	557	2617	584	635	444	1801	622	818	1084	797	935	1509	695	755	1201	1142	1365	1150	1196
Tnrc6b	890	1065	958	988	1246	1392	1057	855	649	597	895	491	564	564	600	631	800	498	704	864	1093	782	948	781	902	1073	1120	978	1017	1492	1002	1297	1054	1317	1160	1225	1806
Ep400	842	799	538	809	1188	1158	827	826	777	653	963	462	1140	458	705	848	697	555	755	862	1079	642	915	1035	811	972	1060	1207	1280	1623	1052	1313	932	1181	1155	1274	1574
Synpo2	4626	5764	5338	843	1381	1307	944	753	872	690	955	984	1083	164	244	402	199	368	327	1015	796	599	503	519	616	724	776	621	574	786	873	940	689	913	875	712	843
Ankhd1	796	822	650	715	1188	1482	985	956	616	791	1045	716	825	446	577	854	566	480	770	817	1120	628	1010	788	1010	1087	975	1198	1161	1574	1092	1169	919	1233	1077	1250	1470
Wwtr1	847	732	790	662	1082	994	844	719	494	606	981	477	952	193	721	738	226	404	668	772	1204	514	1407	1483	969	1081	1113	1219	1466	1574	1271	1403	915	1365	1334	935	1683
Arhgap23	510	539	467	613	1058	1180	1046	699	967	1062	1138	651	1364	342	616	901	333	393	741	864	1004	484	939	1051	965	1413	990	1548	1537	1745	1433	1204	848	955	1025	1319	1431
Zc3h7b	1034	1077	913	710	1010	1308	1048	930	602	465	862	731	831	293	474	702	315	293	528	787	950	596	1096	931	731	1198	1083	1176	1409	1412	1107	1304	1169	1325	1369	1159	1666
Fam65a	471	477	431	729	1127	1137	1160	702	978	1169	1116	609	1455	246	595	915	256	286	614	783	960	576	997	810	1131	1426	836	1382	1177	1522	1345	1231	957	921	1184	1403	1609
Triobp	730	720	687	648	1069	1021	979	676	982	687	862	508	896	514	757	822	533	567	942	807	1083	518	998	1174	914	1112	824	1251	1070	1647	1301	1375	958	964	1015	1414	1692
Mink1	732	689	686	720	1227	1028	1018	877	825	623	1020	546	1156	319	472	804	317	427	684	901	947	508	1040	968	903	1296	931	1184	1226	1525	1301	1307	912	1132	1226	1215	1766
Ubxn4	863	820	732	749	1150	1018	1025	709	845	711	1058	678	1121	351	644	996	437	387	769	742	1016	568	1124	993	1040	949	983	1230	1279	1546	1014	1204	901	1215	1146	1032	1670
Pura	1457	1359	1357	754	1312	1292	1050	744	623	582	846	630	738	427	403	629	385	441	596	748	1013	743	906	485	1024	1137	1050	1149	1090	1261	1094	1354	1128	1327	1300	1236	1462
Tnks2	649	688	692	739	1409	1188	1056	892	570	472	802	607	835	434	608	756	480	436	636	761	1121	499	1239	1039	1079	1008	933	1111	1411	1757	1183	1368	1055	1190	1221	1150	1520
Setd7	1338	1669	1524	668	993	1187	1216	803	643	570	801	582	708	326	541	785	374	425	642	667	977	618	915	745	989	1094	1073	1193	1099	1412	1186	1230	1167	1146	1300	1243	1418
Myl12a	638	562	551	678	1148	1159	943	675	766	692	1149	615	1120	281	751	892	413	338	774	620	878	507	1198	1046	898	1121	1079	1097	1243	1389	1204	1328	989	1412	1319	933	1766
Psme1	707	482	529	543	1025	1201	946	1012	769	487	777	489	982	356	549	814	415	484	796	630	1000	464	1049	942	832	996	975	1603	1286	1499	1161	1218	911	1368	1351	1164	2303
Elk4	615	614	579	766	1299	1288	1117	894	667	795	1213	635	1079	241	494	651	391	315	666	976	753	485	928	985	1208	1110	1068	1106	1123	1551	1281	1262	936	1092	1317	1256	1485
Gja4	366	275	329	738	1002	1098	750	2315	746	590	1564	895	1558	162	360	504	190	77	694	1223	1066	348	808	1972	944	1042	1511	1154	1667	1969	1386	972	1017	1381	1699	760	1286
Shfm1	1050	976	981	564	1043	864	745	663	660	471	787	497	726	645	875	1077	850	827	1264	939	1120	716	1223	1134	1123	1040	746	937	1133	1493	790	1086	1000	1085	1096	953	1462
B4galt1	635	520	447	751	1060	1081	1168	969	840	924	1708	721	1699	330	649	801	332	263	620	821	867	552	1226	1412	1203	1154	931	1252	1317	1775	1346	1085	955	698	827	988	1339
Trim47	455	427	518	722	1340	1615	1379	761	532	490	827	533	690	228	480	756	228	228	530	340	1190	561	1316	713	1044	1573	917	1554	1827	1931	1776	1408	1037	1218	1374	1405	1660
Apba1	729	499	524	928	1384	1324	1093	997	978	805	1246	836	1102	181	440	683	349	359	544	701	900	595	962	1159	1284	1412	1167	1109	1261	1583	1359	1101	1080	1134	1585	1111	1360
Pigk	782	728	598	794	1367	1084	1096	924	545	583	1141	479	862	358	500	813	280	297	727	655	860	538	1048	903	737	1319	1196	1231	1225	1591	1388	1388	1056	1301	1291	1234	1794
Hspa12b	291	340	255	752	1370	1121	1226	717	925	766	998	575	1006	177	544	649	175	281	467	586	777	556	1371	903	1399	1673	1037	1446	1391	1879	1630	1425	886	1089	1187	1374	1356
Anp32b	1304	1067	1054	533	740	1079	756	725	756	679	896	496	910	1033	1117	1352	1128	833	1242	997	1063	720	863	1050	759	870	844	967	927	1252	914	991	960	1077	944	923	1574
Pcdh7	2048	3380	2777	469	886	963	621	495	563	563	999	533	700	231	326	524	201	299	538	1062	1140	508	1160	1234	789	761	820	1031	1209	1222	1180	1393	771	1432	1020	960	1679
Cast	925	845	824	762	1135	1065	993	797	672	725	1064	660	1139	453	601	717	480	451	643	898	915	575	1047	1012	1167	1078	881	1118	1051	1528	1167	1294	1037	1063	1156	1179	1629
Sp100	334	303	293	657	998	1009	1129	943	776	505	914	506	674	451	590	796	668	616	916	637	942	722	832	583	909	974	1037	1313	1197	1499	847	1216	1281	1146	1066	1443	1869
Ppp1r16b	321	288	244	578	1226	911	1248	935	782	702	1039	654	911	239	519	721	257	273	566	927	944	668	995	1046	1151	1663	992	1271	1134	1922	1486	1238	1084	1055	1161	1505	1317
Sun2	996	1469	1409	830	1112	1328	1133	848	869	796	1224	855	1334	657	757	839	809	491	914	915	788	647	874	819	753	1040	913	918	927	1262	1065	1014	1036	1014	1043	1051	1176
Palmd	316	328	269	743	1306	1118	1076	816	779	597	1142	571	844	123	457	647	199	223	464	840	741	537	1078	1020	1348	1322	1228	1364	1233	1479	1869	1570	1073	1032	1215	1399	1332
Whsc1l1	868	893	744	737	886	1113	914	809	741	659	1102	623	987	508	600	816	701	610	776	1032	1004	669	983	1017	925	926	889	1090	1069	1449	1005	1123	990	1197	1017	1137	1630
Capns1	668	826	783	846	1304	959	837	901	674	654	1119	696	920	411	612	695	451	472	677	742	772	665	1148	1074	1321	1175	946	1016	1112	1478	1060	1269	1068	1168	1152	1116	1465
Pitpna	806	741	673	562	859	884	567	665	807	675	844	604	1100	652	1109	1363	631	634	939	928	1059	516	1330	1190	1211	846	716	1158	1107	1385	1077	1139	917	1069	1002	985	1726
Dnajc3	1049	883	846	713	1045	1066	895	782	833	606	1157	583	1005	505	658	837	390	419	650	661	867	547	1146	817	928	875	1044	1072	1216	1793	1305	1511	990	1087	1225	1022	1532
Cnn3	887	887	916	625	1119	1038	839	741	595	438	805	657	893	265	566	800	305	365	760	840	1138	433	1098	1090	914	827	1109	1334	1265	1587	1150	1180	1030	995	1342	1116	1481
Chd3	2014	1739	1766	685	1206	1126	1059	926	536	432	762	656	702	392	367	481	463	519	582	1069	1027	634	1009	968	776	1145	938	934	1192	1617	1217	1238	1037	875	1148	1078	1414
Cyfip1	690	580	637	558	1185	1030	917	690	617	519	837	638	817	489	836	1150	510	530	1009	724	1051	652	1227	1156	1257	1156	906	1244	1150	1605	1157	1266	827	1098	1065	1078	1362
Atn1	743	779	663	739	1248	1194	972	825	626	691	885	469	814	331	521	775	298	327	647	745	907	581	1007	986	927	1022	997	1131	1278	1352	1248	1266	1083	1185	1123	1195	1533
Eps15	1059	816	951	696	1249	1235	1080	642	701	517	954	561	847	552	564	826	673	693	899	929	843	578	1002	813	1151	998	1079	1028	1055	1339	1034	1158	1073	1091	1220	1184	1448
Ecscr	353	271	245	738	1508	1074	1085	890	631	500	763	504	917	125	540	737	212	221	599	687	897	560	1127	1099	1180	1225	920	1287	1414	1624	1374	1389	1025	1193	1277	1156	1596
Sema3g	359	285	191	667	1204	956	779	1016	648	420	763	483	1006	147	352	602	245	168	417	860	913	405	893	1737	1244	2015	839	1293	1851	2615	1799	1388	908	649	1539	1245	1647
Fam135a	364	418	362	717	1604	1679	1515	1131	635	523	853	408	758	117	209	377	173	129	534	549	646	358	704	546	1130	1233	1171	1234	1266	1375	1525	1477	1122	1206	1093	1252	1618
Slu7	1045	909	854	622	1127	1278	935	897	625	522	853	686	872	457	501	835	554	512	671	713	939	583	884	894	817	1311	959	1102	1102	1490	1189	1185	922	1138	1172	1091	1850
Kif13a	960	1007	903	757	1424	1181	1101	771	883	679	1231	727	1114	316	487	618	329	331	557	956	829	551	887	1034	1172	1257	954	1021	968	1509	1298	1112	944	1011	1168	1409	1309
Pttg1ip	998	859	823	691	1253	1165	1095	1102	951	820	1494	762	1175	233	399	629	399	318	585	978	779	619	751	1007	1094	1203	1159	1067	1020	1558	1050	1150	1075	1083	1118	1156	1332
Thra	1711	1594	1608	819	1306	1173	964	804	671	525	977	717	925	338	337	546	329	430	756	1002	784	791	974	769	838	1073	1291	946	1000	1090	850	943	1020	1121	1464	938	1107
Cd200	906	1137	1035	632	1014	914	707	622	467	445	844	448	865	164	313	412	144	174	493	707	998	431	1305	828	1458	1007	786	1280	1649	2007	1137	1538	865	1323	1186	1448	1542
Sdha	1209	1093	1683	964	1233	1248	1022	856	506	593	888	675	783	395	592	820	465	399	725	727	802	949	804	825	899	931	936	990	975	1586	915	1221	1039	1145	1235	1035	1303
Megf6	278	318	245	666	1222	1305	1128	1038	651	481	1004	589	946	101	470	653	187	184	525	586	1004	555	1350	1296	1213	1598	1167	1217	1482	1710	1522	1448	1110	1042	1213	1233	1375
Cep250	807	741	566	590	979	1103	1042	812	505	441	792	363	656	529	707	933	520	497	768	676	1054	648	955	904	745	1177	998	1178	1152	1500	1029	1252	1064	1216	1079	1181	1549
Prpf4b	748	848	659	769	939	1093	1001	834	740	510	887	487	767	530	500	896	521	562	674	694	1111	671	1198	816	882	923	898	1019	1203	1423	1121	1171	880	1133	955	1243	1703
Clic1	640	480	444	488	1058	920	715	585	723	667	919	604	1104	566	1039	1361	592	492	1092	639	904	572	1282	1162	1031	1066	858	1108	1156	1384	1021	1189	786	979	957	1038	1780
Ssh2	939	735	637	870	1086	1069	1033	647	916	732	1354	743	1153	796	696	946	856	580	884	1115	996	789	822	1442	1039	956	639	1065	1008	1343	674	1096	937	1053	852	1029	1445
Stat6	916	797	724	858	1047	1026	921	814	840	604	900	656	782	514	600	914	612	567	950	745	973	540	1167	804	857	867	989	1102	1116	1358	1037	1040	993	1226	1162	1205	1520
Kdm6b	508	529	463	538	938	1019	828	957	1401	1216	2235	802	2309	355	415	568	536	369	610	1172	832	558	948	957	813	947	1087	1023	1130	1113	990	928	865	1047	1070	1016	1374
Ssr1	1013	1004	913	721	1110	991	935	793	656	456	845	462	835	530	772	1018	585	389	878	856	887	600	1033	925	913	996	993	1034	1042	1612	943	1239	895	1195	1152	1118	1367
Alkbh5	806	836	800	801	1029	1232	977	908	597	560	982	577	1065	419	531	796	383	406	546	825	926	582	790	917	916	1118	971	1236	1084	1622	1076	1223	1014	1172	1253	1049	1474
Cpt1a	734	725	526	582	1005	1138	925	855	613	486	948	504	850	458	471	695	338	314	586	903	949	594	1046	974	1421	1172	806	1281	1321	1734	1146	1470	1185	1208	1691	1377	1614
Rela	494	536	562	631	1056	1054	918	839	790	738	973	659	1254	266	491	664	325	300	527	690	890	480	992	916	889	1015	1006	1209	1256	1492	1345	1145	973	1105	1333	967	1581
Tcp1	1062	973	1082	619	817	1032	764	656	617	558	712	620	912	554	1040	1165	596	522	1005	730	991	505	1029	979	998	837	685	1002	1293	1392	931	1251	850	980	930	948	1358
Scaf11	804	837	795	854	985	1212	1106	871	654	496	879	703	818	474	697	889	590	434	737	796	886	724	991	925	915	1082	913	1006	1071	1571	1053	1120	1010	1146	1238	1094	1426
Hspa4	984	1226	969	699	802	884	715	533	562	404	722	562	718	454	774	1088	498	405	737	659	924	492	1044	1079	917	936	683	955	1166	1958	991	1549	791	1119	979	929	1932
Zfp638	850	823	748	896	1092	1232	1032	708	782	479	766	748	861	409	508	659	459	462	696	754	928	770	807	599	996	1047	903	1083	1205	1506	1183	1312	993	1023	1038	1178	1295
Dock4	383	362	292	622	1058	1121	1044	696	732	525	1055	565	891	204	462	739	217	237	454	578	953	540	1213	1002	865	1267	999	1232	1426	1546	1344	1215	946	1398	1377	1085	1692
Atrnl1	670	500	500	656	1157	1311	1123	895	652	545	1192	578	974	250	552	679	375	299	508	557	847	563	1096	1054	976	1126	1062	1109	1472	1789	1187	1177	916	1265	1257	840	1533
Rab2a	1022	893	1039	587	963	1001	882	719	582	583	792	558	850	351	588	721	471	390	730	825	977	675	1193	1127	1141	1004	930	1070	1205	1633	1127	1123	982	1049	1163	1100	1290
Nes	1306	1588	1321	510	798	864	491	346	968	979	936	836	1270	133	2054	2258	440	264	887	729	727	324	1270	1199	655	669	737	725	756	837	966	964	571	809	821	659	1071
Dek	1236	1157	988	609	853	1040	870	663	476	404	626	675	803	861	1074	1367	1162	681	1276	840	852	651	975	968	636	855	885	927	1039	1118	860	1081	783	1101	1047	814	1508
Sqstm1	962	1006	965	659	1068	1083	895	873	694	986	1406	739	1693	351	517	673	421	354	756	846	752	558	849	839	757	946	869	995	943	1529	882	1113	1039	1138	1210	1076	1586
Nt5e	319	258	280	861	1940	1793	1517	1283	736	859	1539	785	1656	139	405	682	200	100	519	523	370	540	718	893	1085	1018	1223	958	846	1709	1119	1059	1070	1111	1581	1053	984
Slc12a6	698	653	607	836	1146	1332	1081	883	578	514	919	577	803	383	516	663	650	513	787	791	807	672	1068	823	1105	1117	958	949	1112	1500	1060	1147	1122	1223	1188	1179	1330
Cux1	692	1061	869	733	1004	1079	811	807	798	680	1099	766	919	458	513	754	606	486	727	988	1035	684	931	933	952	1058	980	1065	1258	1346	1055	1045	1010	1105	1176	1167	1298
Sp1	880	933	830	714	1129	1222	1085	812	687	530	1013	645	723	374	616	731	562	360	672	795	872	569	796	886	1014	989	863	1013	1042	1655	987	1287	927	932	1093	1292	1503
Sft2d2	791	792	778	752	1345	1303	1112	947	564	472	851	478	652	273	396	630	334	276	593	752	769	436	743	727	794	1151	1010	1190	1313	1495	1120	1278	1153	1268	1219	1429	1533
Pten	938	912	942	729	965	1066	734	678	684	529	834	512	856	514	617	798	657	600	756	1026	943	732	990	1061	1092	1016	828	1021	1126	1589	1007	1283	992	1103	1073	995	1353
Cflar	1131	1061	986	682	990	1054	827	729	715	631	807	604	1128	340	599	835	478	448	580	776	1066	431	928	594	1025	1161	815	1327	1187	1363	1029	1300	888	1060	1172	1019	1647
Lyst	671	640	573	679	1341	1216	985	715	965	622	814	562	1036	613	628	594	1247	611	943	884	898	800	882	656	869	1043	957	951	1097	1206	1045	1138	981	1099	916	997	1476
Clic5	306	412	276	726	1685	1422	1481	1449	926	1191	1739	1068	2349	151	365	429	182	107	293	736	388	710	643	671	1807	1826	698	903	716	1695	1273	1225	961	729	930	1188	901
Mxra8	833	838	822	727	1314	1240	1029	991	644	576	1019	737	886	227	335	521	253	333	726	912	963	611	961	987	1174	1070	1120	1222	1151	1684	1099	1130	945	1025	1236	1127	1324
Ubl3	842	647	759	494	1192	1081	909	914	695	408	895	631	904	373	462	778	444	581	869	890	939	565	857	961	788	1087	1127	1109	1157	1273	867	1176	1142	1235	1150	1058	1768
Helz2	337	441	251	896	911	1246	924	1022	1182	571	1052	829	1328	260	534	752	412	413	670	686	976	508	902	791	870	926	847	1238	1237	1556	986	1482	888	920	918	1432	1481
Skp1a	1123	950	976	685	948	934	784	770	635	607	953	560	767	311	554	673	408	404	650	693	862	468	1072	1027	980	993	869	1186	1304	1521	1140	1210	862	1136	1184	932	1570
Rasgrf2	312	311	274	833	1635	1709	1376	1094	581	306	809	421	672	139	356	475	182	133	376	423	630	364	778	676	1119	995	1026	1214	1348	1933	1269	1664	1008	1142	1062	1331	1414
Atl3	1163	1249	1142	704	1006	1033	1075	802	634	426	938	649	697	309	556	656	365	354	605	674	886	625	1146	907	1300	963	992	1110	1146	1579	1041	1165	786	1041	1072	1047	1529
Adcy4	316	249	174	680	1179	990	1212	781	789	656	929	651	937	226	496	662	189	246	515	734	982	491	1290	1037	947	1306	944	1234	1306	1505	1472	1164	908	1001	1002	1407	1507
Fzd6	340	299	276	702	1048	1148	904	680	460	386	788	448	864	122	442	691	211	173	617	698	1181	513	1635	1212	980	1145	1085	1232	1504	1805	1188	1410	912	1038	1424	1075	1432
Tmem106b	992	997	1000	694	1253	1297	1049	950	605	529	812	612	749	249	394	665	341	343	539	754	985	511	923	881	824	1182	862	1101	1292	1725	1291	1194	996	1168	1232	1115	1499
Stat1	450	462	421	574	759	760	733	713	930	342	478	334	641	238	769	878	528	522	853	390	987	372	1244	698	700	822	628	2407	1547	1578	910	1244	688	829	1019	1136	2673
Bod1l	1018	935	822	734	1165	1245	1013	928	653	506	859	519	609	401	559	648	498	462	585	763	950	597	831	854	858	1000	881	1022	1061	1421	1100	1244	942	1182	1121	1114	1397
Tcf4	853	712	671	510	958	1070	1024	604	477	293	534	331	481	251	432	556	272	443	799	667	1262	595	1448	1503	964	999	942	1110	1556	1616	1278	1091	913	930	1047	1024	1541
Itgbl1	2408	2274	2095	647	1022	1223	779	965	790	740	1493	844	892	96	210	247	184	292	408	468	391	591	684	451	1017	893	1070	872	896	1286	917	1224	1122	1477	1326	779	1382
Nucks1	977	897	890	656	988	1071	1039	793	690	660	1076	717	773	547	1057	1100	739	461	966	889	660	672	780	856	764	967	888	864	930	1254	730	1121	1025	1130	1004	1009	1309
Supt5	941	835	847	660	1078	1115	942	889	571	611	832	579	851	497	498	808	480	562	759	822	941	601	914	848	864	1031	950	969	983	1342	953	1075	882	1188	1299	1229	1479
Supt16	807	678	656	574	1101	1195	975	669	612	418	883	441	856	552	821	1112	648	524	858	745	767	517	942	943	654	974	1002	1081	997	1396	922	1096	940	1100	1075	1121	1729
Efna5	353	301	308	723	1660	1382	1311	815	939	867	1592	795	815	75	371	493	146	178	363	385	587	501	1063	950	1075	1186	1184	1217	1470	1359	1179	1015	1203	1341	1415	904	1334
Ptma	993	732	670	563	833	799	741	709	597	541	964	499	974	414	812	1161	621	494	995	808	866	556	1265	964	825	977	802	1056	1099	1188	1155	1134	914	1071	914	1084	1729
Ipo7	690	750	754	545	842	859	756	579	578	673	829	626	1111	504	970	1265	557	413	862	649	1006	510	1197	845	1029	1084	694	1050	1077	1352	1269	1054	780	1005	822	962	1413
Glul	1397	1362	1719	694	1094	1109	772	1434	466	632	1576	1103	1084	852	363	586	543	534	598	1245	796	993	670	1579	774	1176	632	612	760	1594	811	806	996	847	906	1101	961
Zc3h13	1192	1088	963	678	1093	1156	881	601	649	459	869	465	917	464	547	811	487	513	708	890	1023	594	893	964	666	845	977	1082	921	1352	1013	1247	811	925	1133	991	1526
Sfrp2	1649	1936	1513	186	174	323	113	85	672	624	1501	549	608	166	109	335	175	883	617	464	1430	494	1912	922	678	190	849	824	939	684	660	1065	1013	7628	1981	336	1174
Sorbs2	515	644	587	603	1014	906	826	757	466	309	512	461	553	151	528	641	221	169	404	670	1068	459	1165	1044	737	1137	861	1213	1419	1542	1326	1330	714	1149	1154	1145	1899
Copb2	1018	1000	913	570	972	889	859	731	629	524	836	608	849	459	697	1044	562	560	913	896	872	517	1207	994	1006	848	895	982	1097	1362	955	1139	893	1164	979	919	1489
Ctsl	2048	1344	1528	740	1009	1271	813	833	653	748	1126	612	1057	710	321	736	432	657	967	969	836	565	1156	917	853	1015	912	1015	1215	1489	954	1039	914	987	1221	912	1276
Csnk1g2	991	955	916	715	1138	1185	925	789	573	496	852	578	737	390	508	617	440	452	779	763	767	557	820	799	781	962	1017	1025	1177	1402	1024	1113	1221	1207	1291	1043	1277
Plpp1	724	582	446	712	1113	921	954	809	889	759	1583	886	1479	300	726	911	240	276	582	1020	768	545	1006	1380	891	1231	891	1048	970	1514	912	1123	874	746	917	1028	1464
Serinc1	810	793	838	781	1310	1233	1254	1106	712	628	1035	624	976	290	440	571	375	346	644	781	713	526	937	911	1002	1076	980	1022	1215	1644	1205	1147	911	1054	1120	1115	1242
Zeb2	2322	1784	1675	677	506	723	470	410	630	360	551	590	465	735	567	1064	881	1235	1137	1666	1440	695	1067	718	1031	693	975	865	706	765	558	765	959	1224	1126	837	1320
Slmap	1622	1901	1815	771	1302	1107	854	761	669	485	895	740	795	288	475	589	332	386	553	792	827	543	965	893	814	936	830	1005	1046	1477	1174	1138	830	1023	1038	975	1380
Serpinb6a	949	810	881	693	1017	1276	857	832	597	550	1015	619	906	490	762	818	432	508	890	880	1020	457	958	965	1037	1019	937	896	963	1242	900	1085	1073	1000	1152	1029	1382
Sik1	425	230	186	427	624	506	483	3007	1700	803	1494	696	1553	210	241	329	186	225	977	2027	374	243	350	2038	1119	516	1602	477	440	514	462	604	1183	1232	2284	852	762
Rpl26	936	661	801	719	973	1032	827	802	452	447	857	573	718	535	530	757	512	647	907	906	899	613	1025	1035	1021	989	905	952	1072	1238	547	952	1078	1098	1042	982	1559
Eif3b	708	800	714	665	930	870	631	732	654	529	871	531	935	450	856	1138	533	468	875	655	771	440	1159	862	756	870	786	985	1049	1438	1093	1104	794	1131	1179	950	1458
Sbno1	803	805	730	630	986	1130	883	784	683	612	891	594	785	465	531	658	528	411	866	810	960	647	949	712	839	1105	841	1071	1137	1535	947	1265	864	1003	969	1152	1579
Chmp4b	1124	926	1018	551	785	804	753	648	710	724	889	518	1135	536	771	996	667	516	973	777	989	539	1008	1076	877	811	757	990	1069	1322	867	862	815	886	1113	815	1608
Capzb	952	916	952	539	802	800	692	715	589	542	777	498	895	635	828	1095	710	613	987	795	1023	581	1124	1040	1041	887	677	975	1150	1494	925	1102	840	1025	995	890	1354
Atp2a2	1359	2161	1677	735	811	799	746	512	777	797	815	665	953	486	694	1053	499	438	751	908	951	640	1013	972	916	836	807	948	925	1454	931	999	839	948	979	937	1173
Tnrc6c	696	755	749	650	975	1155	1015	883	751	570	1135	646	1095	451	415	637	461	402	524	721	899	587	794	831	863	1416	828	971	1169	1335	1117	1100	1112	983	1106	1349	1350
Git1	569	508	486	579	940	874	769	632	770	991	1165	533	1609	274	642	814	308	425	687	945	1137	550	1135	1150	1007	1008	878	1200	1158	1641	1094	1054	868	791	910	1181	1185
Srrm1	716	701	624	562	956	966	898	690	691	532	1032	673	953	428	644	886	574	500	763	729	922	647	909	1072	761	884	804	927	993	1479	852	1147	931	1223	964	1032	1562
Ubxn1	1386	1062	1089	647	1113	1067	803	725	547	443	847	622	819	557	524	778	527	476	851	848	1012	571	778	845	682	1053	909	920	994	1322	935	1057	977	1115	1147	980	1475
Setx	613	584	473	936	1049	1071	1151	652	509	509	822	510	637	436	711	821	578	384	701	684	879	504	969	948	1021	1079	793	1053	1108	1646	1085	1272	959	1020	896	1192	1471
Wapl	805	901	767	594	922	1136	775	938	668	559	1008	632	952	508	662	764	727	573	897	939	914	574	1033	888	1121	929	813	1026	1044	1354	894	1107	799	1065	1026	997	1341
Agrn	361	526	377	538	1104	1024	852	928	703	560	906	602	779	217	287	495	225	273	480	643	981	562	1249	1041	1052	1231	1029	1397	1756	1994	1472	1263	830	1045	1206	1155	1515
Ssrp1	789	742	679	706	774	1115	907	690	523	477	852	572	614	624	1112	1299	634	459	958	693	875	592	958	817	710	835	892	952	996	1477	921	975	938	1013	1177	1044	1398
Ap2b1	545	589	553	653	949	949	794	717	606	551	815	510	751	341	536	726	432	360	635	650	896	499	1120	1024	963	1067	885	988	1194	1734	937	1244	892	1088	991	1001	1677
Mecom	443	369	334	731	1303	1174	1221	779	493	387	898	452	794	160	452	529	210	132	461	490	944	500	1126	1113	1121	1288	1021	954	1246	1545	1367	1292	959	1156	1334	1136	1536
Hivep1	1232	1058	1140	736	976	1169	862	749	600	547	1006	778	847	387	525	688	505	388	607	807	928	457	830	1027	702	915	851	1135	989	1232	811	1039	820	1046	1143	927	1505
Nr1d1	748	719	791	1249	2119	1857	1815	1126	478	670	954	915	1182	74	156	220	107	55	199	366	500	527	615	388	721	1429	925	1161	1050	2083	1112	1309	1258	1348	1616	1068	1017
Myl9	5059	7203	7163	568	797	705	404	272	962	711	850	848	916	212	235	493	353	358	337	1011	992	562	399	484	198	411	316	366	433	429	555	832	508	920	572	524	486
Chd9	1127	1056	926	699	1217	1280	1001	704	771	583	1064	652	897	409	459	639	474	556	652	815	939	741	1007	749	839	1048	968	1093	954	1292	1015	1056	796	1090	1168	1096	1199
Pmepa1	1496	1784	1517	660	973	1119	776	891	803	633	1086	733	1070	151	404	677	232	272	605	740	673	600	905	697	767	869	1135	1185	1171	1302	1134	1145	925	1287	1426	760	1148
42628	1697	1029	1206	567	898	977	698	730	563	450	887	548	620	445	699	759	470	498	838	976	1019	471	1140	1025	1250	880	764	925	1182	1567	1078	1135	962	931	1024	1000	1155
Anapc5	893	813	711	642	859	1043	903	735	565	523	1010	600	873	480	686	815	615	561	826	726	942	601	970	838	675	993	848	936	1090	1315	1049	986	882	1096	1069	1041	1517
Ssb	1023	873	790	445	863	1030	756	626	691	513	788	490	842	490	820	937	436	470	909	694	827	586	946	927	771	894	894	973	1156	1207	1007	1026	826	1146	1022	1037	1690
Rai14	259	286	201	481	971	788	589	633	465	413	741	361	709	338	522	741	239	219	467	422	872	382	1369	1262	1111	1050	944	1487	1797	1350	1283	1237	811	1099	1192	778	1902
Mef2d	651	799	799	819	1080	1009	1140	746	914	716	1068	819	1096	338	464	590	428	349	527	834	731	558	902	1081	824	1036	860	940	1046	1375	1180	1156	888	959	1102	1013	1350
Parp14	424	396	348	661	868	1019	861	735	830	454	666	530	726	190	469	855	486	377	739	452	1064	473	1172	553	882	825	758	1904	1312	1500	988	1155	784	1008	1023	1152	1858
Ehbp1l1	976	1081	926	666	826	935	788	721	974	802	919	614	1083	480	602	924	605	593	690	866	707	672	826	602	899	995	711	1042	924	1360	930	1065	768	939	991	1232	1373
Calm2	1443	1435	1453	688	831	712	699	667	683	567	791	637	860	705	788	1028	668	672	1227	984	1177	510	910	916	772	817	712	880	832	1241	880	949	876	990	853	980	1328
Adgre5	494	400	307	692	1037	1092	1184	792	777	614	906	521	915	333	447	700	517	437	634	652	697	600	1063	838	1172	1294	750	1067	1129	1526	1304	1207	915	889	1262	1228	1411
Med13l	821	850	807	598	959	963	817	700	760	631	1054	590	1063	420	579	761	571	552	717	759	1069	624	1050	1160	734	1014	980	974	1080	1479	1101	1049	927	1043	950	1063	1258
4932438A13Rik	741	821	627	745	981	1338	1053	746	818	655	951	736	815	543	538	688	696	419	642	722	1039	702	770	832	789	993	774	954	967	1413	868	1088	811	1085	949	1016	1267
Pnisr	952	819	511	682	1010	1169	1057	819	681	642	854	718	652	454	388	619	577	604	521	783	966	779	813	970	698	1240	968	941	1023	1361	1164	1105	789	1134	721	1313	1589
Smc3	1020	914	849	827	774	1051	858	659	538	490	721	466	598	514	853	939	627	486	835	815	870	743	913	739	927	949	755	919	956	1388	963	1119	910	1002	1056	968	1420
Aak1	693	564	580	643	1126	1185	996	925	695	474	866	511	653	426	457	654	357	400	521	697	793	478	1068	1005	798	1157	1082	1188	1243	1445	1116	1180	947	985	1296	999	1379
Srgn	313	289	240	571	1032	812	814	982	1190	810	1166	695	1419	347	423	507	480	286	545	1090	772	652	1107	977	1560	1179	802	1178	936	1671	1017	1257	967	731	917	1000	1349
Camsap2	721	704	651	837	1111	1196	922	737	541	525	905	631	841	355	407	622	301	286	606	878	978	550	958	855	913	1122	922	1033	1006	1397	941	1257	1047	957	1162	1136	1356
Itsn1	1162	969	988	560	789	981	749	555	701	406	695	498	640	734	584	829	728	969	947	1011	1112	633	912	687	651	910	858	1035	904	1048	875	1026	928	1295	1145	872	1408
Mia3	711	656	557	621	1263	1214	1253	904	587	565	877	675	972	288	419	598	276	289	637	677	852	586	1028	1100	871	1047	756	952	1065	1614	1151	1093	764	1093	980	857	1525
Plxdc2	931	929	893	721	1089	1532	1283	872	631	615	1565	507	947	169	246	322	225	236	473	493	689	407	858	706	769	1101	1089	965	1286	1187	1230	1038	1004	1209	1505	845	1379
Trip11	853	773	689	780	999	1104	763	638	694	537	947	727	838	276	497	661	339	384	534	825	892	617	943	787	959	1071	977	1058	1195	1730	1305	1122	841	1018	959	1124	1370
Spop	1070	1054	1054	761	1082	1137	927	691	657	605	804	547	966	399	508	580	506	517	716	828	921	639	832	861	1026	916	803	990	1022	1286	868	1169	1002	1101	1128	868	1334
Hey2	380	391	408	881	1437	1752	1618	857	353	307	809	474	607	97	294	324	156	160	399	214	641	589	1099	490	1193	1374	1107	1135	1303	1969	1305	1447	936	1154	1445	1057	1570
Enpp6	313	215	254	742	1411	1542	1209	1247	612	632	1429	642	963	141	323	527	173	116	480	634	751	499	534	857	1072	1193	1180	1002	1042	1930	1083	1253	1038	999	1233	1383	1232
Specc1l	1188	1351	1243	676	1116	1189	999	774	479	483	870	517	789	345	432	665	385	415	423	553	844	537	873	641	853	993	905	958	980	1391	965	1233	954	986	1130	980	1382
Lmcd1	1093	1331	979	890	1066	1242	801	988	590	250	625	523	521	175	315	341	227	202	671	781	531	507	476	992	968	575	1366	614	997	1394	725	1169	1320	1428	1223	1100	1314
Uhrf1bp1l	529	571	576	641	1190	1228	1122	919	726	700	1175	676	1123	342	435	621	422	232	507	643	585	524	858	844	915	1018	1028	927	1139	1342	1078	1203	875	1099	1084	1037	1328
Arap3	314	248	220	601	1121	874	923	701	769	404	780	409	735	260	648	829	367	393	790	653	1178	618	1112	989	986	1084	975	1270	1332	1570	1387	1087	839	1035	1143	1244	1362
Ubr3	793	945	847	690	1400	1147	845	784	650	601	1051	651	831	336	429	634	449	390	565	661	923	548	834	929	900	997	892	1002	1192	1512	947	1189	883	1052	1115	1101	1360
Adcy6	533	667	600	641	1325	1268	1107	998	727	610	1217	596	1001	298	330	556	254	193	444	690	920	629	901	743	956	1454	796	1037	1176	1686	1200	1137	804	886	953	1198	1160
Arid4b	713	777	697	610	941	1361	1196	819	732	572	939	707	1124	295	374	591	473	400	631	692	809	436	853	723	890	918	794	1074	1070	1271	1075	1113	898	987	1020	1103	1473
Akr1a1	987	850	884	522	971	914	784	751	516	443	860	454	738	517	506	833	403	500	777	770	857	418	815	827	946	945	901	898	1160	1425	1014	1140	1011	1126	1246	989	1560
Ppig	954	864	830	637	848	1079	889	702	668	513	837	516	787	365	598	759	548	477	785	734	795	528	814	808	824	914	815	969	1002	1170	872	1080	964	1007	929	1090	1557
Ecm2	1270	1313	1140	840	1539	1412	988	1205	872	530	1007	552	944	164	236	360	222	194	383	872	723	469	575	614	809	1335	958	839	953	1545	1058	1254	935	816	1132	1331	1083
Cltb	855	656	565	532	995	984	966	702	746	637	1004	554	1143	178	601	722	209	258	569	722	734	494	871	813	831	1100	862	1055	1054	1336	1051	1173	939	988	1213	1143	1596
St3gal2	784	881	837	678	992	1108	795	752	618	616	1020	656	1019	207	468	601	390	289	465	687	723	470	974	935	923	1027	1059	1153	1127	1610	1085	1141	974	1045	1268	947	1224
Sh3pxd2a	3557	3717	3536	465	517	594	350	310	438	408	460	441	529	493	505	750	435	899	681	1684	1346	762	918	748	773	858	558	708	695	871	827	871	677	871	838	746	969
Pik3c2b	320	400	263	547	1081	1037	1072	671	735	649	778	395	840	158	440	449	207	301	470	480	726	407	1188	601	1927	1257	901	1368	1353	1275	1329	1187	784	929	1265	1055	1305
Zhx3	801	864	760	941	1140	1440	1300	855	703	580	1178	764	1003	303	326	495	242	231	371	1148	740	527	623	1335	615	1229	573	871	990	1959	847	1201	1015	708	719	1603	882
Rps20	896	702	785	659	888	993	860	763	487	562	723	506	813	578	522	742	663	681	876	968	1014	516	890	1064	875	868	858	935	988	1099	587	1000	1053	1116	1060	990	1222
Kif26a	279	253	182	620	1351	961	1003	676	1214	912	1168	797	963	110	267	502	151	235	336	808	599	500	826	846	1099	1449	1047	1316	1331	1474	1184	1076	936	699	1194	1178	1031
Clint1	855	679	826	519	777	821	648	556	627	553	882	588	817	555	745	972	885	589	960	819	891	588	1093	984	730	838	724	956	1099	1154	987	1031	840	1109	1032	975	1521
Mapk3	539	444	459	672	1218	1217	896	843	563	372	864	583	586	285	589	701	370	252	633	656	710	431	983	854	1079	1070	864	1062	1218	1588	1131	1292	935	1090	1354	1023	1345
Bclaf1	720	694	609	642	847	972	1006	738	533	416	943	594	737	467	627	858	560	434	724	619	827	615	887	973	909	896	925	921	1186	1221	1087	983	923	1143	880	1040	1442
Rc3h1	532	691	672	635	1141	1214	934	575	637	677	898	530	981	319	505	587	382	316	545	612	947	593	1171	763	876	1020	753	1024	1273	1486	965	1182	865	942	866	1041	1475
Xiap	681	694	637	699	1127	1167	936	807	530	444	765	495	743	313	570	664	460	401	687	879	998	498	837	946	1211	814	987	1009	1031	1356	934	1101	872	982	1050	1206	1426
Lman2	761	659	734	694	1142	923	829	842	618	485	911	452	641	339	535	885	411	376	734	753	880	467	1000	728	901	933	887	1012	1071	1395	1002	1168	840	1049	1057	1074	1258
Sox18	249	210	180	709	1263	1250	1113	575	527	328	558	495	668	147	537	696	225	157	571	401	899	708	1105	588	1009	1435	709	1399	1568	2255	1251	1537	835	904	1026	1293	1723
Gbp7	377	286	303	599	681	918	962	830	994	298	478	450	781	153	358	426	218	232	465	398	917	370	935	474	714	805	720	3211	1231	1346	887	994	766	882	1080	1113	2207
Cep350	660	693	582	730	800	1004	689	606	560	508	730	590	631	547	633	843	649	476	689	725	986	651	845	774	1121	966	752	1134	1039	1283	1023	1176	734	954	850	1036	1473
Cd9	883	808	776	575	1025	933	792	895	1050	950	1447	682	1465	233	527	753	417	327	598	828	736	511	866	956	1087	1039	748	850	873	1652	1009	1195	914	732	895	933	1163
Ptgis	914	1141	1075	677	1471	1181	1087	955	914	783	1604	939	1515	147	392	567	197	183	312	571	489	431	740	714	758	1121	883	844	937	1054	1206	1180	949	984	997	962	1041
Abcf1	657	658	728	589	912	937	815	611	576	486	696	540	752	406	641	1010	447	423	727	737	791	467	862	845	620	927	826	983	992	1221	990	1166	895	1058	1048	1033	1462
Golm1	335	320	227	700	1649	1030	1014	1019	574	679	1099	594	1084	241	410	643	224	178	505	806	728	518	801	803	1003	1359	856	860	938	1465	1245	1338	1019	1145	1018	1164	1200
Tpm3	474	364	388	506	896	725	822	547	649	586	946	695	956	460	820	1015	566	380	900	859	913	463	1125	935	903	819	824	1009	1119	1410	1060	1018	764	949	909	837	1448
Ap3d1	932	885	791	622	944	929	885	612	720	679	757	563	729	455	567	758	511	560	851	732	879	493	768	788	804	857	837	1022	995	1327	954	1070	968	1052	1136	927	1277
Rcn3	1991	1851	1717	613	898	990	715	730	828	518	959	650	840	260	282	599	353	401	530	722	615	521	855	617	839	924	870	857	1012	1207	851	1133	1093	1376	1177	1027	1206
Hspa9	1152	1090	1577	632	1020	888	885	582	581	524	791	569	996	467	816	1029	441	414	607	641	664	742	708	850	746	774	823	832	866	1256	834	950	888	978	933	854	1135
Fam168a	629	594	642	688	1347	1299	1302	1033	459	382	1068	634	736	264	354	477	250	217	591	853	941	440	799	1100	782	1594	810	864	1051	1676	1398	1193	781	818	1018	1177	1162
Leng8	585	598	365	801	931	1164	1301	662	570	512	969	455	864	425	354	546	513	491	392	749	902	665	794	781	601	986	902	943	1074	1229	1296	983	863	1074	760	1303	1313
Camk2d	686	671	645	742	993	956	902	743	551	414	628	510	579	286	555	692	325	290	604	498	841	494	1025	1110	964	1023	890	1170	1278	1438	1087	1033	830	1118	1082	1022	1383
Ppp1r18	620	474	461	560	734	824	801	541	818	782	1007	589	1138	567	669	1099	532	505	865	667	877	412	771	941	641	836	659	924	1137	1268	828	962	869	1021	744	1112	1614
Nbr1	713	832	743	518	1243	1145	1072	808	423	394	850	512	663	328	410	561	391	442	586	766	792	536	953	813	712	1063	984	991	1106	1441	1104	1204	945	1190	1148	1065	1271
Arpc3	704	491	518	457	787	699	614	510	660	466	689	576	825	644	829	1084	701	563	1266	748	1056	537	1121	1177	795	794	766	960	1127	1275	1044	1062	774	991	972	770	1455
Ppp1r12c	830	910	801	531	1062	1041	838	873	856	538	1090	737	1123	409	358	646	362	355	580	907	784	587	716	754	780	1099	815	1001	988	1471	1068	1135	953	946	1026	1135	1125
Ywhah	557	505	447	490	889	745	693	501	1176	1052	1060	356	1126	546	941	1253	523	527	774	740	841	459	990	794	896	897	676	1028	1088	941	1002	963	676	748	816	812	1328
Pnpla2	1252	1346	2058	648	1015	1142	744	744	653	528	939	838	1133	357	292	563	250	334	497	620	760	1185	797	954	535	846	780	884	841	1475	1029	970	862	943	917	805	916
Fnbp1	866	756	712	554	771	1185	746	665	592	406	726	518	527	538	482	723	609	567	815	707	886	610	827	887	650	670	885	906	1132	1139	764	940	872	1310	1101	827	1500
Calcrl	457	435	423	507	1003	766	525	620	723	320	720	529	475	330	504	630	276	540	719	2005	2473	790	1045	1291	1142	742	828	1239	967	1378	990	1027	1193	918	1021	2100	978
Fermt2	1203	1602	1317	589	956	966	868	752	636	880	1075	714	1141	288	496	782	170	277	578	859	818	404	832	945	842	905	783	982	965	1371	902	1038	795	953	859	1006	1135
Mki67	108	86	63	94	169	152	62	102	119	522	67	153	89	2530	4189	2832	4368	1482	3692	938	891	1076	1002	887	773	575	177	381	489	685	358	513	217	568	301	488	870
Abhd2	599	602	581	760	1147	977	825	592	531	603	926	558	985	402	649	730	436	271	703	824	841	563	941	1101	817	987	774	953	980	1386	1087	1191	828	963	902	1012	1235
Dync1i2	744	693	631	689	1032	904	914	630	556	469	775	484	652	391	583	765	402	374	727	631	781	553	1016	921	1015	1067	859	960	1023	1354	982	1000	784	1003	975	896	1572
Thsd7a	262	191	255	611	982	1239	1044	777	446	316	857	511	764	138	208	320	181	123	448	549	950	444	896	1038	937	1333	1206	1143	1464	1553	1375	1128	983	1166	1150	1160	1406
Esyt1	654	569	756	579	907	926	864	702	533	539	632	627	760	509	690	1030	622	525	938	735	833	544	936	864	939	849	761	996	1064	1131	956	1014	854	1056	987	900	1417
Pja2	971	1047	920	719	1086	1057	935	773	519	409	843	561	877	217	366	570	339	248	615	618	696	440	761	611	802	966	978	973	1162	1416	1054	1100	966	1057	1220	1074	1415
Flt1	275	280	240	462	846	446	582	392	586	502	409	306	737	245	588	761	168	320	709	999	1686	479	1273	1580	1105	1094	568	1434	1349	1732	1273	1138	623	1021	1144	1531	1221
Arap1	871	699	637	595	774	893	862	886	751	418	772	381	477	597	620	979	754	817	928	890	887	651	963	677	891	1006	839	946	961	1264	997	1077	872	953	1091	906	1373
Chmp3	1341	1033	1039	761	1016	1022	847	844	572	503	789	592	617	281	412	571	336	422	613	819	714	497	889	743	911	1063	726	935	861	1417	932	975	911	900	1115	993	1340
Fosl2	603	549	481	461	550	453	548	817	1379	887	1106	826	1828	345	353	674	353	377	729	1274	916	360	916	2115	659	520	919	690	948	850	700	644	903	734	704	1068	1004
St3gal1	352	372	249	712	824	877	847	585	743	627	1189	502	997	278	362	514	335	317	549	756	943	538	963	926	1158	928	923	1109	1182	1377	928	944	943	1186	1274	1143	1251
Tsc22d3	506	390	449	676	1008	874	883	1915	1004	923	1470	1185	1287	544	243	467	339	221	614	1273	690	354	164	1285	1004	825	987	611	842	1328	682	836	1269	869	643	1315	960
Ptpn11	1342	1383	1381	636	822	987	753	619	628	569	851	564	896	456	584	651	462	494	684	928	915	619	866	729	706	731	861	864	972	1215	803	951	832	943	1056	840	1347
Slc3a2	374	256	294	506	994	835	768	611	552	486	1058	639	1184	302	331	623	318	184	462	593	657	421	900	949	911	810	944	1057	1196	1265	942	1069	1098	1145	1239	993	1285
Ddx46	843	757	705	599	816	945	794	744	477	488	842	594	749	482	666	892	600	511	784	760	819	544	976	934	679	849	694	929	962	1294	975	1052	899	1064	874	943	1391
Nudt4	1775	2233	2093	414	752	653	536	550	735	435	974	700	592	518	474	754	551	544	629	1587	1623	616	577	1234	570	649	563	803	589	1154	629	805	843	801	636	1918	866
Stim2	446	456	343	593	1087	867	974	636	854	665	963	495	906	202	589	789	328	355	531	699	696	396	785	866	1017	1010	855	1124	999	1322	1126	1250	971	961	1154	1248	1058
Myo9a	1075	1137	924	715	1044	1044	1020	699	738	583	800	571	931	294	442	618	421	371	611	613	827	572	686	597	947	932	711	938	862	1117	921	1196	777	946	913	1042	1358
Mtdh	829	788	924	532	984	1047	676	622	628	535	846	605	842	365	579	738	507	441	704	668	708	484	960	715	943	753	813	981	1042	1097	897	1011	780	1076	1008	973	1487
Acer2	431	352	285	1217	1482	1460	1258	1038	306	272	655	481	651	115	268	266	209	90	336	649	412	306	545	1056	479	652	1167	750	1144	1482	556	1255	1237	1223	886	1128	1493
Ppp1r15a	339	348	285	454	647	763	905	1437	915	1524	1500	341	2446	292	403	404	379	336	956	1002	710	420	726	776	1096	720	974	712	506	1005	766	1077	658	833	1164	848	940
Gbp5	217	179	194	594	783	889	865	670	740	291	639	479	861	52	225	307	87	91	273	200	819	234	794	520	493	925	774	3478	1485	1483	1029	1085	738	995	1152	1241	2478
Zbtb16	368	371	367	537	794	1672	1796	1145	607	815	2352	1255	1794	446	163	599	108	115	125	727	466	999	930	1315	208	2289	396	927	947	2290	1449	1146	477	663	353	2124	565
Irf2bp2	840	935	823	540	776	691	645	1022	698	659	1190	734	1134	389	415	684	541	384	780	1013	908	532	700	1507	672	762	885	815	893	1007	580	782	905	878	931	995	1105
Sema3f	352	443	341	603	795	756	754	652	667	490	1023	595	780	102	419	576	178	188	505	494	720	546	1057	832	1139	1097	899	1224	1363	1595	1328	1293	1039	966	1235	975	1326
Slc4a4	676	609	474	541	1321	1236	1395	932	754	542	1127	606	1070	222	343	467	242	237	292	564	427	597	699	562	913	1321	902	864	887	1395	1248	1279	866	850	1211	1205	1243
Ccny	468	478	479	617	1230	1288	1021	831	546	486	1082	637	996	270	404	591	261	203	511	650	670	511	863	1099	943	1067	853	1016	1192	1406	994	1072	837	934	1128	1091	1192
Col4a4	492	478	408	796	1434	1510	1251	1339	979	1172	2647	1243	1539	185	168	314	174	243	332	775	360	813	551	510	602	1025	1062	660	759	993	795	1000	1251	929	1322	1214	697
Sparcl1	2480	2188	2482	606	842	1330	812	425	637	370	330	759	956	309	167	472	195	301	469	747	1007	259	683	873	228	682	631	626	1178	762	911	1252	406	900	739	556	967
Psmd1	793	770	787	590	764	839	790	587	509	469	732	627	728	390	730	1018	434	404	687	713	777	363	830	842	817	759	765	963	1033	1303	924	1075	843	1133	998	917	1424
Mbtps1	938	907	795	571	1035	1070	821	663	471	447	690	564	768	312	442	509	354	342	608	636	798	468	925	725	817	1051	885	1047	1101	1528	1040	1145	1051	1060	1225	976	1237
Reck	542	687	503	628	1096	1063	1077	786	575	557	1005	588	844	87	248	326	165	130	433	482	509	359	751	616	716	845	944	930	974	1349	861	1660	1033	1027	1190	972	1556
Ngp	53	1	50	45	46	41	30	94	47	462	63	144	209	4684	5047	1751	9009	2980	6300	1924	451	2312	1209	984	441	392	204	83	41	276	146	110	211	165	59	401	268
Nedd9	431	678	466	562	855	902	690	692	1318	812	1021	399	1134	192	416	656	334	203	494	916	507	300	787	840	927	807	781	845	1016	911	986	1191	890	716	710	906	1343
Mgat5	464	581	478	508	1033	922	650	626	636	478	936	400	818	235	691	867	335	241	553	584	832	429	1208	1193	1160	965	834	994	1388	1541	1062	1034	736	934	962	794	1301
Itpripl2	646	638	674	430	1097	889	859	520	471	497	502	343	745	213	687	854	339	308	666	450	907	369	1017	766	862	813	993	968	1228	1290	1006	1165	783	1133	1239	741	1343
Rbbp6	651	629	528	538	775	948	798	631	681	542	838	499	861	450	517	793	503	401	735	795	998	588	917	824	739	923	860	827	1040	1217	984	1100	732	1062	887	1004	1341
Zak	2604	3273	2793	587	727	720	514	489	593	372	564	555	499	285	460	612	359	404	525	867	830	445	744	724	576	738	707	738	765	978	675	887	644	943	842	775	962
Tnrc6a	792	862	786	654	813	1064	984	638	467	490	845	704	798	411	486	705	458	446	674	609	874	522	885	879	812	864	761	888	960	1240	944	917	790	1008	905	940	1141
Arf1	825	837	827	627	867	881	690	745	624	442	799	468	810	484	647	909	485	486	722	751	842	463	918	883	828	806	770	824	960	1308	736	1091	826	961	1066	855	1306
Copg1	789	746	716	561	816	830	835	696	542	489	802	525	703	381	532	782	360	425	698	630	779	534	963	805	905	852	751	944	1045	1466	959	1036	830	1094	1088	899	1249
Ctdsp2	808	817	788	570	912	1164	875	856	508	474	822	551	593	240	408	624	323	251	505	614	881	491	859	815	1038	1056	818	1053	1035	1536	1061	1140	891	1105	1019	887	1183
Ptk2	462	452	334	665	1129	1102	1010	701	682	422	717	528	752	179	518	623	249	280	526	621	817	381	755	873	927	1006	884	1099	1136	1348	1030	1074	849	952	1118	1116	1279
Pkd2	1439	1211	1243	655	1045	1157	855	701	618	444	671	545	673	293	326	567	212	283	509	848	783	494	855	640	733	1020	850	972	1058	1141	869	1102	913	966	1048	942	1133
Fndc1	1050	1037	786	712	1221	1020	1264	776	932	1030	1708	1040	1566	165	212	330	202	408	422	960	875	791	843	539	827	776	974	724	865	1369	739	913	1217	773	1665	1191	753
2810474O19Rik	689	823	594	616	542	1408	695	1171	840	732	1396	907	1372	375	452	526	465	295	859	602	674	479	516	758	1033	636	659	535	695	1574	526	902	1033	998	887	1087	1168
Fmo2	3573	2134	2556	695	864	1189	783	754	430	366	1569	957	848	354	114	201	251	448	373	864	461	551	240	507	599	620	755	590	682	741	505	743	1494	1346	1200	1461	660
Med13	768	783	727	631	833	971	903	618	520	693	769	587	1169	348	469	595	492	408	527	745	842	606	839	794	891	861	849	961	915	1310	730	1150	819	989	923	950	1435
Abca3	504	391	372	784	1081	1084	987	821	449	472	786	460	707	236	481	686	257	272	570	550	764	461	771	904	778	1045	898	1047	1147	1511	1087	1132	795	1098	1097	955	1252
Antxr1	3222	2897	2094	762	916	1247	871	771	572	453	894	685	733	190	206	461	293	331	371	1055	772	430	714	803	571	741	783	707	962	1036	573	956	789	986	1046	841	1091
Dusp3	818	809	706	519	1276	1026	952	656	808	640	772	479	700	241	368	578	299	413	497	533	632	439	795	778	894	908	855	1101	1100	1408	1142	1140	894	957	1038	904	1190
Fam129a	1536	1776	1806	655	937	943	608	593	626	532	757	527	764	285	397	591	490	453	542	846	947	580	824	965	808	817	570	845	842	1093	745	1006	660	859	824	838	1185
F11r	278	254	248	425	1244	916	868	716	587	477	902	436	814	133	447	598	146	157	364	458	690	428	1064	929	1246	1044	816	1170	1170	1304	1018	1255	863	958	1195	1032	1526
Nrip1	1060	1137	805	695	1155	1190	969	1003	573	637	1197	624	1576	243	334	460	309	220	453	689	775	524	690	969	960	896	621	816	851	1856	866	1279	715	678	813	1007	1137
Col4a3	416	421	366	607	1388	1434	1215	1136	1093	1094	3131	1211	1654	185	164	251	129	249	416	780	358	898	652	436	605	1035	1238	693	672	938	828	972	1353	1007	1565	957	668
Gabarapl1	745	567	695	916	1368	1625	1098	1057	494	446	967	613	758	200	228	421	266	138	453	726	711	457	623	679	624	905	978	897	860	1305	778	965	1152	1069	1373	1319	1036
Soga1	587	767	713	615	895	990	831	584	678	440	826	484	754	263	496	759	279	373	549	701	728	588	961	686	784	911	943	1071	1258	1234	932	916	806	1150	978	868	1310
Ucp2	606	416	329	430	217	444	233	444	653	797	489	552	406	1701	1302	1323	2437	1459	1953	1735	1167	1069	779	969	783	492	452	462	454	695	468	648	1061	1010	751	631	1223
Sirpa	507	416	354	495	852	781	651	426	743	643	987	594	657	710	658	1158	882	853	1322	810	728	707	971	698	897	542	853	896	932	970	645	834	812	1156	1118	835	1330
Tnfrsf1a	469	413	412	486	860	867	774	565	567	464	887	519	905	287	474	744	316	315	639	717	1025	528	1041	966	1032	951	756	1247	1205	1366	947	904	720	907	990	1018	1148
Klf7	472	492	360	776	1113	1247	1011	708	672	528	831	598	1005	204	304	440	219	235	505	614	628	484	901	615	948	1297	895	944	948	1330	936	1218	840	1089	1070	1015	1199
Zzef1	497	425	420	619	799	894	858	717	552	514	799	480	595	386	587	643	422	360	614	614	973	642	1098	848	831	999	726	982	1092	1367	1039	1019	726	1020	868	905	1343
Sptlc2	348	332	322	503	853	848	691	573	439	487	763	517	828	307	443	640	309	219	591	708	951	459	1299	877	1260	882	802	1107	1245	1317	1006	1124	751	932	902	1116	1280
Mxd4	846	659	786	568	1085	953	761	836	456	475	1043	503	719	293	320	446	267	290	453	858	915	442	1000	1106	815	1194	737	928	1053	1528	1041	1082	859	994	966	1011	1172
Klk10	315	356	188	764	1746	1142	1168	1006	1143	1087	1021	807	2003	163	289	458	158	252	325	837	339	547	768	584	1849	1228	752	589	562	1276	912	1093	938	573	830	1196	669
Map3k6	341	360	208	663	985	936	1131	1033	1032	888	1880	1314	2349	405	235	512	144	106	215	1315	876	424	458	1778	544	1249	380	729	797	1733	836	857	832	567	455	1414	923
Nav1	864	729	675	555	726	680	533	458	535	524	573	401	856	490	697	854	452	449	702	698	1106	439	1037	1105	1130	826	750	1146	1104	1363	844	988	638	946	908	668	1319
Zfp423	511	490	477	634	1035	1051	943	879	555	362	849	584	740	172	230	470	169	318	477	739	941	449	635	754	929	1099	1133	980	956	1371	1021	1075	1045	1187	1226	1050	1184
Hdac7	491	383	387	569	949	981	835	656	573	392	644	403	601	282	438	623	318	316	637	657	970	504	891	781	785	1021	1007	1070	1171	1243	1308	1091	832	1026	1087	1100	1264
Abca1	799	668	762	593	1058	1275	948	580	153	303	688	391	553	522	352	795	586	594	1115	1105	861	539	896	933	715	891	929	664	830	935	693	698	860	1206	1016	907	1175
Map3k3	532	436	440	681	748	962	922	817	640	536	650	576	855	360	496	758	344	328	619	704	963	531	811	920	709	946	711	974	1006	1236	997	979	861	888	1029	992	1230
Hba-a2	79	103	34	586	364	443	153	602	1317	1364	470	297	299	1105	1239	655	2424	1620	1099	3179	1260	871	609	961	283	615	767	201	66	251	381	591	1989	529	1420	386	1066
Megf8	627	700	589	580	1054	983	849	737	593	463	870	605	728	224	383	577	177	229	489	635	767	523	889	818	683	974	878	973	1144	1386	970	1162	928	1091	1124	1145	1305
Ubap2l	703	713	661	696	838	847	582	702	678	486	773	533	811	340	615	640	506	486	700	697	874	486	893	752	831	785	716	892	980	1255	972	946	780	923	898	931	1298
Rhoj	859	757	675	560	954	876	684	722	623	586	850	634	1113	268	361	619	244	379	458	1004	1046	436	713	1009	968	899	749	972	966	1277	923	992	889	863	1086	1139	997
Fyco1	1282	1515	1332	774	1212	949	747	667	502	420	749	426	626	271	339	468	327	364	568	631	722	497	738	598	706	1000	923	849	875	1134	841	1050	862	953	1095	854	1035
Rin3	297	323	230	586	795	999	1164	772	731	575	1247	738	1420	537	659	803	644	411	625	872	843	598	840	1104	471	1260	486	694	924	1838	974	1033	514	686	640	1140	1080
Procr	173	126	164	282	750	556	543	441	594	475	577	384	765	126	2595	2198	294	149	629	487	885	254	939	956	579	702	684	856	875	1110	673	890	562	958	805	845	1113
Rabep1	1075	1018	919	676	990	886	765	608	522	465	823	568	791	291	432	608	358	444	588	623	776	517	847	702	824	920	733	973	969	1419	980	1233	702	735	883	918	1249
Qsox1	555	755	590	484	563	622	799	511	265	304	439	283	394	191	485	575	183	149	268	491	751	290	883	918	768	1169	493	835	1023	4383	1357	2369	418	619	630	986	1849
Zcchc6	524	509	477	591	714	973	855	738	1002	520	858	564	946	417	493	578	587	466	636	841	712	516	743	800	867	817	811	1033	980	1279	853	874	944	905	928	952	1266
Zfp652	1312	1286	1277	619	862	969	856	693	558	446	783	547	451	439	386	553	433	512	498	833	822	625	903	668	819	802	875	820	946	1017	806	911	927	1039	1081	779	1157
Midn	286	298	339	370	589	670	647	563	1088	1147	979	534	1802	329	528	726	344	327	633	655	645	391	993	887	834	754	642	948	992	990	894	1020	818	667	904	1109	1219
Cdk11b	1004	922	850	526	976	922	640	567	708	591	813	502	865	481	470	737	581	494	629	795	752	610	825	860	545	816	686	786	914	1087	795	856	749	897	785	948	1134
Xpo1	701	712	617	636	749	894	829	547	786	562	628	382	563	491	876	977	546	435	924	695	868	470	843	734	795	875	589	854	925	1260	1002	1055	860	778	809	1011	1150
Pcnt	609	593	583	689	1087	1106	931	686	505	493	752	553	579	426	563	626	461	340	593	690	739	496	732	720	783	911	757	854	849	1222	879	988	831	1038	918	940	1200
Rab1a	803	904	863	515	944	855	789	636	604	472	727	461	630	350	631	881	454	515	723	715	766	415	983	804	1082	842	749	852	1016	1247	869	953	784	877	881	857	1130
Serpinb9	463	368	402	543	1176	987	904	631	569	326	474	431	696	143	333	520	175	275	551	667	1115	371	1061	809	650	700	897	1348	1016	1401	755	1213	738	972	1041	1283	1658
Lama4	1123	1221	1271	353	674	572	420	248	462	302	286	441	272	200	497	699	275	645	652	895	1584	402	1158	1049	787	621	607	975	993	1113	878	1104	613	1071	786	1107	1409
Nmt2	480	353	385	566	914	941	846	598	532	485	842	569	926	262	652	640	231	273	471	437	723	442	780	809	859	1018	980	912	983	1381	1008	1123	706	927	983	927	1453
Lrpap1	896	825	848	646	1072	959	804	679	702	519	1120	502	748	199	322	432	257	266	463	588	670	454	712	614	757	909	886	771	918	1334	1096	1014	1035	1109	1112	962	1136
Ap2a2	771	582	672	618	863	679	610	471	459	448	672	416	681	612	772	1030	673	674	881	740	1055	561	1052	863	963	755	777	888	1047	1265	919	886	764	824	934	840	1045
Usp8	832	786	809	494	978	859	711	706	540	393	622	422	582	498	465	794	603	440	666	674	859	540	823	548	571	863	780	918	921	1120	987	938	784	1095	1010	961	1522
Mcfd2	614	464	465	479	1001	761	722	721	707	460	839	417	848	219	516	677	207	220	520	524	744	458	979	730	1125	1066	846	1012	1026	1378	1010	1242	761	925	1045	832	1294
Rps15	946	652	743	725	883	1013	904	573	491	454	820	500	722	405	561	611	448	495	729	591	770	489	722	781	728	665	726	794	921	1016	610	894	924	940	1014	892	1114
Col4a3bp	660	573	516	693	1004	1247	1200	862	462	505	821	498	667	411	500	521	388	384	510	625	700	535	670	629	795	1073	709	924	880	1203	1057	902	868	873	937	1015	1147
Lmo7	385	301	304	768	1216	1053	876	813	738	665	792	632	982	174	536	530	207	218	478	623	756	414	870	598	877	786	868	1011	862	1401	941	1144	871	732	1062	929	1165
Bcl2l1	323	377	413	590	1006	928	875	960	961	1029	1737	897	1659	311	470	549	495	229	423	659	495	387	500	898	420	908	571	857	855	1059	609	918	803	690	582	1171	1112
Chd2	746	773	614	661	900	1070	1021	706	577	589	823	688	806	375	396	596	514	419	593	818	774	568	736	684	717	805	812	748	768	1204	713	979	856	883	838	1015	1176
Fat4	540	993	742	555	1130	1048	943	619	357	235	573	346	383	138	265	290	179	155	367	505	1238	469	712	818	581	965	1156	1125	1246	1153	754	973	706	979	1055	1078	1292
Phf3	766	720	695	499	1064	982	900	599	632	488	692	510	828	417	492	684	490	440	705	707	753	588	680	712	764	850	789	901	879	1096	869	959	819	823	994	954	1293
Setd1b	604	636	549	567	951	926	887	663	548	454	748	303	663	439	464	632	500	411	647	602	708	618	860	577	628	1010	823	975	1035	1150	948	1206	882	866	930	973	1274
Anapc2	650	624	619	560	792	828	918	659	526	301	639	419	649	274	503	707	380	344	618	635	822	497	902	772	932	938	946	968	987	1350	939	1036	796	993	1070	871	1329
Ppp1r13b	271	280	280	634	1049	1058	946	775	552	497	1017	706	830	137	348	535	155	199	381	576	818	419	788	1001	684	1103	743	1030	1098	1365	998	1123	850	800	921	1182	1328
Atp2b1	637	623	512	487	815	783	692	548	650	728	746	543	740	491	545	868	577	600	754	725	839	502	952	833	829	887	626	872	953	1228	935	921	644	861	681	976	1310
Usf3	597	609	561	514	870	927	685	586	490	380	644	366	462	344	508	492	431	350	616	675	808	665	843	709	912	996	870	830	944	1267	902	1046	791	1015	981	925	1325
Cbx5	1125	1000	957	619	932	971	706	707	540	431	674	482	666	340	716	755	390	359	685	664	626	554	587	465	817	878	783	805	887	1065	827	1029	832	877	887	830	1248
Samhd1	439	395	357	423	466	588	521	558	736	484	504	364	513	579	634	867	940	744	1074	703	1092	602	979	714	827	701	605	1420	1011	1057	728	763	675	737	795	842	1413
Sorbs3	501	454	319	561	939	1044	1076	1084	922	684	1100	729	1264	220	355	469	198	245	390	772	530	433	662	960	832	1171	719	869	882	1460	996	1137	965	745	740	1238	1081
Gm9844	979	634	637	489	540	638	507	380	533	424	494	344	539	537	762	1086	683	783	1033	1167	1340	440	1286	1098	703	601	572	919	1075	941	665	770	717	1026	750	659	1379
Cd164	742	738	772	553	913	903	844	657	609	487	858	488	955	316	551	780	411	365	681	569	787	432	841	747	823	879	734	910	1058	1259	979	1002	850	1027	1000	859	1197
Matr3	832	783	615	665	916	954	858	722	645	532	793	480	716	316	457	541	344	318	540	729	671	565	948	845	871	893	825	925	916	1183	863	947	882	935	1016	952	1331
Prr13	454	358	328	482	769	725	671	589	565	718	839	453	1044	464	723	981	609	563	854	751	826	556	1104	892	1158	842	589	868	871	1218	911	741	719	705	816	720	1227
Parm1	498	792	702	800	1382	1115	965	822	657	636	824	549	859	112	262	429	183	208	372	506	575	425	530	675	910	943	856	998	844	1146	844	947	893	705	1057	796	1232
Hcfc1	563	588	535	572	859	911	623	610	466	321	765	424	600	384	750	915	571	472	646	637	846	549	760	732	759	808	767	976	966	1345	755	1072	708	874	1072	940	1226
Ackr3	647	501	421	732	761	1015	933	723	1119	782	980	736	988	140	247	379	150	358	371	899	651	497	778	711	961	715	1095	864	613	787	574	924	1052	1084	1494	1439	923
Ywhag	795	837	1014	552	755	680	662	460	570	597	608	425	880	491	716	1001	488	451	733	591	894	653	757	759	590	667	635	941	961	1110	684	913	689	849	789	766	1358
H13	539	536	573	588	851	766	957	621	514	458	832	406	778	205	567	643	346	315	528	662	767	468	955	879	931	920	722	994	1011	1416	841	1103	745	924	897	1027	1207
Nomo1	604	663	646	556	790	826	668	624	685	475	929	485	787	308	592	803	397	225	592	627	618	496	913	799	707	822	690	800	978	1341	942	1085	781	1005	988	860	1306
Acly	1083	1303	3878	1113	1019	765	737	420	366	320	452	477	476	431	489	638	478	509	576	519	794	1201	603	714	583	516	504	508	626	1167	571	780	565	524	615	598	790
Ubtf	822	679	696	695	880	814	721	632	628	665	606	516	755	395	516	829	478	342	636	629	793	508	868	775	795	828	663	916	927	1184	811	961	976	742	835	986	1210
Msl1	657	556	532	549	866	828	814	614	552	443	564	509	677	421	484	690	408	437	549	627	876	547	885	602	652	892	745	1075	1162	1139	992	1011	777	1100	963	917	1320
Nxn	423	385	398	737	1200	1445	1044	883	552	374	876	595	890	235	497	538	229	246	461	534	757	426	726	727	600	703	826	941	1005	1538	926	1218	841	1003	1140	1003	1308
Tpm3-rs7	452	282	340	411	621	781	654	576	540	583	808	424	979	386	784	1011	527	433	899	749	781	430	961	893	919	771	637	1009	1036	1266	1022	1005	702	794	808	704	1204
Tspan7	337	263	343	561	1061	1045	972	919	524	526	927	473	699	131	395	424	166	145	511	682	727	492	783	904	905	937	919	962	1165	1483	956	1001	885	773	1203	1264	1077
Fam171a1	366	391	367	395	991	794	652	709	514	366	547	353	520	207	523	668	235	211	608	546	878	416	915	997	1035	984	741	1062	1103	1490	1057	1037	733	754	877	1211	1340
Zmiz2	463	535	451	516	916	965	812	648	504	367	628	460	573	288	425	737	391	349	652	652	666	592	840	681	769	807	779	867	953	1280	1031	1064	890	926	1069	890	1355
Snrk	662	712	705	581	1089	881	750	610	616	377	727	496	748	335	372	509	348	241	668	757	888	363	586	1239	463	726	832	882	812	1146	650	1003	827	855	854	1145	1364
Vipr1	203	268	213	524	1200	1149	1026	1271	614	522	1017	506	900	144	199	370	121	157	252	531	366	449	664	457	1016	1496	939	790	942	1545	1120	1208	1201	891	1025	1124	1148
Larp1	546	719	599	498	688	735	667	601	582	440	708	415	779	521	711	1020	562	468	699	512	821	472	938	770	679	764	674	941	1040	1074	859	905	699	867	811	743	1287
Furin	542	548	510	532	778	649	609	651	589	508	1017	514	1079	323	513	855	383	343	698	666	841	482	1105	1080	782	903	766	1028	1155	1361	994	965	738	923	1024	714	1142
Vps13b	644	636	473	707	944	1079	969	733	625	478	762	506	617	415	457	535	673	489	555	887	845	634	762	839	802	876	727	838	919	1127	740	977	656	860	847	992	1086
Cnot1	632	578	615	482	811	908	758	508	508	481	691	401	738	513	656	626	548	452	766	575	814	613	904	675	1037	800	646	893	991	1216	878	915	749	969	936	931	1151
Fgfr1op2	725	717	696	675	907	943	802	690	557	479	791	498	752	446	508	702	566	455	708	690	656	648	821	751	788	781	662	821	862	1200	911	987	674	774	885	842	1194
Hk1	450	476	417	474	834	894	749	624	471	555	817	444	953	309	700	781	437	347	709	589	798	518	889	829	1058	826	715	939	932	1371	902	939	723	801	962	890	1256
Smc6	875	969	879	576	973	854	755	648	547	471	727	436	780	445	674	792	580	420	712	723	717	547	877	703	972	788	697	745	801	1080	923	883	745	902	839	848	1194
Zbtb38	871	1304	1029	589	960	967	841	720	502	563	1148	848	971	300	346	474	269	270	541	660	627	380	624	805	599	844	679	780	910	1322	868	1098	735	992	756	928	1205
Hist1h1e	717	593	481	328	450	432	415	573	462	300	490	284	329	1232	1522	1514	1691	791	1588	1118	940	695	911	2462	588	611	672	561	628	822	670	663	559	793	835	579	969
Rps14	1377	831	980	625	897	908	795	714	430	486	710	665	625	361	403	496	523	562	705	769	775	442	660	775	809	766	743	840	848	1033	651	944	946	854	895	794	958
Taf1	616	593	585	575	915	1043	929	826	610	506	754	423	706	312	535	634	371	400	640	638	698	475	710	673	807	818	658	900	817	1084	872	1006	790	974	781	984	1194
C130074G19Rik	373	265	461	578	1407	1235	858	940	284	237	657	462	588	142	287	387	146	142	537	533	627	479	793	960	522	784	954	760	952	1050	620	922	859	1068	1412	811	1295
Tbc1d9b	750	617	662	554	838	921	690	711	479	317	731	531	516	428	402	584	379	419	719	604	809	491	801	733	809	851	794	839	981	1230	919	917	825	890	1058	927	1109
Oxct1	2834	3432	3294	499	725	946	538	389	452	374	589	475	564	296	514	743	357	521	699	585	764	480	659	571	393	652	604	551	701	815	663	704	490	878	761	510	933
Trim56	759	640	634	537	919	1155	829	680	474	578	697	488	712	274	395	474	407	320	498	585	658	445	709	614	628	901	635	975	845	1055	792	969	883	987	950	1043	1263
Mob1a	731	632	679	530	811	728	628	519	568	452	611	369	531	447	652	721	464	547	825	609	874	494	949	703	1053	765	743	968	890	1272	751	883	724	1014	808	742	1483
Myo9b	809	1012	750	496	664	682	630	616	723	581	714	608	628	563	666	902	580	757	766	765	919	653	809	894	606	740	591	861	853	1093	741	872	606	837	677	786	1261
Rbfox2	848	1030	1019	505	738	836	767	552	519	454	670	342	613	203	369	633	241	266	455	688	891	420	733	723	860	946	840	995	1107	1114	949	1017	721	1039	940	927	1068
Ptgs1	400	304	251	686	1214	1177	977	955	615	638	1074	632	1014	226	230	443	289	217	541	844	678	528	436	625	937	1104	826	813	852	1389	923	1180	970	956	1103	1281	875
Foxk1	424	488	453	549	858	890	829	722	533	583	748	492	725	277	386	592	325	362	429	659	690	508	828	830	821	1023	683	964	1030	1404	1003	932	867	833	1021	995	1135
42622	656	860	856	488	703	578	510	666	655	582	813	501	1050	703	608	1040	669	713	1074	946	1045	561	559	807	833	965	511	788	660	1345	821	812	689	672	773	1190	860
Gm10076	839	608	639	611	698	725	612	600	473	475	528	488	615	521	516	631	763	786	786	847	809	482	755	874	873	891	700	723	670	891	415	892	882	1008	903	911	1135
Smg6	646	665	596	686	1095	1282	1148	970	558	547	795	571	566	310	340	416	375	251	501	651	586	617	547	594	672	801	899	821	768	1192	807	1030	770	954	855	1031	1125
BC005537	601	641	555	618	818	789	634	684	553	501	842	504	723	585	600	773	589	562	803	674	716	518	845	878	1026	696	679	769	832	1121	753	824	726	904	790	848	1244
Lnpep	766	953	730	689	782	1154	1035	706	544	439	874	432	677	361	445	502	449	299	563	548	828	460	755	621	870	899	781	955	830	1115	696	910	738	877	892	954	1200
P3h3	667	631	584	528	1017	936	870	757	578	521	984	497	673	134	246	403	127	146	267	508	544	483	755	595	696	869	1011	1119	1179	1224	941	907	932	1142	1168	896	1378
Tkt	1184	1218	3099	968	675	727	520	372	279	347	442	476	353	724	996	899	1120	656	1037	643	711	1176	722	801	488	539	414	488	560	977	524	655	558	673	568	496	826
Upf1	545	668	455	427	707	822	631	595	566	497	726	433	909	395	543	844	425	368	640	501	840	532	835	549	609	814	713	988	929	1082	1004	1009	859	916	944	959	1238
Id3	396	348	363	503	1022	1093	1000	504	515	379	539	424	797	139	247	417	118	169	460	306	745	484	834	579	633	883	713	1050	1385	1294	1023	1278	862	1097	1098	1105	1365
Arcn1	925	852	852	580	742	693	723	646	586	381	698	567	709	399	549	751	431	419	760	651	876	472	950	753	859	769	790	810	948	1233	823	901	601	931	848	769	1196
Vat1	820	737	697	535	945	901	820	585	528	530	827	510	740	347	544	668	253	372	610	724	734	395	793	773	949	745	693	871	939	1160	721	982	800	817	866	898	1118
Smim10l1	954	819	813	607	1033	1109	848	796	510	378	722	439	678	237	299	418	215	274	510	487	599	510	717	608	892	906	716	865	832	1115	1035	1006	895	932	973	967	1152
Ptprg	483	461	435	541	912	1024	894	778	448	469	825	540	628	190	231	365	178	244	398	805	692	394	664	771	742	1135	876	979	1039	1363	983	1071	849	877	873	1111	1055
Itgb5	1661	1902	1785	641	811	1069	811	607	717	583	1211	695	878	313	242	656	273	368	566	498	529	461	428	425	559	625	739	722	685	697	724	862	1024	1322	1063	592	1112
Nr3c1	995	1154	1003	663	1038	1081	826	707	619	403	573	377	501	262	345	550	406	407	528	730	725	509	597	629	1052	811	639	926	804	1128	770	1101	906	768	884	1016	1116
Gata6	381	336	371	586	959	1063	1056	801	510	511	874	536	692	180	262	408	182	180	325	432	539	546	932	721	1007	1078	908	869	1081	1416	1173	1123	715	981	943	971	1104
Jade2	392	368	415	603	1177	1139	875	842	431	694	1246	774	1414	298	324	474	249	119	359	387	613	311	520	798	503	996	621	1024	995	1378	645	868	741	756	673	1168	1497
Fchsd2	466	574	465	557	931	740	699	937	558	273	719	275	634	259	352	474	291	297	479	728	578	389	867	823	1161	1240	729	922	992	1189	1312	903	854	852	829	951	1237
Dmd	2638	3734	3075	697	1227	1080	818	561	738	515	644	620	759	186	275	383	193	290	250	876	669	632	511	457	469	673	574	492	483	754	545	805	559	747	592	609	675
Rassf3	2432	2187	2022	472	787	829	638	609	590	415	570	324	491	281	499	535	340	454	692	768	749	458	812	536	573	761	682	721	708	957	728	767	634	632	933	639	867
Iigp1	255	166	152	457	598	734	756	709	790	134	390	357	665	36	204	240	128	127	292	182	700	140	985	417	566	595	505	3764	1377	1326	729	839	383	629	824	986	2450
Slc25a4	1553	1208	1276	491	809	856	697	532	393	463	581	616	576	292	607	693	347	428	560	644	761	503	773	711	669	765	676	693	892	1093	793	890	783	901	963	742	903
Fyn	568	374	369	578	856	707	781	590	683	653	764	533	769	226	436	721	298	332	499	689	931	488	767	1058	1048	888	704	1025	868	1080	858	843	745	855	914	850	1259
Tet3	441	404	441	434	782	816	786	661	454	529	719	521	627	445	435	639	469	401	616	720	940	683	832	702	774	974	725	978	1056	1163	991	974	673	1018	841	841	1004
Lgmn	352	299	336	255	434	442	385	377	288	192	451	246	303	819	542	1212	589	665	1410	598	1041	360	1048	810	921	785	823	1203	1403	1503	903	950	562	1106	1006	782	1292
Gls	506	383	431	554	1151	1055	1068	711	466	342	695	412	683	199	340	454	237	243	401	477	757	470	760	682	752	814	951	828	1027	1257	965	987	702	957	944	881	1062
Mmp14	1271	923	809	216	292	381	285	197	212	233	393	214	300	498	783	1209	380	584	1035	964	1402	454	1520	1452	838	729	634	1115	1448	1130	988	671	416	845	669	419	1436
Aqp1	432	472	608	231	438	325	433	192	471	296	187	559	186	805	379	619	402	469	1037	2182	3377	712	334	1713	400	393	231	1643	272	1579	453	509	1175	842	513	4263	473
Cat	696	661	920	561	860	945	771	645	462	553	690	343	478	488	591	549	729	650	748	880	747	558	593	741	587	894	813	663	730	1015	828	912	881	962	879	774	914
Luc7l3	697	638	591	545	750	955	809	480	554	455	608	609	568	456	432	679	505	545	539	527	933	603	817	428	652	955	595	857	928	1094	766	917	723	842	690	1013	1251
Phc2	482	424	365	504	783	732	633	550	613	698	969	604	1227	230	474	633	272	282	645	796	656	414	761	901	805	904	742	1007	842	1270	953	923	780	833	840	922	1109
Mef2a	748	998	965	594	850	803	707	577	529	556	765	611	848	327	439	587	377	338	531	583	721	375	827	903	988	918	588	920	829	1252	928	882	656	783	808	888	1072
S100a10	1245	780	855	557	637	587	491	485	713	842	815	556	1075	643	746	866	502	816	845	964	1038	484	885	806	1027	746	401	597	680	964	659	699	665	550	680	754	845
Prdm16	583	727	647	623	1065	894	965	605	588	372	768	388	515	157	240	437	182	138	297	427	583	452	611	639	1092	1221	904	895	947	1409	979	993	692	779	1044	911	1091
Rsf1	684	779	723	614	1021	1119	837	572	445	435	704	484	491	371	389	574	376	348	516	647	783	566	710	688	823	817	732	848	936	1202	899	926	983	745	868	977	1149
Nono	559	530	537	549	809	818	713	711	449	335	581	390	443	405	641	970	491	417	721	584	782	453	930	885	690	791	602	878	1003	1152	866	971	699	790	851	839	1214
Sfxn3	442	503	393	659	1108	841	772	685	513	434	853	525	782	202	317	518	223	290	329	654	613	474	993	788	946	1029	796	893	1057	1292	1014	1084	794	832	774	926	1089
Usp25	592	530	531	491	766	765	659	705	478	486	671	336	698	373	556	668	570	519	810	868	875	537	719	690	782	696	725	916	793	1086	810	893	787	928	841	877	1279
Itga1	540	681	508	672	840	856	839	508	388	348	569	461	591	91	597	442	112	141	249	504	974	282	1223	1011	747	797	593	1269	1599	1282	925	995	727	823	860	819	1353
Erbb2ip	716	704	762	609	753	1041	697	595	545	518	841	423	625	389	405	560	444	363	605	673	766	451	716	851	861	812	729	824	980	1187	864	910	760	923	904	850	1351
Reep5	861	938	946	431	1013	998	964	630	536	417	749	509	723	249	504	680	336	298	597	503	610	395	730	639	686	746	893	821	815	1004	752	935	800	862	924	816	1219
Ttn	2552	25	306	643	280	101	442	165	216	5325	65	3159	50	814	335	471	2130	1630	125	118	223	959	111	714	37	135	180	41	22	283	8	29	119	248	140	75	87
Chsy1	404	486	551	517	631	766	603	463	808	391	741	453	629	192	477	720	295	233	497	315	567	406	980	718	911	725	936	1128	1194	901	1017	983	785	1289	1316	712	1354
Pbxip1	1462	2287	2070	697	855	881	675	565	714	435	790	538	634	190	244	411	318	337	397	621	734	608	726	748	528	642	628	695	811	1021	679	843	660	956	794	727	954
Sema6a	379	276	277	343	954	809	620	531	355	299	332	205	403	158	307	409	213	163	795	637	1256	389	1172	817	843	712	815	1051	1128	1221	977	1002	678	861	946	957	1208
Ino80d	567	500	476	609	841	981	860	609	538	502	784	641	729	339	447	552	376	323	506	557	751	514	700	575	873	822	694	853	900	1251	859	1075	846	884	929	1028	1119
Pcbp1	538	626	579	474	660	670	531	479	467	416	621	432	691	511	671	974	469	422	767	537	809	505	886	806	648	707	632	899	911	1118	809	987	698	973	893	868	1337
Hyou1	617	645	491	464	630	605	594	547	634	386	751	421	636	270	627	913	410	305	609	609	753	420	1230	745	677	710	619	831	855	1241	759	1168	543	933	794	823	1219
Rplp1	1200	611	733	485	885	794	759	554	424	373	746	466	626	497	481	741	506	617	1038	648	791	386	760	710	499	684	715	789	832	916	837	893	999	894	967	792	1069
Fam46c	184	172	132	476	454	506	332	608	872	1164	547	421	432	986	1330	565	2449	1102	1159	2187	1000	886	621	649	525	673	762	249	153	464	541	569	1548	476	857	445	452
AU021092	226	177	186	605	1158	957	903	821	608	561	890	604	636	85	253	427	144	119	367	474	640	394	743	621	832	890	875	957	980	1508	1048	1253	950	930	1210	1038	1038
Rab11a	374	335	285	546	885	1001	761	710	572	542	901	639	888	185	405	520	252	243	475	557	754	335	841	796	1151	856	688	1014	1047	1367	886	1060	801	673	862	926	1053
Ssr3	791	810	781	585	692	782	581	558	437	419	632	460	640	302	631	749	345	373	585	568	793	475	1121	832	1131	719	635	697	891	1432	825	1130	669	800	723	683	1148
Arid4a	580	544	530	491	642	756	763	624	541	361	615	550	586	464	450	656	539	486	774	621	669	479	859	511	801	794	631	875	893	1034	820	906	712	958	813	924	1342
Maged1	995	1031	958	547	642	796	754	601	440	394	803	462	564	298	409	674	297	439	513	543	784	463	984	764	829	696	882	834	1123	1177	888	945	633	1044	844	911	1026
Myo1e	444	564	521	526	920	671	628	454	446	341	493	364	634	165	476	598	218	232	490	558	916	346	1139	1159	775	940	587	894	1277	1391	962	898	553	765	860	671	1240
Snap23	712	580	625	347	793	739	634	598	874	754	889	429	967	378	505	668	432	473	611	460	802	397	920	716	732	757	660	800	784	1171	870	865	592	967	786	702	1295
Pxdn	428	556	470	159	333	321	239	155	194	158	314	230	271	187	882	985	266	231	772	387	1353	301	1858	1588	893	613	619	1099	1775	1148	942	943	472	1033	801	439	1345
Ctss	410	217	209	241	113	184	78	149	343	221	214	152	166	1528	958	2395	1201	1841	2264	1179	1128	435	980	706	1020	178	251	739	714	525	302	627	356	1256	721	420	1570
Rps6ka3	588	549	519	561	981	678	653	573	630	544	554	548	738	335	512	622	436	363	652	744	870	426	787	838	1167	915	604	843	953	1238	860	915	595	687	811	860	1076
Phldb2	568	701	580	496	849	1187	919	684	435	394	801	623	994	156	399	539	228	212	425	379	712	436	742	750	588	742	858	817	946	1084	856	1032	721	831	1018	873	1068
Dnmt3a	716	818	663	494	666	902	698	597	550	389	791	333	499	343	402	621	386	382	442	685	874	458	1062	686	695	935	732	960	865	1015	1060	981	564	923	908	866	967
Smpd3	337	305	429	435	718	730	665	459	1009	720	1085	634	699	77	473	621	177	290	380	439	886	405	1054	817	460	621	1068	983	1138	775	823	915	838	1517	1348	582	1213
Hexa	946	764	750	512	882	722	644	551	513	406	659	329	630	463	453	852	554	550	782	637	690	460	879	702	797	858	628	766	789	1087	757	783	653	970	841	891	995
Ythdc1	791	557	533	550	846	909	806	677	596	526	700	511	862	323	427	610	355	341	432	792	746	485	702	737	607	792	659	787	827	1076	780	829	742	918	801	887	1259
Cd151	769	664	735	529	1047	837	710	654	493	515	810	421	826	183	378	529	171	254	406	571	717	408	732	738	643	870	846	959	1005	1434	958	1096	775	811	1003	883	1083
Fry	909	1432	1122	693	1073	1064	821	718	609	389	830	625	647	329	350	478	422	345	407	788	720	614	600	716	745	977	629	615	699	1179	737	883	699	751	613	1029	865
Tmx1	455	380	375	648	1151	1247	1037	981	592	455	1053	502	907	189	392	490	321	188	434	502	485	558	537	591	814	883	705	727	835	1246	859	930	746	922	1015	904	1027
Peak1	1009	1050	763	546	688	689	607	410	479	360	569	438	716	484	625	741	391	479	612	667	882	456	693	813	782	710	671	759	728	1053	679	843	706	834	893	928	1232
Gatad2b	684	658	619	699	958	943	811	565	488	538	753	438	638	322	328	596	378	312	610	568	725	495	791	869	1005	831	669	769	884	1165	812	896	808	748	820	817	1173
Tanc1	463	409	409	596	952	1002	808	725	444	289	717	391	531	174	390	451	256	187	404	559	854	449	672	815	786	754	814	851	891	1076	829	1005	738	1010	1028	928	1236
Ppm1f	313	294	282	436	913	801	848	605	567	407	718	551	730	172	697	757	201	181	503	515	746	362	741	864	936	893	758	929	1029	1175	929	1080	670	653	973	927	1105
Nufip2	485	530	543	507	618	694	821	526	535	597	744	396	831	391	414	565	375	346	498	491	704	487	754	528	809	720	608	825	1005	1163	918	1002	843	889	796	860	1151
Il4ra	311	373	221	368	464	385	441	381	458	863	954	803	1599	551	534	893	478	368	806	1087	1561	524	1149	1493	774	663	451	987	1089	1335	582	557	488	401	529	732	822
Rusc2	599	614	609	478	785	908	1061	455	557	753	697	636	895	193	311	520	138	203	338	389	556	451	783	457	545	950	616	796	934	1196	1210	1216	700	953	913	1082	1100
Emc1	415	453	344	475	1050	1047	823	779	490	418	849	535	670	142	440	555	235	214	555	589	570	397	711	633	582	968	779	860	952	1331	870	943	902	852	890	895	1040
Card10	293	248	228	378	757	817	924	704	531	488	575	391	666	238	365	488	182	187	501	703	889	376	790	681	678	1047	849	1177	1044	1298	1153	990	842	793	963	1089	1131
Prpf38b	574	554	528	547	766	791	782	542	498	430	671	559	695	485	409	696	511	523	557	589	763	586	769	551	535	841	599	837	852	1100	899	958	810	927	837	873	1352
Vps13c	609	644	512	597	816	969	782	580	430	401	557	396	443	426	452	571	459	397	613	652	816	480	785	685	722	873	645	784	950	1170	736	900	541	769	877	990	1155
Eif4a2	829	780	820	663	1013	1054	1033	812	527	414	812	539	718	211	259	400	271	279	454	588	635	519	666	608	831	769	740	701	844	1085	797	855	806	859	818	1012	1050
Nfatc1	351	346	280	496	730	777	686	563	1015	1176	1033	499	1161	269	395	602	381	295	569	609	708	416	689	1005	656	927	726	865	837	1129	816	837	561	768	627	955	1036
Afap1	736	979	890	402	821	891	657	570	501	342	613	398	660	215	306	396	239	281	464	630	876	480	775	697	767	837	645	958	987	1050	880	859	795	903	912	849	1073
Tcf20	1297	1365	1179	502	657	603	591	559	490	398	621	431	578	434	502	635	667	515	704	695	677	484	916	783	798	815	559	630	817	1114	784	874	631	838	737	724	1167
Tle3	585	621	528	507	621	733	615	436	662	671	729	436	1103	394	593	803	423	420	748	542	763	523	1057	666	782	736	657	874	1002	914	758	900	719	790	734	691	1288
Ralgapa1	585	605	482	577	978	873	776	592	712	504	703	454	639	329	380	494	386	208	483	628	770	496	873	805	708	817	731	908	942	1170	968	830	531	760	793	836	1269
Vezf1	783	901	818	500	918	1057	780	667	514	613	726	593	811	250	357	402	255	199	482	550	532	494	686	721	589	929	708	897	828	1211	767	950	689	768	883	966	1183
Nr4a1	406	208	172	320	176	297	583	1631	2922	1406	2082	188	1063	100	159	159	98	206	555	2336	165	157	351	741	457	301	608	338	236	313	415	530	679	554	638	1012	596
Gsk3b	675	818	688	508	881	742	793	584	484	446	720	417	536	339	484	604	357	376	517	652	732	507	853	841	934	839	693	856	921	1145	782	881	867	746	1008	783	1010
Eif5	784	623	715	499	731	790	657	579	435	555	818	601	713	532	728	753	809	594	818	846	706	639	905	815	758	826	592	630	719	1075	747	654	665	639	724	760	898
Myct1	212	164	219	491	957	966	880	550	306	275	459	197	409	83	308	462	146	118	363	428	791	475	1324	784	1084	1032	801	862	1277	1250	1148	1020	738	982	1097	850	1098
Sort1	695	909	875	564	915	630	669	694	432	444	1062	619	1015	509	529	533	529	275	515	587	530	545	759	724	736	1064	547	758	937	1135	1077	873	565	731	661	727	1003
Fam43a	241	160	217	577	598	545	581	511	612	594	993	603	1105	169	307	602	207	222	428	658	865	384	1017	1074	592	752	976	797	1063	845	839	729	667	959	877	812	1173
Nadk	564	578	629	607	824	679	659	595	595	453	654	429	661	415	693	837	548	488	697	671	762	550	835	730	643	745	698	777	763	1112	671	926	664	848	791	785	1179
Ern1	290	430	251	657	905	905	1346	600	385	448	719	424	733	177	301	529	238	162	397	495	665	326	420	445	547	640	541	661	614	2504	709	1398	614	689	636	1296	1435
Chd8	600	558	506	583	886	857	796	659	427	313	743	420	714	315	345	476	352	375	547	596	708	474	800	679	731	834	653	872	895	1233	821	1027	713	975	904	979	1098
Man1a	778	482	508	493	760	844	715	621	403	475	781	400	640	389	391	545	368	414	602	756	843	571	886	839	762	854	756	733	849	1189	828	870	654	881	979	746	1069
Atf4	637	769	625	459	614	583	615	479	639	1088	888	563	1702	326	485	738	461	470	577	487	619	381	771	653	573	567	475	725	817	794	715	916	672	715	724	783	1196
Ptk2b	221	136	208	543	899	891	922	748	575	464	728	469	812	197	414	506	328	229	541	416	663	419	718	845	736	775	769	964	884	1303	850	896	723	996	1086	841	1209
Gigyf2	875	795	795	643	634	812	690	586	543	311	560	368	561	484	467	630	382	449	413	686	831	477	711	610	594	771	728	839	862	1077	696	900	781	835	873	898	1088
S100a6	1107	892	848	429	565	541	512	462	565	468	609	356	603	734	826	913	637	670	978	678	695	354	760	793	759	692	671	696	745	790	567	748	577	820	821	522	929
Erc1	728	722	609	587	970	816	682	512	554	517	680	377	701	238	606	644	301	278	447	548	710	418	754	783	836	739	650	907	863	1053	921	803	650	907	878	705	1155
Sin3a	556	597	568	577	613	904	793	643	540	379	674	388	645	322	467	543	444	298	523	606	728	404	604	729	846	813	741	766	909	1123	853	941	610	849	787	977	1269
Flot2	825	785	745	495	805	1011	893	667	447	371	771	537	745	354	521	535	388	303	671	619	527	430	667	623	711	695	578	785	808	1001	852	800	870	852	1079	809	1083
Trak2	1052	1080	962	500	912	756	579	480	501	608	767	572	1013	556	692	587	843	516	751	950	584	608	696	709	603	747	600	648	639	965	664	793	748	619	719	740	805
Rlim	596	671	510	545	760	838	578	486	582	581	813	526	860	316	490	692	415	375	634	605	636	339	660	600	707	701	677	789	834	998	739	842	749	860	783	791	1169
Nupr1	838	879	865	403	1323	908	794	478	1045	1076	1238	629	1897	48	208	308	95	174	285	347	491	338	670	423	502	847	683	669	829	786	900	916	645	1229	941	610	1226
Tmem109	517	508	539	654	1071	923	910	759	512	442	777	433	779	148	362	555	183	172	410	474	549	369	761	596	614	984	792	830	850	1124	845	899	909	832	1080	908	1062
Cdc42	640	653	608	519	700	684	631	491	458	509	773	408	667	408	547	749	476	475	654	554	705	440	870	731	823	674	735	831	873	1072	664	818	665	979	874	717	1191
Smad6	279	235	196	766	616	839	778	538	862	518	729	700	798	128	220	342	153	188	374	461	441	452	724	608	544	719	901	953	1057	787	881	916	810	1283	1507	845	1366
Ppp6r1	498	473	520	449	911	867	574	634	460	392	719	443	558	513	462	680	570	446	827	765	850	441	765	795	696	746	568	908	811	1065	775	940	755	919	856	854	1050
Gdf7	219	140	183	682	1358	1592	1270	1256	331	455	1076	421	717	144	210	385	151	86	434	215	338	341	555	334	370	866	1263	802	872	994	765	880	886	1254	1297	749	1346
Ltf	56	4	49	60	47	35	18	86	18	396	36	116	111	4026	4405	1699	8424	2503	5216	1475	408	1837	871	865	256	361	151	95	37	289	127	92	193	202	64	461	264
Scara3	764	778	583	591	1020	950	787	762	354	406	817	487	801	152	284	376	149	176	431	649	515	412	640	589	895	966	683	806	846	1103	848	974	796	867	1037	969	975
Nktr	727	692	494	510	509	797	802	502	763	526	692	504	685	327	427	632	443	497	504	666	811	507	687	656	682	652	641	810	876	1049	849	810	691	817	689	907	1266
Irgm2	233	222	225	618	569	808	1025	589	786	234	455	397	923	87	310	287	148	182	441	255	718	243	724	276	628	813	489	2665	878	1339	836	745	519	625	850	1016	1786
Epn1	594	465	509	446	743	743	617	521	400	403	602	445	534	535	488	748	409	440	887	713	722	430	690	800	633	679	775	846	838	1022	854	839	794	941	934	790	1267
Pip5k1c	636	603	578	409	571	781	559	616	367	307	678	299	492	352	461	649	529	477	655	639	820	438	762	758	685	740	693	762	888	1128	939	882	740	759	969	785	1130
Med12	429	422	409	640	827	890	761	555	525	404	610	463	672	399	471	532	420	427	473	536	762	451	887	585	691	808	645	845	914	1180	765	978	599	910	652	942	994
Foxo1	564	595	561	500	1014	1003	761	566	373	398	609	416	612	156	273	381	231	206	475	564	737	420	883	873	875	803	905	752	969	1186	787	1005	709	861	932	996	1160
Cab39	882	905	966	523	911	721	582	501	517	531	707	430	730	483	493	619	439	359	563	647	688	472	717	739	899	683	612	802	859	1072	680	931	663	736	773	710	940
Lcp1	321	200	181	291	107	289	164	264	784	492	356	372	519	1366	1011	1260	1818	1288	1742	848	915	779	1104	742	816	260	359	729	495	592	293	593	501	991	542	518	1329
Ywhaz	541	551	500	472	593	667	657	530	596	633	866	404	915	321	684	867	424	349	662	546	791	400	727	771	701	798	601	796	860	1108	881	896	722	797	754	762	1134
Phrf1	537	511	502	495	608	863	729	567	426	549	625	362	575	405	470	672	395	365	683	472	759	461	702	584	570	791	808	857	926	1129	865	905	693	830	865	943	1216
Ppp1ca	660	462	672	497	761	681	445	519	449	368	666	389	495	444	745	765	576	461	875	645	674	432	866	758	875	704	684	708	837	968	723	953	654	777	790	781	1077
Safb	510	510	488	445	784	722	661	554	626	423	572	385	608	374	546	849	408	377	530	488	787	448	750	506	489	839	692	845	1013	1077	836	877	718	807	749	856	1269
Gtf2i	704	742	747	549	810	908	764	578	404	270	541	350	539	254	367	552	305	345	637	682	854	444	807	819	537	786	718	796	1067	1182	861	994	798	874	875	929	996
Sncaip	336	389	304	580	1142	946	858	784	339	160	423	296	415	140	311	463	181	115	325	629	698	394	491	878	571	831	741	791	925	1516	864	1238	778	944	1045	1018	1198
Fkbp5	323	359	418	505	832	978	818	985	378	1200	2587	1711	2767	837	331	590	356	134	290	945	538	459	595	1512	138	1241	110	452	569	1452	757	525	531	449	227	1200	666
Ifitm3	488	418	401	479	602	624	574	583	478	312	483	419	590	254	492	724	483	419	500	568	751	328	894	903	878	798	547	1040	869	1170	635	838	622	730	812	924	1474
Gatad2a	545	435	375	447	743	826	651	474	455	517	662	392	799	276	561	834	332	322	570	578	667	471	834	860	701	702	693	851	947	1173	840	866	746	877	848	843	1134
Arglu1	587	451	418	504	627	713	734	537	471	367	683	548	566	340	459	618	381	411	520	648	742	506	814	644	499	805	692	815	907	885	901	863	735	1016	862	826	1366
Grasp	296	241	169	593	632	1011	853	925	760	500	907	554	1154	186	300	342	119	139	425	720	582	291	643	661	799	993	552	870	937	1286	832	772	770	605	734	1216	1093
Wwp1	488	448	415	610	1221	916	961	612	526	449	801	537	675	384	503	560	333	349	406	578	762	452	688	788	772	862	634	656	840	1179	754	927	818	764	873	845	1093
Stt3a	656	635	604	495	791	714	618	565	517	444	645	541	648	327	656	914	367	366	663	473	781	407	875	702	710	797	611	816	752	1108	1020	917	549	857	796	730	1267
Rbm33	581	581	459	551	661	739	770	486	502	436	723	436	779	395	480	566	553	380	537	683	804	553	864	890	545	729	658	693	855	1025	823	855	685	924	700	813	1031
Prkrir	730	762	729	484	865	821	737	608	434	351	660	466	725	225	416	532	314	354	475	426	637	343	613	640	705	696	728	743	867	964	865	894	820	1099	990	817	1280
Cct5	790	605	626	391	769	664	622	460	452	385	574	422	417	466	755	960	530	426	644	512	752	433	906	746	814	770	546	692	853	957	652	816	695	760	729	760	1164
Wwc2	447	470	471	445	919	834	718	647	543	440	826	518	863	208	361	490	201	221	368	541	707	349	795	763	771	927	675	960	900	1088	974	944	789	841	952	846	992
Stag1	714	627	588	505	878	907	806	534	439	476	648	454	536	308	440	569	402	396	559	588	681	403	620	769	798	699	584	756	792	1109	717	817	662	898	849	820	1144
Prpf6	538	554	510	585	951	920	770	598	470	449	650	360	734	260	437	636	287	248	610	564	500	456	590	560	555	762	727	724	854	1096	770	863	808	906	900	899	1047
Igf2	343	317	322	942	1048	951	875	1136	548	458	623	816	984	200	181	452	381	171	376	990	341	316	293	390	721	928	621	419	635	1037	720	757	828	529	1455	1363	645
Sdc1	386	375	342	450	985	839	648	634	672	603	998	621	1095	157	266	589	161	260	475	564	491	418	695	596	780	836	1137	952	1060	1021	805	857	914	933	1090	700	896
Kdm3b	605	670	560	487	774	731	551	578	389	449	613	445	675	431	428	620	459	375	570	656	779	510	823	629	753	799	775	772	817	971	752	848	718	891	876	820	1183
Atrn	370	417	415	599	1093	853	866	442	488	461	732	402	677	195	574	576	308	217	376	467	608	371	829	856	771	796	661	808	952	1269	897	1028	739	873	870	851	913
Baz2b	664	597	483	493	840	761	695	539	601	479	631	474	523	443	380	398	468	465	544	659	717	643	577	654	606	726	663	801	868	1079	609	819	688	744	821	1045	1188
Stk11	648	546	620	698	805	785	682	682	409	356	838	449	700	347	413	569	435	283	495	536	549	525	578	778	537	715	798	684	773	1181	737	877	821	773	922	780	945
Arhgef7	608	606	656	398	732	691	501	336	439	313	515	343	516	270	500	710	253	271	634	715	983	338	816	930	599	712	696	945	1095	1147	911	982	555	827	744	795	1143
S100a9	37	1	33	88	15	54	16	168	844	849	445	457	731	3373	2914	874	6597	2421	3663	1830	463	2091	1076	982	579	304	283	233	45	260	46	77	197	179	73	329	249
Capza2	665	682	653	503	688	663	630	506	452	441	616	438	507	427	571	777	410	513	789	544	667	473	803	814	1006	688	607	729	725	1015	595	801	642	875	702	734	1166
Shisa5	421	370	366	532	896	919	701	538	465	358	522	407	679	257	400	670	425	357	630	540	672	385	728	828	978	818	680	820	812	1297	862	950	677	625	776	891	1130
Lama3	233	239	158	370	699	749	937	548	379	294	426	343	578	98	293	369	167	93	241	440	855	462	1143	1006	815	1101	748	1071	1205	1119	783	1058	521	709	641	788	1427
Ube3a	748	783	785	418	717	975	884	568	372	384	723	568	700	279	415	585	400	327	559	506	635	455	768	585	705	785	650	822	892	1097	838	949	761	896	800	765	952
Plxnb2	724	762	662	296	408	513	360	223	354	277	481	278	415	577	435	1029	625	609	929	548	981	375	962	707	632	500	539	1035	1211	1073	723	812	506	1148	842	679	1189
Hdgf	739	686	639	381	652	604	584	417	415	411	625	354	499	526	935	1230	575	462	845	540	668	478	767	659	522	715	519	751	838	931	749	755	519	778	756	671	1244
Cttn	544	577	478	457	596	669	566	508	477	383	574	334	519	283	520	769	196	278	509	532	865	326	874	870	711	869	562	800	1082	1135	835	846	557	743	797	820	1201
Mfsd6	495	436	373	494	934	859	834	674	549	394	715	521	773	170	364	577	238	226	353	606	514	365	640	627	757	998	827	730	857	1150	1040	924	792	847	929	965	1090
Maml2	482	660	609	556	1108	980	884	646	398	366	673	522	732	198	327	427	186	174	354	479	563	345	529	655	626	821	830	818	900	1102	758	895	730	855	1088	918	1065
Cfdp1	923	714	776	390	689	747	700	626	448	370	493	289	494	375	557	791	379	422	621	677	671	383	842	711	591	724	604	781	772	952	759	839	735	761	800	816	1206
Secisbp2l	597	620	580	409	819	810	611	562	500	332	716	347	545	251	398	505	251	299	497	625	865	495	737	743	912	723	720	910	826	1130	886	805	561	844	910	682	1041
Gcn1l1	529	541	458	530	729	786	697	457	454	369	715	405	567	283	561	641	363	291	525	565	707	452	789	705	509	663	660	842	989	1046	774	940	646	985	958	864	1211
Sltm	620	610	510	494	580	828	653	484	492	447	689	437	567	404	574	730	516	447	599	615	840	477	590	613	451	669	616	891	847	926	655	826	721	802	764	917	1158
Mast4	537	656	620	460	560	703	518	401	318	262	390	363	438	143	570	617	204	266	377	410	829	343	897	1342	517	888	550	1024	1276	1345	811	1109	537	626	755	875	1202
Pnn	621	607	605	441	844	784	657	450	540	433	637	500	663	430	505	734	410	436	557	600	730	497	633	612	558	749	658	729	849	947	815	827	633	842	735	845	1149
Mall	165	192	128	517	855	764	658	521	970	923	881	583	1308	95	602	642	129	220	390	465	606	314	761	758	1250	962	627	1002	896	1091	859	814	574	579	842	693	1012
Mier1	655	717	651	557	771	793	824	521	375	497	707	449	708	337	407	515	371	323	556	580	626	398	590	526	691	792	621	793	807	1110	852	949	698	784	823	809	1228
Mtus1	888	905	1010	545	1111	951	734	649	367	316	771	625	531	334	334	394	414	357	542	690	685	507	611	968	714	819	619	680	692	982	664	824	763	879	813	823	849
Lamb1	451	408	432	225	438	378	274	169	221	218	394	271	207	285	456	746	359	300	532	659	1295	300	1533	1367	575	802	751	1044	1392	1612	1183	1077	366	1183	825	468	1323
Rapgef6	548	648	494	574	846	985	744	746	514	552	749	384	612	378	406	543	548	330	538	606	637	447	668	689	639	732	740	612	770	1079	787	869	715	779	755	880	897
Gimap4	376	198	185	653	1054	925	730	773	223	278	450	247	412	154	281	399	283	252	490	432	633	467	844	562	547	796	743	949	1039	1123	894	938	858	882	928	1005	1279
Adcy5	1915	3560	3250	550	868	932	712	558	586	412	921	694	1047	266	117	207	138	219	253	756	499	514	385	326	402	545	541	386	449	544	612	537	643	760	659	498	468
Purb	581	623	640	502	695	758	645	470	500	591	853	530	661	274	426	593	329	261	482	642	714	426	871	858	654	765	675	805	786	875	740	860	651	831	638	846	1197
Lman1	542	456	416	444	797	730	514	587	398	397	756	354	555	215	458	689	256	275	507	403	776	502	850	716	865	816	727	726	922	1158	930	1026	637	948	939	840	1082
Rnf20	660	568	513	434	540	678	672	510	521	419	614	488	484	433	498	608	479	469	640	703	784	401	752	581	585	778	616	694	779	986	912	759	778	816	773	872	1129
Zfp91	939	973	928	470	743	673	648	480	329	373	563	460	664	388	508	775	393	408	636	606	661	482	705	838	630	618	674	665	786	953	778	756	705	761	777	760	1188
Kirrel	428	486	387	382	770	764	652	491	449	412	829	335	541	221	478	562	159	164	374	518	682	377	995	820	907	804	760	1013	1119	1067	891	873	632	952	915	650	1197
St13	848	828	808	389	689	655	659	464	612	408	543	288	397	399	536	752	397	439	512	582	604	414	831	546	677	690	648	750	823	905	705	859	609	751	748	705	1240
Kdm5a	570	576	585	609	798	904	772	634	434	361	805	465	585	248	442	380	459	279	532	501	690	493	824	586	685	758	617	782	793	1050	776	840	783	924	674	818	1120
Igfbp7	3357	4363	4520	457	570	493	235	231	392	277	629	591	587	229	101	271	163	290	302	702	434	405	339	292	299	359	421	335	376	418	447	986	473	1071	815	437	673
Slc38a2	455	590	549	337	511	520	558	275	446	787	560	324	854	252	547	772	293	273	512	497	634	386	995	587	957	658	496	686	945	822	836	894	513	770	705	584	1302
Crk	627	545	580	400	723	705	606	498	505	464	686	503	761	319	482	679	289	306	511	578	717	393	813	626	761	756	553	929	877	1007	740	894	632	792	739	743	1177
Adgra3	438	381	393	609	940	935	754	729	633	411	892	405	736	96	366	430	150	172	377	451	458	502	774	598	870	874	837	865	826	1081	863	864	746	887	981	690	989
Gpi1	640	662	957	453	853	705	611	613	361	372	637	539	545	659	691	823	811	496	958	645	678	629	656	651	604	681	596	616	767	971	717	718	642	800	689	750	824
Acbd3	645	620	674	441	598	721	600	466	566	467	568	404	652	351	493	615	348	367	501	469	628	386	732	717	640	666	682	837	959	1021	703	927	796	819	740	747	1338
Sdcbp	699	626	635	374	634	628	526	505	541	516	720	422	735	556	501	723	501	522	865	760	760	420	938	833	944	653	550	725	903	1123	702	811	552	694	682	718	1098
Usp48	563	545	419	663	825	925	718	658	462	316	637	388	506	403	387	560	431	428	529	600	715	480	697	585	681	774	628	758	697	1066	798	829	750	758	730	874	1032
Metap2	632	571	563	460	730	612	542	536	410	391	516	456	581	471	719	879	721	501	889	639	767	457	772	780	564	757	545	737	753	974	714	746	604	676	775	667	1031
Parvb	211	201	141	429	609	646	497	542	704	994	1086	394	1278	192	559	725	361	273	574	530	748	352	1100	940	859	851	680	902	843	1000	742	830	558	652	783	800	1006
Rbm5	415	474	403	525	753	835	918	636	446	412	586	451	551	312	409	528	331	370	536	483	855	402	666	392	648	684	625	862	941	1067	826	983	764	895	633	860	1131
Plcb3	547	498	549	452	877	864	819	658	426	270	679	338	569	258	368	555	284	315	529	356	576	349	726	568	619	815	806	881	961	1022	903	858	745	843	776	794	1090
H1f0	704	570	644	451	855	696	556	645	301	231	607	249	351	180	437	541	299	320	743	610	678	495	849	1316	764	780	660	769	914	1094	859	774	602	803	1022	718	1110
Als2cl	251	183	167	573	706	828	946	776	611	387	865	577	721	186	327	453	223	340	318	398	686	489	776	493	755	936	777	912	873	1293	982	965	695	756	775	945	1099
Elf1	430	457	454	558	611	597	546	462	525	505	612	291	690	310	409	664	485	303	534	611	751	409	850	812	672	708	786	840	787	846	810	861	688	829	816	625	1225
Atxn2l	449	449	383	450	721	734	819	483	466	468	599	469	579	306	546	653	450	394	537	640	834	525	894	773	687	731	583	751	728	1110	909	897	681	827	737	789	1057
Psmc3	753	655	585	428	689	753	611	531	439	310	657	402	563	366	642	745	358	361	671	550	590	407	857	695	709	665	691	676	795	994	690	872	666	874	896	685	1256
Rin2	1106	992	909	513	1027	960	811	668	271	240	746	499	590	278	271	369	353	375	457	686	626	449	668	630	621	953	707	682	817	1077	779	717	647	774	839	653	842
Osbpl9	669	629	639	433	957	755	742	676	467	462	685	387	525	342	364	535	344	303	595	522	657	414	648	702	855	664	627	877	856	1092	807	928	608	778	762	849	1011
Eif5a	782	773	830	438	714	576	441	375	372	411	594	374	695	499	921	1028	695	498	785	711	594	472	764	665	563	525	510	659	724	1011	544	778	652	753	688	678	991
Man2b1	487	480	437	373	646	707	566	529	474	466	750	424	481	521	396	739	613	597	791	549	674	555	824	740	836	820	647	829	847	1025	704	819	756	1053	812	671	978
Gltscr2	643	615	614	424	784	926	741	769	420	369	573	523	552	386	405	615	341	312	578	663	651	316	638	832	594	808	739	769	801	977	725	705	735	782	850	843	978
Trim8	395	402	406	543	690	891	705	360	461	455	575	326	508	383	542	863	366	430	518	455	777	398	763	582	708	972	511	860	969	1155	888	915	705	791	791	777	1217
Cct7	583	588	589	364	692	687	630	472	386	412	475	292	566	402	723	1080	442	294	686	557	656	388	725	686	701	672	516	698	885	1039	635	869	649	832	806	744	1061
Ccser2	803	754	820	491	828	955	865	573	628	459	666	477	756	165	317	421	188	250	455	492	600	389	705	627	792	747	571	833	724	1102	916	833	767	651	807	864	974
Tgfb1	210	243	181	336	719	544	481	393	677	662	784	356	809	342	530	940	482	302	781	516	736	371	805	794	861	798	496	797	849	1163	955	792	658	651	672	841	1266
Zmynd11	782	802	663	450	649	771	722	656	445	349	668	429	580	280	330	547	272	309	438	682	665	413	674	642	650	751	710	814	824	1034	768	862	727	797	821	845	1042
Dll1	194	264	140	421	441	599	828	325	895	521	358	129	620	160	479	572	136	298	736	713	513	543	603	358	1315	838	582	941	720	1333	765	1364	561	350	581	1703	882
Fnbp1l	281	243	241	539	1036	952	995	694	624	432	672	502	717	214	296	461	164	219	405	587	495	380	656	766	605	799	752	835	925	1094	976	831	765	717	941	811	1066
Pgrmc1	814	767	811	530	914	958	701	738	463	406	867	529	679	232	320	400	240	200	304	495	495	384	555	596	766	745	635	720	767	1080	778	860	784	776	728	910	826
Kdelc2	675	666	664	610	883	760	618	746	401	390	723	434	626	169	405	505	241	218	418	570	645	326	774	618	712	822	843	911	909	1130	842	924	669	828	893	883	1002
Actr2	715	661	659	478	604	551	518	471	481	377	562	350	582	540	659	828	660	533	922	737	775	507	704	768	818	643	442	686	656	915	678	707	667	713	630	718	982
Parp4	388	382	323	553	828	1040	964	646	532	434	764	424	624	247	337	352	327	263	429	480	579	372	681	557	789	817	710	903	700	1149	764	917	776	752	827	912	992
Elk3	318	345	254	416	620	592	554	457	270	199	355	185	370	239	448	695	205	377	664	755	1075	492	875	1089	872	726	754	923	919	1245	787	917	650	666	896	979	1151
Srsf5	631	581	380	527	841	857	805	672	543	550	1060	616	798	310	297	420	311	330	512	785	583	454	619	1091	575	668	710	564	700	904	591	577	597	839	653	769	1053
Eif4h	546	656	585	620	746	683	586	406	337	429	725	483	661	346	547	669	429	351	596	583	571	452	808	738	653	718	606	727	834	1046	737	806	722	836	752	749	927
Cbl	354	379	375	456	847	793	583	654	480	370	708	360	732	473	493	629	565	372	564	560	790	456	812	814	613	753	604	782	837	991	771	839	586	872	609	782	1028
Stim1	601	531	521	594	977	890	752	794	479	386	819	588	752	245	344	440	330	253	439	515	569	509	695	613	515	876	790	747	668	1013	689	829	722	820	956	845	901
Myadm	603	741	724	421	758	619	551	430	768	670	643	475	707	332	634	764	295	424	508	538	612	337	887	806	822	649	514	718	756	951	811	823	548	594	641	752	973
Csf1	453	454	390	371	645	760	694	289	485	600	777	591	936	175	309	653	171	129	270	223	514	274	880	266	475	622	465	851	762	642	691	961	671	1152	1043	605	1190
Snd1	505	482	489	533	665	642	672	451	475	331	654	341	518	396	556	765	406	341	591	521	755	420	961	855	757	694	529	756	815	1148	798	950	572	864	736	667	973
Atp2b2	214	199	150	352	609	811	913	778	528	529	1049	516	534	104	200	307	75	72	224	333	261	270	346	380	1192	1416	712	890	915	1459	1153	1145	957	747	931	1317	875
Map3k11	242	212	236	443	652	686	706	454	390	393	695	349	569	272	448	549	252	258	546	458	639	371	762	545	735	862	533	1031	1071	1207	992	915	710	676	742	941	1151
Nmt1	544	580	510	350	628	672	605	511	499	350	523	323	524	341	406	624	412	386	704	492	588	374	781	646	747	775	649	834	776	1054	867	898	691	895	839	758	1261
Edem3	489	540	459	525	702	827	676	712	423	477	844	453	757	264	368	458	246	311	487	519	565	355	609	591	884	729	748	726	864	1140	806	992	777	685	793	801	1067
Zswim8	505	506	396	390	666	825	739	560	520	475	612	443	789	266	353	463	243	341	502	521	618	413	739	683	617	814	632	833	923	1050	910	881	591	733	829	850	1281
Rab3gap1	510	528	542	519	887	1004	697	592	413	350	764	598	776	211	405	472	240	228	464	517	578	463	737	603	623	833	687	678	797	1088	845	761	729	735	938	806	1162
Pdlim5	710	730	593	594	828	827	605	608	606	763	876	652	957	140	372	508	241	259	377	591	577	420	849	701	661	819	542	729	757	1060	919	871	588	706	627	823	852
Psmd2	632	566	598	407	674	582	490	416	433	370	550	382	563	366	668	890	426	376	565	484	697	420	785	682	669	661	580	760	920	1153	647	931	579	812	757	721	1191
Postn	2305	4309	3753	188	391	328	64	88	397	244	241	377	256	828	587	1656	1086	1844	643	1967	2175	534	1024	515	664	394	214	228	207	440	245	782	273	537	239	368	386
Sox17	161	176	164	518	1080	905	1090	478	323	319	579	319	585	95	229	348	126	116	167	200	577	400	901	522	798	999	651	1019	1236	1357	1364	997	753	854	700	756	1385
Rab12	742	724	651	522	859	787	769	540	314	320	641	398	669	201	326	493	182	213	385	518	690	343	816	633	603	789	743	733	819	1071	789	807	742	817	906	780	1181
Anxa6	1103	1198	1169	547	698	765	549	475	439	301	594	369	468	305	378	686	370	390	520	578	642	404	714	651	497	663	580	715	713	1154	755	942	674	758	669	805	981
G3bp2	461	540	584	550	684	683	630	484	418	292	637	302	544	241	466	806	278	385	505	544	726	521	786	701	637	634	722	806	783	1233	742	884	648	688	762	751	1028
Mybbp1a	466	497	436	451	733	629	582	532	455	342	658	354	545	326	697	1086	407	356	524	559	635	328	771	699	458	637	708	675	708	957	686	762	675	747	780	762	1191
Aggf1	351	313	305	284	545	590	428	396	283	276	353	195	350	185	824	894	242	200	451	344	863	301	1046	881	1120	890	482	911	1339	1352	1282	1125	479	514	767	561	1308
Ralbp1	662	555	578	562	978	814	662	574	400	306	543	300	401	300	392	528	379	369	554	621	659	394	625	628	560	789	627	698	788	1105	915	750	772	851	777	783	1109
Pcyox1	474	500	509	420	874	1034	845	573	343	249	631	300	492	168	324	468	246	184	464	340	578	382	857	651	700	825	792	805	868	1085	806	848	756	924	908	726	1037
Dido1	501	554	484	568	580	685	750	492	449	361	677	395	626	276	444	553	407	403	452	527	784	474	723	529	601	686	554	762	895	1033	796	945	700	901	788	849	1173
Col23a1	192	207	166	390	650	990	771	635	467	462	1011	418	762	79	123	178	96	89	285	275	243	229	550	333	555	509	1000	969	1052	746	621	886	928	1215	1032	766	1238
Tcf7l1	439	411	391	379	882	704	840	581	499	428	683	372	709	176	284	455	136	165	355	547	723	344	852	1097	725	1062	685	913	898	1175	967	821	581	811	731	751	1055
Qrich1	603	544	600	490	749	794	581	457	434	411	677	432	568	303	440	621	407	378	555	551	718	394	792	708	771	710	703	744	778	1139	797	773	589	737	733	826	1035
Sf3a1	461	552	391	526	744	784	720	571	355	347	634	418	550	326	458	804	400	294	528	473	623	377	657	637	533	737	593	699	716	993	855	916	606	728	817	784	953
Ccdc6	583	656	645	417	606	672	667	543	466	463	691	435	809	368	432	734	325	344	500	639	752	442	980	688	794	763	537	744	929	1011	786	741	601	605	724	661	938
Reep3	585	590	546	509	900	821	692	616	556	418	733	381	797	267	350	497	274	261	522	578	583	393	771	729	805	792	696	740	696	1023	827	814	681	723	855	677	924
Dusp1	344	370	491	247	229	298	519	1768	1555	1155	1110	466	1111	291	185	311	80	370	336	1542	817	286	547	975	1171	468	761	531	266	318	450	684	459	476	964	837	537
Sfr1	885	751	716	470	859	717	698	588	496	354	656	302	720	285	520	614	380	299	505	669	606	454	798	693	842	708	629	641	741	1053	583	862	613	718	834	684	1050
Rfk	439	372	367	419	964	760	698	695	442	355	620	460	844	213	349	445	181	180	464	750	721	450	875	1066	963	891	609	709	682	1125	711	836	587	547	767	770	1043
Rps3a1	823	723	774	549	823	740	678	542	393	504	590	363	509	339	374	649	546	423	693	695	621	415	467	647	691	730	607	619	707	888	512	825	737	799	850	677	872
Zfp207	453	497	472	450	710	669	643	432	357	285	537	432	525	332	479	767	487	350	564	404	707	453	818	549	763	652	619	684	899	1159	867	951	672	835	681	792	935
Tnxb	2800	3283	1953	597	550	1028	463	313	489	316	504	1104	803	313	117	249	315	577	301	1080	1194	510	824	434	521	504	272	378	327	663	273	489	698	682	647	656	402
Ppp1r15b	433	514	489	496	612	756	624	489	566	505	580	492	722	480	598	605	551	396	711	432	605	371	632	638	681	662	507	702	698	1002	699	778	672	773	693	723	1074
Srsf1	572	477	505	411	491	687	567	464	487	398	576	350	481	409	748	774	569	424	656	495	681	470	799	652	963	723	541	708	770	1005	713	749	631	676	665	739	912
Dab2	1042	680	670	262	550	518	367	266	284	457	431	568	495	685	596	1077	548	868	930	769	1039	443	840	711	1128	563	442	663	666	853	632	640	673	594	790	765	811
D17Wsu92e	687	694	675	445	760	793	577	552	435	393	586	396	727	242	439	509	365	320	615	641	733	514	704	669	660	651	580	747	812	944	671	838	636	823	751	838	1039
Elovl5	429	469	451	474	1019	781	684	604	460	385	633	391	532	221	362	490	254	221	544	613	635	344	664	857	621	833	721	667	809	1267	738	963	663	727	822	948	964
Anxa7	450	489	426	595	883	741	737	482	415	429	705	446	608	199	498	606	261	171	427	459	534	309	782	686	991	827	612	738	847	1130	758	845	657	684	781	776	902
Arrdc3	1299	1098	734	457	837	775	418	2159	826	472	1583	892	860	197	205	242	203	232	546	1350	563	305	413	1775	643	441	1205	378	466	868	443	379	522	798	798	565	434
Paf1	891	879	822	613	652	775	677	633	487	386	716	621	746	216	336	488	290	281	514	473	556	392	564	551	435	681	722	619	671	834	598	764	720	817	848	720	1101
Gab2	878	752	765	460	889	604	617	586	637	673	821	537	853	227	289	461	258	351	488	713	679	482	683	894	826	627	603	888	724	992	606	646	606	652	823	610	882
Adrbk1	437	390	404	465	649	694	479	521	580	387	521	392	477	507	538	657	673	540	794	611	605	490	689	565	670	591	606	749	756	909	733	762	652	795	895	743	1051
Khdrbs1	506	432	401	448	645	733	668	466	432	364	575	431	702	325	526	712	431	333	619	451	533	446	587	739	588	618	627	735	771	1059	838	888	692	812	683	780	1001
Ppp2r5c	610	527	570	443	915	743	595	689	435	359	579	330	467	304	428	590	377	381	652	548	708	366	769	742	741	671	521	719	799	1086	653	778	787	738	876	764	1155
Prkcdbp	841	825	734	501	782	620	510	386	389	345	520	480	568	194	572	690	222	214	499	565	752	350	746	741	697	818	550	740	676	1153	750	875	615	708	797	730	973
Rcn1	878	666	674	516	954	752	729	583	393	356	628	469	463	170	346	465	241	319	529	508	677	376	850	538	655	647	632	966	829	896	602	834	641	858	771	778	1254
Ube3b	557	545	509	552	698	733	782	463	403	344	673	455	560	317	343	646	319	355	521	578	689	406	735	669	593	709	667	791	847	1034	869	747	733	826	790	741	965
Uso1	853	788	792	506	637	684	516	498	505	389	613	379	559	264	535	670	268	369	569	585	667	326	566	555	801	626	516	664	766	1088	752	817	610	850	696	655	1039
Sri	661	483	512	517	994	795	698	593	474	442	689	410	617	400	373	433	399	322	554	563	605	408	731	654	770	818	616	666	750	959	657	793	685	628	861	774	1124
Ubn1	509	527	571	486	680	768	679	490	478	488	649	343	722	300	457	512	341	323	585	634	679	437	776	598	694	652	637	692	817	1020	737	822	777	770	692	710	954
Dlg1	806	752	698	486	770	978	685	575	467	371	642	542	546	286	332	445	313	316	353	667	527	441	528	547	515	701	673	665	837	948	723	804	753	717	764	712	912
Scaf1	537	579	474	503	749	796	632	555	502	421	662	337	579	288	385	621	220	282	423	484	626	391	648	603	578	739	669	710	847	971	809	762	675	812	881	833	1201
Ralgapa2	396	489	470	455	997	753	791	535	432	396	590	367	384	148	532	586	206	258	297	453	659	364	530	654	619	686	601	615	796	1004	616	1100	592	898	790	850	1378
Tshz2	1368	775	937	527	753	1013	735	499	419	361	486	424	455	271	191	343	315	493	383	988	753	444	466	603	597	706	712	701	537	826	583	665	789	809	970	910	772
Mdh2	780	654	1004	531	572	603	533	469	377	416	628	473	628	343	619	743	417	357	565	493	629	634	829	729	634	645	533	647	717	1043	747	941	516	636	767	633	821
Kdelr2	705	632	579	398	644	717	582	438	502	404	693	344	658	248	576	806	353	282	618	584	617	392	878	744	723	712	667	688	791	943	641	775	565	1049	895	641	1479
Slc44a1	688	540	562	418	873	617	673	623	696	382	670	468	623	236	362	608	221	334	497	633	582	405	832	695	851	725	702	807	825	971	751	796	692	690	874	693	815
Paip2	970	756	758	485	812	737	681	526	430	294	624	356	567	341	336	424	359	345	489	550	540	453	679	594	811	769	585	699	775	1052	631	860	669	817	810	721	970
Selt	672	568	626	459	674	692	550	528	445	415	603	376	671	296	474	668	362	359	586	481	785	356	731	743	771	687	669	705	773	973	831	866	699	785	773	669	914
Crebrf	1152	776	868	583	858	938	886	644	462	379	733	425	547	239	282	307	331	270	358	580	577	463	575	484	670	706	663	652	628	952	570	693	738	696	814	726	1021
Zc3h4	555	469	462	457	815	717	533	659	463	349	580	326	599	359	486	585	471	371	584	589	642	450	792	628	603	730	703	773	715	1021	692	785	615	787	797	752	1137
Syf2	699	546	609	556	817	870	698	578	444	306	637	395	598	190	321	443	341	296	428	533	517	425	699	591	483	668	646	736	762	1127	778	800	737	789	925	781	1140
Caskin2	262	349	333	493	757	710	822	485	560	572	628	423	797	182	280	489	146	189	334	629	757	378	625	535	754	1033	438	999	1036	1076	1007	805	721	669	782	1341	796
Ptpn1	316	295	299	322	456	421	340	286	599	450	726	349	560	481	480	789	500	413	814	660	979	379	1003	852	701	451	433	914	840	1181	547	793	446	647	654	753	1267
Fam21	570	511	495	486	596	680	612	547	545	401	626	495	547	452	497	633	433	382	609	662	690	483	718	736	600	672	673	722	881	1102	765	752	561	640	728	799	934
Rabgap1	544	571	489	489	1021	879	709	702	362	278	691	448	462	191	258	326	223	235	384	503	672	375	610	616	630	750	689	714	821	1185	712	846	805	830	844	753	1067
Tacc2	1331	1816	1597	554	981	798	694	539	483	599	926	758	922	256	336	456	186	252	257	735	622	541	513	710	548	731	442	537	590	963	650	635	503	554	679	822	656
Frmd4a	477	340	350	537	1027	732	646	742	274	262	732	398	410	371	472	681	436	285	509	450	750	429	650	944	533	665	637	649	897	914	619	599	547	841	925	580	1040
Map4k2	234	235	168	451	972	940	738	745	508	410	640	316	620	286	331	474	362	292	361	662	603	474	764	678	595	798	649	657	632	1170	692	989	699	837	729	776	942
Sec16a	564	532	442	455	761	754	650	439	551	418	661	397	706	254	385	525	327	327	460	454	661	395	683	617	571	808	615	756	868	1012	803	841	654	781	801	797	971
Pbx1	645	630	552	466	774	837	742	585	348	245	471	318	344	150	252	362	203	245	375	572	649	313	541	775	615	728	660	777	879	1469	731	974	590	622	745	1092	1235
Aco2	1289	1041	2047	698	735	825	527	444	346	363	584	392	415	316	421	611	330	387	464	518	576	806	579	648	426	629	503	567	660	1121	630	707	650	612	696	611	894
Strn3	835	825	730	426	673	851	698	502	425	422	714	388	744	204	351	471	233	250	408	568	623	364	669	505	679	643	658	772	735	912	693	834	707	810	783	826	1090
Tmx3	419	405	316	475	1014	811	765	650	376	326	609	410	561	194	344	492	246	241	391	479	566	374	721	650	955	687	749	785	864	1045	767	823	635	800	791	820	1098
Cox4i1	1046	901	1327	477	736	810	593	533	388	401	551	294	542	293	395	508	377	422	745	550	751	569	629	648	617	567	519	644	727	1027	575	669	609	803	684	719	763
Ptbp3	335	289	296	501	890	669	692	504	470	490	634	350	478	370	518	626	589	414	724	721	702	461	720	762	886	644	575	779	781	915	715	808	617	611	654	707	853
Nfe2l2	359	378	415	528	689	773	712	623	638	468	750	491	889	242	352	492	295	231	544	543	539	323	628	554	639	572	662	720	803	970	625	812	657	697	779	824	980
Atp8b2	455	504	451	322	714	631	547	435	753	564	826	397	710	158	446	589	211	260	480	507	663	389	769	719	1040	851	547	956	892	1026	827	834	671	705	756	745	1072
Atp6ap1	561	523	515	408	1014	794	665	634	528	509	746	425	783	299	358	548	274	250	467	528	519	372	685	507	695	727	638	666	807	1060	765	829	702	724	837	796	882
Gars	406	428	477	366	681	637	500	404	413	437	644	377	683	306	630	808	284	320	598	514	555	395	810	790	795	620	497	769	822	1061	684	818	460	717	628	606	1047
Gtf3c1	449	468	424	383	839	705	660	484	352	311	601	388	388	308	416	618	353	242	575	584	699	510	742	622	588	915	747	699	818	1036	792	853	683	811	747	790	1134
Pak2	450	482	477	439	791	769	594	454	481	401	577	378	582	317	507	596	352	379	652	592	655	405	566	656	620	701	535	776	703	994	724	804	656	738	660	691	1033
Prkcsh	539	490	448	333	699	688	512	450	433	323	593	448	510	293	487	825	317	251	539	469	756	354	862	745	584	706	656	701	942	1057	722	862	538	882	700	749	1195
Gm8730	943	525	671	350	570	559	460	404	339	288	601	364	446	474	583	856	542	480	994	585	760	387	667	706	659	547	572	827	790	846	760	739	613	918	683	603	842
Usp19	506	482	430	443	662	714	702	523	463	379	623	376	578	286	355	558	336	314	515	595	680	509	633	600	518	691	788	723	797	1061	770	869	747	790	694	794	988
Setd1a	467	495	429	511	896	796	726	513	437	359	713	380	574	304	420	606	336	374	491	587	606	382	771	641	595	685	534	694	750	974	703	795	634	802	783	838	1056
Usp7	427	527	580	524	743	767	616	402	442	393	684	406	575	372	485	506	424	355	576	621	599	481	612	714	728	576	593	769	811	1088	670	774	666	762	665	683	1053
Suv420h1	531	486	558	432	878	845	707	630	344	414	734	457	613	219	261	438	244	289	431	447	688	373	681	470	928	770	584	752	743	1085	738	787	654	724	763	841	1046
Hs3st1	221	187	176	404	577	742	794	541	443	448	635	308	1176	95	259	425	118	101	408	470	707	282	691	485	915	699	696	785	700	1141	816	1146	624	845	1031	865	926
Dchs1	294	288	241	369	712	627	432	439	293	332	559	344	529	139	390	506	174	177	454	496	829	361	909	772	730	814	786	1012	1285	1252	972	881	650	821	795	920	988
Krt18	135	52	114	297	545	754	496	348	298	267	478	303	512	106	385	462	129	110	368	173	715	260	1190	1010	543	877	834	1056	1388	1055	1159	793	466	955	713	484	1588
Cdv3	527	404	443	357	443	617	575	526	389	400	450	407	481	440	621	860	400	374	635	560	650	441	803	797	604	566	608	818	740	879	795	746	656	625	636	695	1197
Ftl1	599	491	550	452	475	732	477	457	490	526	655	386	637	752	577	856	785	752	1077	950	607	535	588	558	661	501	514	530	572	751	549	661	905	661	797	625	832
Pcdhgc3	795	849	588	425	821	652	578	463	411	299	614	371	625	190	352	476	241	251	319	533	556	410	716	711	700	628	661	823	869	1111	743	803	653	808	951	668	837
Anpep	860	555	506	374	722	775	641	489	272	276	313	246	440	259	424	618	255	353	520	714	904	366	834	939	727	687	677	885	756	975	679	694	518	716	830	727	939
Ubr2	448	491	374	473	700	753	710	547	396	332	702	363	419	246	366	565	366	300	529	464	618	504	634	550	550	777	639	829	742	1010	867	838	698	810	723	870	962
Ddx24	529	554	481	500	682	804	642	673	436	379	737	426	571	245	424	531	317	328	530	559	641	395	664	856	504	633	666	737	626	1060	615	740	633	674	738	840	1074
Pds5b	634	563	490	500	738	735	757	572	428	353	687	329	397	255	436	481	351	240	544	595	669	367	673	552	613	750	682	756	823	1042	707	787	703	815	640	828	1065
Mta1	461	520	513	442	633	702	648	581	370	395	683	349	655	239	432	593	292	259	459	513	629	409	684	665	696	680	713	772	885	1011	881	831	606	804	758	706	1116
Tcerg1	637	634	503	539	683	731	589	458	409	355	670	446	680	361	610	839	402	401	628	483	649	408	676	639	586	503	514	702	698	956	662	783	624	705	738	691	1018
Stmn2	204	197	205	440	1083	886	801	647	469	486	594	406	649	135	397	524	160	162	492	490	449	453	621	651	1342	1008	731	687	715	1127	915	720	746	529	863	815	814
Ccdc88c	228	216	155	389	594	645	403	447	632	551	487	251	616	335	409	570	643	442	652	672	759	498	861	799	764	770	693	884	903	865	860	699	649	672	823	726	912
Pld1	409	394	410	451	983	809	981	601	403	242	553	344	382	163	287	322	215	150	355	371	556	350	582	519	703	920	718	751	1067	1167	866	841	607	774	867	704	1088
Zfp148	674	640	592	474	755	700	689	622	319	376	563	409	579	273	452	554	286	261	442	536	718	422	664	620	777	761	672	708	761	958	745	892	618	691	664	781	999
Pik3r1	1738	1712	1336	422	476	722	375	385	312	410	436	459	501	405	343	436	474	456	473	761	730	556	685	659	560	589	503	646	610	714	592	641	595	723	700	592	767
Saraf	593	536	477	408	828	758	751	573	536	501	647	516	602	189	314	524	204	205	364	393	556	388	689	605	604	647	707	771	857	962	658	872	697	729	775	637	895
Senp6	660	726	685	428	745	631	591	444	452	509	718	467	556	246	395	498	296	290	559	672	780	392	743	720	746	650	688	746	742	987	737	746	640	649	686	760	737
Taok3	749	578	523	335	421	572	390	412	436	318	423	288	316	528	578	836	753	575	686	661	846	454	924	690	517	546	570	678	621	711	561	758	635	775	796	585	1144
Pdlim7	1063	1186	1103	443	701	614	518	305	755	671	615	494	901	237	483	673	273	352	408	676	665	388	831	644	655	626	531	732	795	807	838	745	433	634	610	610	740
Btbd7	469	510	435	530	808	769	606	652	348	310	585	407	521	175	302	437	209	249	391	444	602	300	784	588	747	719	615	792	931	1138	736	777	596	608	822	823	1036
Brd1	466	528	474	456	701	857	592	427	414	468	581	436	522	294	353	497	289	253	470	471	530	360	722	570	671	782	562	771	797	941	839	803	722	803	771	887	891
Rrp1	510	554	541	546	765	769	620	552	454	381	687	456	617	278	426	599	321	246	486	498	564	296	627	653	446	783	621	751	706	951	711	775	663	679	778	704	923
Rras	638	588	674	612	891	993	805	639	428	354	783	497	718	148	221	331	201	132	299	382	426	408	568	544	593	864	667	613	676	898	749	811	859	652	947	733	971
Ddx21	478	477	437	443	531	432	487	347	520	549	589	396	815	387	708	871	423	373	528	390	653	277	760	659	535	562	492	716	781	882	633	812	635	667	667	554	1190
Acacb	754	849	1249	675	845	1088	868	806	252	218	460	546	433	291	221	303	185	168	231	591	490	999	319	528	388	742	567	471	591	1522	758	856	563	555	662	696	728
Cpq	624	570	623	585	989	967	901	789	464	612	1010	649	795	93	140	261	87	133	218	327	451	369	499	443	565	757	779	782	722	927	649	887	777	829	1010	766	908
Snrnp70	506	515	341	421	625	647	691	461	373	369	650	455	545	452	542	773	534	549	532	559	616	517	648	577	448	683	589	642	677	862	611	614	564	798	620	777	1076
Dbnl	410	425	338	461	612	495	469	423	414	352	536	331	584	449	539	637	526	396	552	511	597	332	700	691	695	634	531	785	799	1001	633	807	648	760	762	779	1093
Gda	520	383	321	500	477	451	359	498	765	787	624	430	743	995	734	632	1195	665	1272	1584	990	662	705	955	788	471	367	525	353	888	363	465	754	413	602	568	541
Tmed9	580	494	494	466	721	631	597	512	425	350	632	404	630	256	514	676	236	273	470	437	622	308	713	644	605	739	649	708	816	947	719	831	606	776	840	725	1107
Smpdl3a	465	372	434	564	1028	890	666	719	485	469	751	376	704	267	233	407	322	224	362	460	402	385	679	581	1103	893	654	656	630	1192	748	854	735	735	875	704	789
Anxa1	952	735	640	344	450	468	333	316	456	464	429	344	614	1227	1373	1079	1959	909	1585	727	585	535	646	662	634	498	379	468	482	673	546	530	433	528	424	439	715
Elmsan1	370	441	352	554	697	784	569	599	737	440	697	397	775	248	294	471	325	238	447	721	631	310	449	1122	482	587	692	633	651	835	611	727	844	682	737	677	890
Tmem63a	435	460	376	487	760	803	684	596	417	317	598	402	612	221	328	479	198	198	414	491	571	288	682	484	575	885	687	743	756	1135	896	875	625	736	801	911	990
Erap1	320	323	294	449	715	760	676	536	480	409	691	355	477	148	322	351	237	181	432	350	549	314	694	602	743	696	719	1057	808	1234	650	878	678	820	851	731	1131
Phf20l1	475	424	390	440	657	668	664	387	433	358	563	439	641	327	417	522	380	463	541	484	829	467	737	636	504	675	503	781	847	1056	832	814	593	757	471	792	1046
Zfpm1	259	250	192	415	449	476	542	355	497	475	597	343	672	300	498	585	401	346	770	661	752	462	742	698	784	734	538	954	777	825	883	740	650	661	775	950	981
Uhmk1	361	369	456	491	693	802	594	515	432	490	573	315	663	267	437	564	380	283	463	473	633	432	651	584	726	741	584	734	814	1082	783	800	614	692	760	727	890
Sar1a	683	668	663	543	635	714	550	432	495	361	726	465	664	291	435	520	227	292	377	584	535	336	619	615	843	677	645	725	706	1007	703	845	651	846	884	661	931
Tnfaip2	181	189	107	367	475	737	535	559	983	1085	1068	481	1345	199	519	585	334	251	539	425	562	519	717	554	819	764	396	1037	853	1018	814	718	469	421	688	740	929
Slc7a1	328	287	288	420	672	866	781	544	630	693	813	559	845	147	495	550	197	213	389	380	410	295	677	590	577	644	672	809	793	1055	594	743	689	742	826	592	982
Srp72	568	526	510	468	812	678	634	535	384	294	639	418	587	310	476	639	384	291	542	487	612	345	788	691	693	621	561	685	756	985	652	828	741	614	641	684	1155
Shoc2	438	451	415	448	643	677	735	496	399	319	610	373	660	192	328	528	335	229	409	556	556	368	581	595	765	908	668	797	834	1068	840	784	683	733	888	689	1021
H2-Eb1	611	256	270	210	148	299	233	144	418	123	172	243	135	206	391	639	380	407	500	458	1146	351	733	426	682	212	396	911	688	771	429	848	495	1837	756	468	1995
Usp4	528	507	463	424	662	682	682	484	484	418	565	364	536	313	411	566	397	333	569	493	610	394	633	643	742	570	602	804	731	1008	818	827	576	675	735	701	1025
Klhl24	511	466	485	443	859	949	727	612	279	339	611	460	471	321	303	311	339	217	432	428	626	493	754	636	946	765	576	609	764	1130	922	818	620	826	891	676	840
Kdm2a	468	421	376	432	774	817	769	522	415	389	594	265	549	288	405	561	346	301	406	441	583	445	712	443	837	682	533	686	886	1014	731	879	686	700	704	770	938
Trim44	775	771	683	435	641	753	568	534	423	313	555	369	513	316	295	454	264	297	404	648	709	461	651	578	581	615	614	733	706	962	773	666	632	794	684	741	1046
Itgb3	599	856	721	342	255	306	254	217	812	863	1063	329	1038	380	953	927	478	320	531	567	930	434	1081	1401	606	569	229	673	815	1183	664	472	286	393	399	443	660
Dynll1	921	715	699	340	513	471	464	323	467	391	326	250	468	339	487	718	338	400	548	452	721	233	706	449	533	594	528	809	669	879	549	808	631	835	562	746	1219
Phldb1	948	1016	911	353	693	625	424	347	809	856	904	594	1147	297	358	554	285	409	364	577	621	327	599	510	592	649	410	665	649	638	911	672	515	660	711	580	783
Nfkbia	393	313	255	310	447	368	245	789	803	710	1511	602	979	332	238	362	269	203	433	1028	606	188	436	1192	608	455	620	439	464	663	542	511	603	697	657	724	801
Git2	365	349	285	513	778	955	677	513	358	280	492	314	449	258	369	490	356	300	448	484	699	363	640	674	604	700	584	750	841	1112	839	759	600	750	786	764	1011
Tbl1xr1	559	558	523	444	868	774	629	537	402	276	628	391	488	277	377	458	521	351	621	675	645	474	677	619	724	575	541	651	722	951	682	785	717	709	843	735	938
Ckap4	586	522	430	223	363	383	287	245	526	312	515	293	516	611	1175	1603	722	451	906	418	687	351	952	720	398	480	464	784	786	701	697	646	447	769	677	409	1102
Zkscan1	578	615	478	445	882	832	706	602	420	359	589	349	469	153	293	400	245	233	444	369	692	406	668	607	850	757	728	697	826	1070	743	805	603	785	793	803	946
Irf2	375	380	298	411	941	754	722	636	529	357	673	560	626	248	359	440	282	301	427	503	538	412	682	671	727	742	586	759	804	1010	701	710	662	792	685	758	1033
Arhgap35	747	848	840	553	767	789	617	517	366	259	437	334	446	190	391	492	213	207	369	497	679	374	627	638	843	681	616	731	883	890	603	763	580	684	726	683	955
Rap1b	550	416	390	410	590	667	480	465	602	568	758	397	816	514	543	710	594	501	689	774	639	446	731	751	896	561	461	644	597	864	538	647	580	588	626	652	906
Anapc1	478	568	450	495	723	711	694	489	386	316	564	299	453	225	607	683	369	276	529	500	587	403	636	549	866	645	610	700	827	992	807	795	527	769	618	734	916
Tmco1	684	611	669	442	799	732	634	625	414	319	534	311	531	276	405	566	267	285	498	452	600	323	712	663	588	783	626	601	754	998	631	775	633	675	843	682	969
Prdm2	461	462	427	528	846	691	634	487	414	427	648	396	882	241	298	424	306	250	397	564	650	399	674	573	748	732	659	741	816	917	723	761	696	669	598	827	1009
Rnf44	418	352	408	532	813	712	603	642	430	423	585	327	527	349	329	509	320	284	517	480	618	393	773	647	499	706	679	722	743	997	707	880	720	697	803	735	951
Susd6	442	388	431	476	1033	897	791	713	307	357	786	401	496	303	308	435	279	205	494	420	729	312	733	662	445	668	560	760	851	1100	602	800	565	793	539	666	1007
Ap3b1	722	578	487	481	596	808	580	546	437	353	617	361	493	348	386	552	431	407	642	591	674	384	647	615	602	693	648	702	657	867	651	743	671	636	760	743	951
Pink1	994	922	939	484	875	931	886	566	425	362	510	358	510	203	157	275	288	224	402	517	593	459	524	531	422	642	695	587	735	839	669	853	781	671	950	737	679
Fam114a1	1344	1112	1092	340	784	699	525	507	505	349	513	319	453	222	273	432	232	373	435	489	616	393	753	520	757	610	633	694	735	878	654	680	705	874	779	668	1068
Pcgf3	432	420	445	487	687	769	731	441	330	358	577	388	438	298	401	568	266	257	341	412	566	405	642	620	645	760	571	748	877	897	833	848	607	742	943	722	943
Puf60	521	474	485	465	738	726	531	438	444	308	522	339	510	233	399	597	296	267	498	420	538	347	756	610	583	658	573	704	752	926	737	864	558	786	756	733	1258
Fip1l1	601	630	562	439	541	692	575	434	396	349	542	438	480	336	481	685	476	362	551	524	675	404	610	615	567	626	468	734	704	858	652	759	591	718	743	756	1039
Ckap5	478	474	458	438	665	702	567	478	413	293	430	296	448	404	689	796	559	280	634	466	575	419	679	589	719	692	561	689	713	930	660	778	609	710	703	781	940
Nbeal1	852	1166	890	443	716	944	861	577	425	406	614	370	583	158	211	316	252	224	320	541	517	372	595	417	584	749	581	680	655	839	532	822	462	826	594	748	891
Smc4	261	227	251	405	478	665	606	347	332	380	416	257	423	530	984	978	876	530	911	518	639	437	695	538	813	637	433	532	627	988	648	614	512	636	593	685	974
Snx18	867	772	613	498	502	629	485	513	695	375	487	430	520	217	307	502	325	334	461	804	578	473	690	650	658	645	726	673	779	698	621	699	654	819	810	689	796
Ganab	473	490	400	478	720	698	671	420	520	322	687	423	609	220	451	570	257	250	460	426	570	394	687	603	550	656	574	725	820	1062	608	862	697	763	815	812	956
Ptbp1	416	426	348	380	527	535	545	439	394	462	723	372	686	369	669	823	437	390	678	398	556	350	686	637	573	529	434	632	840	1027	621	752	601	696	725	597	803
Sox7	151	142	174	520	871	1042	848	514	417	503	596	373	1014	102	351	442	104	102	284	275	750	367	791	612	686	885	482	841	783	1289	967	962	629	689	749	834	895
Ankfy1	536	433	514	532	714	701	611	435	362	354	461	290	440	293	515	636	412	370	629	431	704	359	731	620	643	638	551	696	709	964	628	765	581	770	712	638	891
Edf1	693	605	726	324	712	601	577	332	429	260	519	329	565	272	431	638	289	283	495	483	566	395	777	536	562	662	525	655	684	839	614	816	684	688	676	639	964
Zmat2	819	682	608	397	703	710	742	662	456	350	552	433	571	298	388	591	358	261	486	511	596	305	589	580	473	779	658	602	575	803	745	699	688	679	840	757	997
Mvp	458	400	384	590	751	647	645	539	445	361	677	386	716	210	297	432	205	300	436	445	545	317	666	601	514	666	619	793	697	945	605	889	571	660	869	740	1137
Kdm5c	600	601	584	461	724	830	591	547	297	276	410	347	381	419	505	636	473	302	359	563	948	411	554	670	454	924	445	590	672	1161	792	915	556	569	502	852	1138
Junb	148	182	80	300	652	544	623	414	1017	1106	1311	480	1453	175	254	369	158	149	370	535	515	385	790	728	523	416	527	918	656	620	347	768	449	714	724	528	958
Hnrnpdl	623	567	476	453	748	676	715	433	424	415	883	458	661	221	344	605	314	330	455	549	470	487	578	717	508	639	595	551	693	937	686	667	737	846	749	839	950
Srpr	484	574	482	514	790	910	684	516	498	327	801	391	576	174	312	420	200	173	395	619	575	409	671	625	655	636	594	695	734	1021	714	783	808	779	736	704	885
Tnfaip1	303	337	312	437	679	626	585	482	492	345	548	332	705	127	463	693	165	154	426	425	547	364	730	712	687	621	684	820	829	1041	739	804	655	620	710	634	918
Wwp2	666	853	759	520	790	748	585	506	459	380	586	383	666	270	365	466	347	271	424	438	472	471	587	526	592	723	695	722	674	869	704	758	549	621	698	674	810
Ddx23	559	525	521	488	565	728	591	573	412	297	536	357	599	303	425	678	371	366	486	492	637	279	663	676	508	683	530	668	746	817	649	733	625	748	820	720	991
Ppib	846	612	703	292	491	653	495	449	425	296	549	317	473	288	442	527	274	254	610	590	637	339	820	673	710	686	623	638	770	1086	744	851	578	763	729	650	878
Smurf2	453	448	426	571	734	719	534	517	449	300	591	337	667	162	490	586	223	170	343	423	647	319	610	448	810	628	698	716	731	974	744	729	666	649	846	791	1031
Cct2	523	464	528	365	576	669	484	441	478	306	566	349	524	355	642	841	324	316	584	471	636	384	809	701	693	615	548	648	747	908	572	797	585	691	596	539	891
Lims2	473	636	546	577	1002	908	747	761	608	579	850	664	830	132	158	254	105	107	209	536	412	403	513	479	541	977	483	634	628	1098	840	775	778	576	741	930	629
Vapb	800	651	737	421	790	783	639	610	358	352	532	352	464	240	381	519	231	272	385	575	560	411	506	513	510	686	646	650	718	842	601	735	635	747	860	683	924
Eif3f	525	507	567	353	716	619	493	587	291	307	542	282	389	320	356	509	397	319	645	420	647	354	866	690	828	613	658	665	798	901	679	583	663	771	722	725	862
Clasp1	504	577	476	387	700	724	775	410	502	318	516	321	412	229	433	582	258	274	484	445	744	396	751	652	632	657	537	752	779	846	732	806	514	752	812	685	993
Slc38a10	791	755	784	474	720	637	599	330	361	273	551	397	469	274	415	597	312	319	580	473	593	354	658	672	552	629	592	733	722	1035	713	821	580	783	832	610	1032
Etv6	373	353	317	463	538	609	500	380	504	353	430	460	364	248	416	610	332	253	487	561	713	329	856	758	585	485	629	931	851	1039	611	647	515	729	677	696	1188
Osbp	501	566	583	438	836	628	534	532	430	310	635	362	558	269	367	538	331	220	518	455	533	404	628	606	625	593	623	786	719	1018	766	795	629	687	660	690	942
Pcolce2	1147	965	1063	784	848	761	544	752	645	505	1652	901	766	125	184	249	179	233	231	573	180	614	400	251	709	581	614	479	425	837	618	702	1159	826	1145	754	573
Spg20	753	755	677	544	788	854	832	606	455	316	773	488	500	212	259	402	222	198	351	456	463	346	582	455	454	689	838	598	641	800	580	769	682	799	799	690	865
Dgcr2	362	357	341	404	746	673	805	523	431	319	584	280	428	147	246	547	191	159	424	419	499	299	696	531	565	774	667	875	917	1109	823	885	659	849	867	652	1106
Grb10	594	489	438	346	556	535	426	429	423	309	502	306	357	426	436	837	285	523	699	800	1071	405	833	699	762	645	586	742	747	894	647	720	537	910	586	773	878
Mapre1	675	670	652	313	594	669	537	408	439	441	617	350	637	332	423	480	316	265	417	551	536	292	823	603	880	717	645	702	723	995	752	737	619	611	609	603	819
Cmtm6	508	413	433	440	678	665	600	515	513	411	566	536	697	344	351	522	364	302	529	494	620	557	786	586	765	617	544	724	706	1022	626	704	584	593	688	626	780
Man1b1	412	341	353	526	869	836	531	626	414	412	668	449	621	171	276	477	233	219	383	421	465	318	679	485	616	679	677	668	726	1022	690	824	788	762	859	713	984
Sh2b3	305	276	262	356	599	735	584	434	573	510	633	331	809	240	403	579	271	235	534	448	575	277	527	588	681	734	566	736	764	944	927	767	626	694	721	782	979
Nub1	558	524	426	579	701	840	643	568	399	397	523	443	589	261	297	415	323	246	383	463	553	389	582	616	687	736	564	771	631	993	652	729	718	697	692	652	869
Sec24d	851	903	832	447	583	650	698	366	569	445	685	466	537	200	393	542	216	275	437	575	508	279	769	559	538	663	642	669	771	1007	704	816	585	877	633	553	763
Srsf4	548	564	520	303	555	737	555	522	445	266	585	417	425	340	373	556	391	362	551	485	614	363	568	604	483	641	549	720	692	837	577	745	630	755	714	788	1101
Palld	585	655	567	311	386	424	391	196	427	343	406	341	640	218	483	691	229	323	414	598	1005	294	810	765	604	629	441	798	908	770	711	808	428	817	583	488	916
Ago2	567	586	534	362	573	645	625	419	572	643	694	409	760	445	562	562	540	348	477	744	651	386	517	576	653	643	500	714	625	849	529	676	563	596	539	628	797
Cul4a	644	606	585	404	670	673	560	545	396	325	576	359	407	257	427	581	405	319	462	628	598	409	675	577	570	687	632	663	679	1037	601	724	507	741	757	721	921
Usp22	389	371	328	502	861	748	623	561	388	329	657	384	492	136	331	427	218	212	382	392	406	332	587	570	594	748	705	710	858	1070	708	961	661	736	737	675	1041
Phf21a	675	517	540	532	865	899	671	584	428	280	482	322	405	241	256	396	232	236	403	594	537	399	557	455	500	678	742	694	734	736	607	737	704	743	856	745	993
Sbno2	180	151	183	232	325	316	329	225	776	884	1109	550	2330	254	269	591	311	276	380	388	1043	350	948	782	632	507	428	841	914	806	629	576	339	493	443	639	842
Flt4	403	370	381	493	679	781	600	482	320	304	500	338	534	93	498	554	208	125	321	569	483	252	723	740	585	801	488	726	766	1166	825	871	628	562	968	750	768
Xbp1	563	502	491	493	550	564	546	372	468	429	517	417	750	333	355	432	295	249	521	503	813	418	711	706	786	523	415	713	770	1064	591	793	536	725	581	720	786
Asph	1153	1349	1180	471	625	729	492	575	299	353	604	358	629	291	305	456	249	313	441	531	557	366	536	516	606	623	578	553	541	728	493	667	684	740	675	624	730
Snx9	680	588	647	316	668	579	470	310	311	331	460	317	530	308	516	620	357	408	581	503	767	308	685	635	719	576	617	757	708	939	686	684	560	634	676	656	860
Tmf1	641	555	602	348	660	618	478	460	405	298	545	370	480	309	335	491	291	332	484	515	583	449	600	620	757	590	580	699	776	877	725	769	630	844	705	625	1081
Hnrnpl	597	620	481	491	619	614	602	420	400	276	556	349	494	390	612	684	466	339	503	518	574	413	812	806	623	644	491	618	789	981	624	683	555	648	694	662	866
Rpl7	634	607	586	471	693	796	595	664	340	305	595	354	373	364	427	552	400	338	658	490	580	455	645	666	840	534	523	666	745	999	621	687	595	673	705	546	704
Pum1	639	581	575	418	667	747	553	434	440	382	597	346	567	245	368	481	312	306	476	467	712	417	697	612	620	704	651	687	731	1020	621	765	584	708	727	646	928
Rb1cc1	528	522	506	403	603	816	623	449	437	340	734	370	628	234	305	403	334	280	442	560	606	345	687	558	883	796	566	644	797	981	813	794	604	682	738	714	849
Bzw1	462	404	489	429	567	532	492	389	444	428	670	302	618	285	601	671	385	347	596	363	697	361	790	702	698	551	529	712	735	959	679	706	566	563	621	619	1014
Npm1	586	529	536	345	557	633	487	352	320	311	428	322	474	389	652	880	479	404	779	526	595	365	665	632	631	553	565	608	675	840	538	612	625	678	593	630	769
Col6a2	3420	3314	2809	321	338	641	203	139	530	401	357	633	382	773	208	553	455	788	405	1628	1076	499	678	451	417	365	365	353	177	446	246	344	483	576	506	402	370
Cracr2b	246	208	179	517	798	891	637	468	421	259	696	434	659	151	202	319	119	84	332	289	527	353	640	530	538	819	718	702	873	884	812	740	890	792	909	738	974
Lrch3	477	483	399	418	619	717	583	569	473	356	567	391	661	197	327	445	261	188	397	453	586	384	525	544	623	684	565	735	650	998	810	778	597	717	813	697	849
Nhsl1	359	284	244	407	879	749	704	538	239	188	520	290	467	109	323	397	160	189	382	484	570	335	681	907	625	671	666	676	849	1120	770	806	644	583	772	595	904
Itgb2	223	161	132	207	196	257	128	367	752	639	460	203	437	1437	865	1165	1657	1069	1774	1208	725	649	805	724	518	257	353	614	445	487	351	441	506	584	475	465	1414
Galnt1	510	547	503	350	472	495	367	294	223	266	491	286	399	269	724	757	319	348	485	463	627	322	1024	888	727	601	444	695	887	802	853	597	500	647	710	528	1063
Eif3h	627	530	533	498	775	780	739	498	339	344	553	347	444	306	363	470	358	282	470	438	535	370	531	644	643	686	657	624	721	822	526	666	634	720	760	619	819
Fgl2	1157	1267	1191	462	894	1053	821	747	863	666	969	779	1469	246	194	384	241	207	423	828	469	298	325	465	526	483	509	459	421	687	443	541	634	538	699	907	387
Brd9	530	560	434	384	712	494	634	542	411	250	539	410	465	321	375	471	356	347	480	518	620	401	530	591	441	810	607	647	693	844	730	675	581	633	708	821	1044
Ppp2r1a	558	546	526	369	725	603	626	507	380	313	658	315	525	295	436	612	247	287	521	552	646	325	558	584	693	621	532	657	719	959	707	677	682	664	717	704	796
Arf4	721	661	685	382	567	500	472	408	441	417	547	360	678	237	456	556	234	232	384	572	630	379	782	597	798	538	473	718	778	972	648	799	528	680	723	558	869
Ptprc	170	99	136	475	161	334	142	277	705	452	261	264	219	609	633	964	1004	804	1103	527	820	552	851	624	752	249	318	753	531	620	393	593	506	768	528	533	1285
Rps7	967	602	554	387	674	581	473	413	244	301	524	311	487	384	417	674	348	429	698	630	678	294	645	592	368	613	558	689	593	689	477	655	667	801	708	615	983
Rnf19a	468	462	442	614	854	651	569	607	466	321	866	450	653	140	236	279	226	144	306	642	348	279	407	1226	535	529	810	530	662	1067	451	672	752	634	655	593	1014
9530068E07Rik	814	895	820	375	681	561	513	518	389	289	644	314	542	266	388	509	316	297	466	460	573	420	745	712	677	632	521	629	737	887	692	754	483	672	673	609	925
Sik3	488	439	460	433	794	678	577	496	464	478	791	462	715	319	364	438	344	239	476	636	686	357	543	777	483	615	504	715	577	1104	658	610	615	602	737	793	862
Cntrl	412	409	286	441	514	674	528	424	307	241	449	212	345	480	562	681	641	486	613	559	698	464	602	511	601	640	467	579	551	841	625	718	564	756	606	696	1105
Rhoc	782	653	600	414	709	551	512	432	474	509	659	415	808	186	508	613	227	284	428	474	635	362	783	884	680	572	485	682	664	811	627	568	405	491	705	468	806
Rad23b	509	487	516	433	593	637	497	430	330	309	543	378	590	314	508	676	341	312	599	559	605	326	735	631	643	586	605	637	688	925	798	729	643	759	715	606	965
Atxn2	465	595	509	468	737	728	611	519	341	399	564	335	723	249	362	466	287	279	455	406	608	496	670	578	497	681	587	729	730	913	624	811	601	690	655	751	860
Dhx9	470	467	428	447	497	601	492	407	417	412	471	301	456	329	561	692	408	374	524	460	727	371	664	725	760	703	461	626	704	984	596	766	534	660	671	658	872
Atp8b1	389	514	428	263	550	527	379	296	375	364	410	314	569	118	276	380	125	115	317	449	681	237	925	496	814	612	617	1051	1119	1123	906	713	396	536	600	497	1072
Mtor	457	589	586	476	874	820	607	455	353	353	744	307	429	244	307	446	256	264	385	494	625	371	612	589	556	641	659	665	732	957	648	738	594	674	752	712	907
Vsir	412	262	330	436	572	583	453	582	517	271	402	302	490	584	505	701	847	650	876	679	832	550	568	520	719	547	515	574	555	990	387	703	661	737	637	853	902
Mrfap1	792	690	677	404	571	581	426	446	380	360	557	338	474	333	440	615	306	333	548	516	544	373	631	635	585	548	569	650	727	868	619	702	582	657	726	627	955
Dlgap4	530	597	482	419	615	603	599	465	700	651	682	394	854	230	262	449	296	304	337	549	517	323	666	552	569	684	570	702	701	877	683	812	623	661	673	631	936
Tpcn1	498	479	516	363	751	738	676	549	436	430	541	421	668	315	356	510	291	307	555	685	489	366	625	584	682	721	589	507	658	912	610	738	665	746	771	696	678
Mettl7a1	439	466	413	437	969	947	838	932	310	186	521	332	425	130	167	264	187	132	259	329	367	276	273	297	488	826	600	611	667	1088	854	1000	798	835	754	1071	900
Sh3bp4	331	314	320	552	838	883	757	640	643	534	792	418	760	125	217	335	140	88	304	465	316	265	416	794	519	728	577	740	781	914	606	661	654	667	711	752	787
Lgals1	1746	1419	1450	220	190	247	174	107	214	134	195	188	181	790	1284	1718	767	1085	1197	536	619	277	585	494	364	275	229	375	585	471	321	494	272	552	431	231	814
Osmr	260	257	205	331	573	613	585	443	403	340	763	468	1031	194	245	357	174	121	279	518	627	274	819	710	936	709	544	866	847	1003	651	665	503	560	647	736	753
Tmbim1	350	395	371	424	794	889	783	667	579	500	945	409	668	142	312	427	139	168	268	431	454	401	567	468	586	718	583	638	670	901	775	737	595	577	585	796	886
Hid1	245	212	191	486	807	895	752	670	329	262	461	350	400	82	250	431	126	103	305	425	474	283	648	547	551	797	764	707	824	989	771	784	662	756	874	757	977
Pdzd8	445	517	372	359	552	591	557	428	380	418	665	363	590	306	426	558	401	307	443	451	574	445	750	694	648	540	624	694	806	865	665	705	622	792	663	637	822
Insr	566	636	542	532	566	769	542	435	387	286	418	463	363	500	279	402	289	282	596	904	1373	557	524	797	710	503	447	709	520	1172	436	766	518	493	566	1087	599
Atl2	387	295	324	564	878	847	865	742	336	286	733	442	440	146	258	270	148	149	412	382	378	387	595	363	755	748	664	530	696	856	894	690	667	713	922	854	607
Adam9	580	625	524	357	492	547	329	307	242	240	483	423	693	336	608	876	307	321	574	545	690	390	793	623	689	566	368	740	815	916	615	656	445	739	585	535	1018
Bag1	950	855	839	399	615	562	457	374	444	370	544	409	535	396	472	559	337	385	606	596	630	365	596	548	601	545	506	479	614	707	620	699	570	620	605	527	937
Pdzd2	508	593	551	453	901	749	607	441	429	214	556	378	401	146	260	250	207	175	256	390	524	316	745	609	519	521	742	748	914	815	582	638	659	673	892	680	896
Dync1li1	434	495	532	357	504	610	537	425	401	295	489	416	632	228	401	557	271	189	465	486	627	412	766	933	545	622	529	615	748	985	691	669	600	534	494	603	932
Btbd3	367	254	323	525	872	701	642	736	145	241	587	393	476	224	200	328	99	167	306	868	843	419	550	924	796	832	566	693	749	1474	900	747	640	582	614	1038	790
Dnajc5	481	460	400	389	671	690	606	409	417	407	613	395	509	296	348	536	320	322	428	481	567	388	525	588	718	671	604	705	738	926	751	686	593	622	683	635	918
Drosha	627	539	546	530	768	734	631	506	363	314	475	355	424	220	297	449	262	262	382	335	523	273	567	533	553	711	691	619	698	904	673	676	599	731	737	706	897
Ppp2r5a	670	760	1022	609	774	699	659	503	410	399	461	456	577	375	391	452	472	355	620	545	612	669	470	642	496	474	480	545	445	880	567	559	556	606	649	745	570
Foxj2	582	647	606	292	635	853	564	440	457	310	557	349	588	265	261	458	228	260	424	495	578	321	618	579	567	631	549	664	691	890	684	771	609	631	631	736	1087
Foxo3	620	691	726	513	827	981	641	659	416	346	801	521	690	387	363	382	492	341	470	633	448	507	428	674	487	695	492	678	684	1017	541	697	669	476	488	701	690
Celf1	483	489	464	455	635	647	570	477	431	300	575	382	604	201	388	568	282	296	465	441	620	342	533	520	571	580	622	737	731	841	627	803	609	705	600	783	907
Atxn1	343	441	384	477	765	783	617	410	371	278	573	416	542	146	330	442	225	179	323	295	519	384	762	756	694	693	761	688	773	850	753	773	577	671	845	578	886
Hgs	433	369	393	461	704	699	608	471	415	387	513	239	527	217	357	523	209	245	439	377	460	310	654	535	646	650	665	730	731	993	773	820	619	727	699	646	956
Psmd4	637	571	550	339	564	518	543	429	354	343	508	380	491	224	417	702	397	321	531	541	618	392	558	576	500	589	548	648	695	892	693	737	514	613	670	678	988
Tspan9	313	338	283	368	422	537	418	328	357	286	611	384	678	132	441	639	139	206	452	514	602	358	830	868	873	802	614	757	878	1201	713	869	495	516	668	648	817
Cers4	419	385	285	511	790	860	800	671	292	286	613	315	564	104	179	274	129	125	307	430	442	341	576	445	586	719	723	663	750	1010	701	745	632	705	879	767	1024
Nek9	737	773	705	448	831	781	632	610	350	381	711	378	496	264	292	399	222	224	336	494	487	389	534	482	585	615	535	545	672	940	674	795	676	630	639	694	788
Phf2	592	631	678	514	714	708	529	514	397	342	554	356	452	231	292	384	273	245	418	481	526	398	536	477	528	581	570	692	721	841	634	733	638	661	640	712	863
1110037F02Rik	595	541	475	411	650	647	554	410	364	251	483	371	527	303	337	526	342	302	464	538	500	351	564	562	554	694	569	691	775	890	605	712	622	771	697	736	932
Fabp4	1804	1829	3487	766	563	480	309	132	200	288	151	472	357	462	120	218	146	396	253	713	1275	1544	206	909	122	402	100	319	67	562	234	358	723	481	277	1183	259
Rpl32	657	529	489	435	478	656	469	451	282	285	470	340	399	465	438	643	522	579	614	631	660	403	543	708	704	532	504	518	595	825	373	669	591	604	642	614	857
Gm7694	229	224	227	442	1252	980	789	749	503	374	667	427	559	81	216	299	160	109	281	302	282	251	498	346	569	979	756	585	716	973	739	695	632	757	984	710	827
Fli1	215	182	183	377	631	615	620	403	489	322	476	151	430	327	372	480	366	271	518	553	863	412	864	817	750	469	486	927	698	1051	667	760	612	540	678	953	749
Stt3b	555	700	722	425	632	635	507	412	330	277	481	408	501	360	501	697	419	312	540	595	639	320	644	630	625	627	487	633	621	883	606	724	655	574	636	685	815
Plekhg5	387	352	282	389	753	709	625	530	405	241	530	313	412	148	230	375	156	265	357	434	656	335	707	606	544	848	617	938	908	875	1051	709	520	682	949	716	915
Ppm1a	721	688	736	516	809	753	613	471	380	342	596	416	597	240	328	366	253	289	467	559	554	390	582	662	533	688	560	582	670	892	585	707	634	543	695	613	870
Rbms2	673	660	606	649	863	703	590	595	291	254	646	375	433	132	208	329	118	185	273	448	471	371	503	517	639	663	619	629	743	960	640	740	635	605	714	725	764
Jund	731	685	625	336	539	548	464	531	778	700	890	537	1366	194	253	371	269	249	339	657	387	396	515	706	383	572	692	632	560	743	515	675	636	509	689	570	742
Riok3	364	380	440	362	569	495	572	479	451	484	602	337	494	416	468	495	619	401	592	650	610	401	669	755	697	559	478	493	618	838	570	630	714	582	615	562	802
Dennd4c	521	550	512	418	617	685	513	455	400	358	539	403	488	439	339	420	307	326	456	496	657	303	709	524	563	613	570	678	685	885	629	779	544	644	636	711	826
Helz	554	544	563	405	671	739	576	451	407	316	522	319	485	298	328	398	338	291	381	462	646	435	705	428	557	674	640	706	650	900	656	677	558	752	632	719	914
Ets1	251	299	297	507	431	754	436	372	314	530	425	143	614	259	508	515	515	366	670	490	560	390	771	695	735	565	427	678	661	1081	630	749	611	539	593	696	819
Dnajc8	678	618	592	438	544	627	587	519	310	345	632	368	446	191	427	591	315	318	661	533	561	335	635	620	627	528	542	613	660	844	589	679	561	757	635	608	967
Lrba	597	534	453	456	807	780	770	559	395	345	742	409	447	146	297	399	264	228	334	530	493	330	355	512	514	659	594	569	616	890	572	717	613	698	712	702	962
Lmod1	3509	4800	4201	532	647	574	279	272	399	324	428	605	469	156	76	133	98	332	140	585	589	478	258	287	160	233	340	186	257	292	314	448	343	629	367	340	331
Clec3b	4910	2881	3072	473	293	674	288	252	584	361	347	713	752	153	52	181	300	342	249	1326	533	398	490	338	439	365	251	304	200	299	172	329	791	580	839	463	414
Vwa5a	473	525	486	345	740	686	619	463	350	295	403	285	493	260	252	415	240	329	427	379	592	320	716	463	827	755	494	784	731	942	717	714	551	727	707	696	860
Ctsa	591	506	509	408	532	540	502	499	372	292	614	324	385	483	316	717	452	416	805	465	632	335	769	548	597	554	612	600	702	912	559	616	423	840	745	572	868
Polr2m	683	669	629	373	763	712	542	588	314	285	499	356	520	163	350	548	234	332	468	491	516	386	619	545	663	556	562	593	660	865	604	738	580	662	722	648	711
Sh3bp5	304	259	245	324	614	612	460	350	362	290	421	364	651	324	393	555	287	229	444	631	749	302	661	889	540	531	618	756	849	1022	517	610	499	579	655	763	946
Tmod2	396	302	313	373	700	856	709	405	366	297	654	351	414	69	192	289	127	118	316	342	376	326	604	463	407	600	817	800	915	666	738	739	725	981	1088	539	952
Tgfb1i1	680	889	792	369	588	657	723	452	452	389	670	464	573	150	255	381	172	170	343	344	524	343	822	579	650	680	510	653	818	835	777	666	453	668	602	720	840
Ddost	651	459	520	402	679	617	542	492	447	362	596	331	446	239	418	546	245	211	466	506	441	311	569	538	491	734	528	667	715	958	627	739	656	593	714	699	798
Arnt	458	480	474	399	665	714	515	559	411	378	560	363	482	266	330	426	288	251	353	465	546	332	650	512	538	619	583	665	746	926	637	727	515	682	716	594	889
Thrap3	557	485	483	412	644	741	592	548	355	314	538	370	509	320	380	559	327	298	497	524	612	327	628	655	557	620	523	720	711	809	677	783	481	698	699	615	872
Dazap2	451	390	364	462	744	705	553	480	371	314	634	325	559	247	318	405	464	313	477	512	460	382	549	669	530	661	631	631	608	817	614	704	553	711	781	606	1076
Litaf	310	198	180	296	399	381	329	238	782	659	876	467	1093	231	515	776	312	318	649	433	693	218	915	1010	540	464	535	796	1024	799	675	528	398	536	524	326	950
Sec24c	507	422	410	453	628	652	550	547	366	295	511	344	495	259	420	477	222	294	385	388	531	342	706	519	601	676	543	682	777	970	708	753	582	733	644	667	879
Ahctf1	338	377	332	379	766	825	742	389	455	357	714	297	714	217	445	471	292	180	305	368	515	286	503	403	627	569	506	602	685	798	610	724	688	571	617	740	806
Sec24b	425	414	347	451	696	724	629	513	397	465	513	382	719	240	363	515	271	223	349	360	594	348	631	613	486	626	521	737	670	900	753	728	536	647	680	691	868
Fam32a	571	429	428	453	609	665	490	573	444	326	476	319	423	196	302	365	335	330	482	433	496	312	556	627	664	561	673	608	596	874	489	662	623	676	893	668	1006
Akt3	729	706	718	435	598	805	512	473	478	353	526	395	465	192	211	367	197	229	367	483	547	346	487	429	632	578	565	646	709	806	696	844	625	725	752	693	942
Serping1	2718	1807	1705	337	286	533	432	220	446	328	287	576	532	274	112	258	316	358	337	885	662	279	601	330	391	385	354	921	787	638	297	442	593	612	739	608	864
Cdk17	214	312	219	472	537	690	589	381	467	431	467	302	531	110	364	521	222	233	319	381	547	293	600	519	688	565	568	760	807	931	809	811	514	590	573	719	841
Ppp3r1	561	477	567	349	569	631	534	381	238	316	539	371	410	283	378	483	321	247	474	471	630	345	576	568	696	627	552	708	794	1029	692	770	709	703	607	635	975
Rab8b	390	306	293	368	617	551	394	397	470	453	646	308	764	569	412	688	558	467	741	561	653	367	635	553	633	457	473	649	622	807	579	621	519	602	586	609	1064
Ddx42	577	531	429	438	686	656	636	546	368	291	579	370	432	263	344	501	256	287	431	380	538	426	537	516	534	618	528	619	696	867	601	660	485	656	700	716	1016
Hadha	775	773	1217	486	551	606	477	447	313	316	457	387	495	331	403	542	286	295	485	487	662	839	581	590	697	608	431	554	564	924	637	650	501	633	590	577	728
Gabarap	776	598	671	348	670	644	468	563	477	359	515	396	489	276	311	443	393	289	497	504	581	403	687	579	671	603	489	615	662	833	578	744	544	706	707	659	886
Rbm27	531	557	445	401	530	738	628	432	362	363	630	456	608	282	326	487	314	275	489	449	593	466	582	466	607	563	487	655	669	854	556	769	603	606	625	643	868
Oxr1	516	448	450	447	671	702	748	497	276	250	510	418	416	217	364	469	385	223	407	394	522	367	607	616	639	519	570	652	654	903	622	690	553	738	815	535	950
Bdp1	513	529	436	422	591	626	527	457	427	420	620	480	736	286	354	535	309	254	390	686	672	413	578	412	525	673	435	696	601	813	588	756	552	520	541	731	871
Gnb2	553	488	432	451	567	569	412	473	365	351	511	209	468	410	487	615	359	356	583	406	645	315	623	543	539	650	555	668	709	901	614	664	594	636	728	575	853
Paics	327	370	324	482	919	774	648	538	408	390	681	507	480	196	399	442	214	277	451	523	451	418	733	624	905	733	524	560	574	1027	652	699	618	506	629	714	825
Akap11	557	572	533	483	675	834	593	569	413	334	571	413	544	194	282	375	209	183	374	481	449	366	498	593	592	512	526	600	704	914	671	719	580	617	613	808	765
Tead1	547	628	518	326	567	574	506	323	289	387	611	484	628	230	365	560	208	209	324	421	724	337	891	732	383	635	569	652	879	837	747	720	494	808	645	487	786
Arid2	331	416	379	295	549	522	599	483	349	271	591	361	593	239	401	423	373	252	547	599	696	511	624	598	539	582	555	660	742	1017	663	797	495	692	626	707	943
Nek7	662	619	619	429	764	665	576	539	392	209	413	303	428	200	402	468	270	228	377	517	552	370	562	640	791	661	557	536	584	855	636	723	649	480	666	712	785
Tmem131	376	408	375	366	613	511	548	367	367	248	484	279	409	388	393	553	403	248	500	421	811	400	719	662	526	631	552	652	791	910	634	658	438	707	593	651	1032
Ankrd12	461	477	456	409	742	869	733	511	417	304	689	367	498	183	186	288	283	228	363	345	483	400	369	286	623	617	520	645	681	781	592	788	780	768	701	829	979
Med15	412	399	359	396	593	749	537	445	315	292	469	345	508	289	347	579	305	286	530	567	744	297	698	616	565	603	568	676	753	937	678	647	501	713	800	611	861
Fmnl3	393	450	383	260	654	617	538	403	621	488	518	333	492	145	305	427	261	199	383	571	560	244	665	529	866	651	530	874	842	801	870	785	498	618	563	696	886
Rbms1	417	379	320	360	526	550	551	489	476	358	600	383	731	375	469	549	337	365	458	578	612	359	715	716	629	595	463	733	629	881	609	610	505	647	581	679	854
Zfp36l1	676	722	615	374	552	473	447	330	394	529	545	416	836	316	352	505	299	366	521	432	665	421	924	650	602	565	465	518	507	667	570	698	506	497	637	613	714
Asap1	542	489	481	374	513	530	515	388	363	266	568	331	290	441	447	486	504	378	548	455	642	350	571	682	443	521	556	584	717	664	602	576	527	722	587	633	1080
Abl1	602	705	575	465	706	712	580	423	279	267	466	327	308	277	332	550	278	359	416	492	615	310	596	568	514	633	569	599	741	790	592	689	561	816	757	704	856
Ctbp1	530	614	515	480	657	705	520	485	363	347	483	329	503	285	439	539	382	326	521	486	637	410	664	502	604	534	550	697	674	911	635	676	552	694	714	605	860
Uqcrc1	813	694	1139	392	549	634	514	399	342	226	463	409	458	341	440	591	356	270	517	463	569	553	634	573	473	605	469	555	550	889	612	581	568	642	707	555	779
Ndel1	430	389	343	355	682	636	543	509	639	439	670	351	570	205	379	413	206	242	401	547	520	354	560	503	732	520	513	675	739	885	630	756	499	514	688	660	851
Khsrp	509	478	484	415	704	628	556	440	362	307	515	270	492	344	540	665	325	300	610	467	597	363	615	611	575	574	485	591	590	920	517	713	526	771	646	648	869
Gm10269	557	471	557	358	482	693	531	403	278	300	521	313	400	342	476	435	338	402	671	724	602	431	608	556	766	475	419	548	635	901	552	667	604	583	567	666	670
Srsf11	431	401	366	489	506	609	537	417	458	440	589	378	514	372	349	539	312	389	426	485	733	361	631	560	380	618	485	662	666	836	526	620	493	724	590	666	800
Dcaf7	422	427	371	483	561	583	494	467	358	276	415	262	494	244	412	543	340	263	455	404	588	305	665	568	560	515	615	678	745	929	610	754	550	730	621	685	973
Zfp646	439	464	402	439	658	799	725	536	305	264	521	333	534	271	288	435	295	291	413	474	600	341	520	500	429	702	569	686	699	1025	642	647	724	744	725	701	784
Otud4	506	460	423	374	610	629	643	392	387	299	512	257	461	232	445	580	297	208	373	347	500	360	653	445	591	623	552	728	733	860	651	723	615	647	638	630	1026
Olfml2a	399	555	537	410	627	686	550	476	207	274	642	335	548	149	227	371	86	234	528	604	591	344	584	768	400	692	835	626	829	960	696	881	527	729	554	596	748
Brap	510	406	449	351	604	833	638	557	450	304	594	297	611	265	327	399	293	211	394	405	555	431	530	626	497	649	594	578	692	952	714	697	588	620	604	656	858
Pitpnb	688	612	654	433	719	770	704	536	329	335	605	361	454	208	367	430	209	247	397	444	534	367	486	486	613	594	509	649	706	882	647	677	641	690	618	561	791
Ube2l6	196	173	142	324	386	466	261	479	690	584	372	205	266	656	826	441	1219	821	862	1509	712	480	517	441	395	475	431	606	393	459	518	515	935	379	704	494	649
Vti1b	813	578	601	416	608	700	596	487	428	235	588	296	508	281	307	465	211	290	441	514	528	356	562	363	556	586	634	639	648	785	644	804	595	613	636	707	831
Tbl1x	640	660	691	350	556	518	524	426	346	390	523	239	393	214	401	452	297	320	352	517	582	426	717	663	577	639	576	651	748	890	603	713	549	638	539	543	757
Prkd2	181	221	175	376	689	657	661	539	506	396	664	378	407	234	259	409	228	172	434	416	479	321	582	427	667	762	380	803	648	1001	695	750	581	531	584	1063	958
Nr1h2	435	416	438	328	730	712	767	466	411	359	555	335	450	236	291	453	287	178	423	449	466	372	603	515	433	599	566	695	682	888	693	748	607	721	712	684	948
Pafah1b1	531	588	468	471	778	716	610	468	463	363	700	427	458	206	358	355	253	203	421	447	571	349	655	549	744	655	526	550	657	932	591	700	571	589	608	640	805
Ext2	426	422	333	403	622	654	507	409	362	345	655	423	450	129	368	433	155	167	325	382	559	279	659	632	645	648	701	656	765	948	723	746	635	731	792	625	1000
Acsl5	372	315	440	430	749	686	548	475	382	306	505	430	426	204	487	583	299	228	378	405	511	462	708	552	661	535	512	753	631	839	597	682	516	653	657	581	1112
Fam63b	251	242	294	453	840	729	815	736	390	325	677	531	552	190	232	330	205	186	316	407	440	302	536	486	733	754	560	621	576	955	686	702	701	638	669	723	833
Brd3	444	389	441	393	603	580	535	373	306	267	400	206	430	230	369	545	352	331	374	446	535	400	750	404	582	638	634	742	765	873	766	758	606	744	695	725	1114
Cd44	363	269	194	179	174	178	112	157	727	690	538	682	950	869	977	1267	975	603	850	545	689	307	695	679	495	263	285	653	571	420	369	370	349	445	373	257	951
Mgat2	610	453	453	347	493	604	458	449	417	368	502	309	459	244	516	605	240	248	548	365	626	231	782	544	596	500	547	695	766	971	656	662	520	715	682	636	868
Dbp	245	356	386	452	1023	1254	1022	863	231	131	686	394	388	32	43	75	52	12	114	119	150	104	76	88	330	657	597	646	673	1132	769	1021	1063	1125	1466	847	903
Kif13b	551	426	448	514	809	894	747	588	280	265	634	319	389	204	204	323	250	280	334	453	485	454	452	441	556	640	677	598	604	758	567	658	617	659	704	620	849
Gm2a	651	509	547	371	523	585	475	337	318	295	461	356	388	261	382	543	386	355	588	514	557	367	643	477	635	360	487	619	625	630	545	584	527	778	698	563	1117
Zfand3	718	646	746	357	559	741	547	503	387	342	557	469	444	238	245	443	262	283	399	610	542	387	453	635	791	573	522	662	653	923	518	673	650	624	689	586	790
Ralb	354	271	286	261	639	482	447	298	345	465	567	294	793	164	482	541	269	229	431	328	727	257	780	750	536	522	481	757	844	777	681	643	508	687	599	569	1034
Kitl	598	421	463	427	754	643	682	538	301	270	386	215	395	176	466	580	122	183	426	569	764	322	545	694	684	797	520	666	617	974	666	640	569	540	640	833	743
Trim25	282	222	207	483	571	597	584	493	403	279	409	278	483	292	523	641	448	345	553	534	748	279	667	671	524	570	497	642	750	865	628	742	548	597	656	716	847
Itgav	600	853	657	385	553	586	475	297	332	322	570	328	696	299	667	862	338	262	495	445	529	336	743	469	494	504	465	594	635	690	545	681	454	646	605	401	775
Lrrc59	469	488	444	346	400	403	383	302	367	397	428	328	562	483	767	897	412	304	623	472	543	207	611	592	589	510	489	588	653	802	602	584	481	751	615	400	925
Fbrs	362	371	267	356	544	624	620	490	456	372	513	268	585	283	354	472	356	363	447	552	708	346	712	675	382	512	534	534	623	774	656	703	579	707	656	702	898
Cyb5b	604	684	787	461	526	603	373	392	256	249	348	330	297	276	425	538	286	357	389	455	493	513	665	649	524	487	551	519	615	807	514	727	522	613	648	488	847
Adnp	432	412	441	422	634	788	653	463	309	279	514	279	419	186	314	424	258	199	388	420	545	341	680	431	705	583	483	659	716	953	706	800	607	642	627	688	841
Papola	466	486	462	379	564	544	426	366	425	308	399	313	410	350	503	676	447	317	539	505	633	477	658	551	635	587	454	652	668	788	673	767	542	625	613	621	814
Gnai3	345	391	360	448	506	522	582	382	516	504	666	398	718	288	399	522	348	257	447	595	562	249	671	500	502	571	396	580	714	855	632	666	589	613	569	759	743
Gbp9	195	141	135	352	717	674	675	586	369	167	385	326	380	92	219	277	115	144	381	372	599	206	582	400	607	574	532	1291	785	987	679	829	518	604	740	841	1164
Acap2	512	463	479	343	484	579	523	416	482	304	552	374	577	302	384	516	331	300	506	444	571	379	632	536	752	621	576	608	627	890	520	678	496	614	687	647	781
Htt	384	391	361	493	678	617	619	434	361	339	521	400	499	253	425	447	326	253	386	442	626	353	585	494	586	696	504	635	666	910	497	700	502	696	593	684	871
Fbxo11	531	586	554	303	618	703	442	424	444	356	605	374	574	163	244	381	280	237	350	462	513	270	592	526	628	576	562	595	733	837	624	755	578	679	638	689	841
Rc3h2	456	507	408	347	777	646	628	384	379	315	533	431	537	218	276	368	219	220	358	416	593	287	627	419	699	571	479	670	784	839	682	746	564	634	613	691	826
Nova2	139	142	103	392	684	626	724	411	591	399	584	422	471	85	293	358	130	136	215	452	618	295	710	467	677	968	523	956	824	925	743	742	578	464	599	846	896
Ipo5	566	511	482	335	545	568	454	383	410	328	456	283	442	334	710	870	384	352	617	455	492	319	616	530	454	479	488	612	564	663	588	624	581	640	552	554	815
Itga8	3550	7164	5965	338	698	515	176	187	401	267	403	471	376	63	41	87	103	159	98	582	328	361	183	230	158	215	193	123	137	208	247	440	178	354	214	221	231
Phip	459	439	354	431	484	585	631	390	272	281	414	301	400	309	396	466	364	288	442	415	598	348	709	403	641	606	530	670	677	931	501	752	511	598	627	603	761
Ext1	590	760	595	345	978	755	596	542	401	317	594	465	447	152	228	352	177	234	402	489	520	387	658	603	765	696	510	567	651	956	780	680	559	579	642	643	559
Mlf2	730	619	656	384	553	499	515	353	345	258	450	324	447	266	381	549	269	281	406	474	625	384	645	556	577	527	564	584	658	812	608	666	600	706	678	549	844
Clasp2	452	438	430	492	597	853	703	606	360	407	596	319	494	212	275	351	171	147	317	387	446	310	423	476	657	630	604	589	609	871	610	761	668	690	717	630	902
Gapvd1	375	410	361	460	663	527	541	446	421	358	478	313	451	295	476	522	382	299	450	466	468	346	640	549	618	571	490	660	672	855	657	723	553	652	695	634	795
Tnfsf10	182	93	168	338	778	794	793	539	206	114	377	213	237	18	141	178	81	84	242	229	477	212	488	266	552	550	748	1323	872	973	749	731	508	775	1016	813	1271
Srsf6	431	417	373	289	557	579	544	383	377	317	517	372	556	269	408	619	395	379	568	445	507	397	588	729	555	484	532	516	640	770	642	625	530	732	520	618	893
Arhgef40	629	554	500	334	623	586	511	459	440	290	584	339	441	233	310	586	213	289	380	449	603	368	662	494	528	703	557	718	767	823	644	699	520	658	548	578	858
Psmd7	564	540	550	323	629	489	553	485	410	338	467	377	404	241	438	649	351	242	371	452	574	299	551	495	419	559	415	578	719	911	604	755	457	632	634	554	1037
Txlna	417	413	337	360	676	619	580	445	346	282	542	315	397	296	393	580	278	249	399	424	534	295	605	552	507	552	582	715	715	768	663	714	543	646	693	628	914
Dhx15	451	391	422	284	391	664	540	432	421	422	518	451	491	268	522	539	345	390	492	512	561	327	629	526	498	668	473	624	630	858	649	655	440	618	567	654	906
Stx12	399	467	397	522	585	621	699	438	405	392	613	404	730	199	251	422	225	195	331	491	479	330	578	595	605	595	486	608	672	827	615	666	624	583	642	658	789
Zfp36	206	300	199	316	455	560	714	457	1173	1143	1139	295	1337	218	139	226	169	231	334	508	350	416	667	467	463	382	443	492	429	527	332	697	394	545	442	596	671
Mical3	634	732	692	434	568	710	529	335	359	348	603	445	425	246	256	361	238	206	396	622	694	448	463	522	390	683	564	536	643	768	625	649	730	773	587	817	662
Ltbp2	104	162	129	85	155	141	103	89	70	42	51	50	67	46	67	102	85	27	66	82	618	89	1466	760	339	438	436	862	1923	782	727	1383	101	1894	719	247	2478
Art4	361	288	350	615	825	798	612	684	274	306	1044	735	480	95	154	264	120	103	232	313	417	293	599	574	339	633	772	596	816	927	582	604	642	903	813	687	925
Osbpl8	485	390	370	358	574	596	506	442	364	330	492	395	399	434	389	523	534	495	751	639	700	400	535	497	583	475	511	674	623	787	627	511	465	641	652	654	1035
Nup214	383	381	297	551	549	687	665	425	328	306	479	380	479	249	375	454	284	288	526	429	559	342	434	545	495	574	527	563	648	888	597	624	515	699	634	769	890
Suds3	622	538	555	366	767	696	474	482	296	284	374	370	375	345	394	534	340	356	473	631	631	359	524	511	424	613	601	587	586	783	610	628	546	567	673	713	813
Cwc15	650	562	513	410	713	638	506	365	370	279	506	318	328	233	393	509	297	270	540	472	482	401	609	516	572	617	450	556	649	894	478	654	675	691	642	604	823
Ctsz	626	452	529	383	394	561	552	411	406	237	392	277	377	359	378	718	368	375	632	653	497	333	658	437	456	528	520	535	592	826	600	655	608	839	709	536	998
Mical1	552	529	372	465	717	702	742	380	351	325	621	493	672	207	312	380	239	255	389	356	393	465	654	456	504	594	614	625	648	786	545	588	566	634	692	592	853
Arih1	525	442	453	462	640	736	574	410	395	307	492	332	562	235	378	476	296	229	404	457	454	360	618	521	623	519	523	587	618	750	585	736	526	629	550	688	738
Ssh1	319	380	424	449	574	712	614	439	407	418	621	316	877	228	237	395	189	237	293	340	568	298	654	526	590	679	495	672	684	927	689	754	507	601	719	770	753
Htatsf1	1085	969	969	396	580	658	550	463	413	306	634	296	356	182	362	467	309	273	454	582	526	334	508	438	455	500	470	475	553	658	516	595	609	615	581	568	784
Rnf40	503	462	421	527	490	596	505	413	473	260	531	367	531	232	370	449	345	276	507	469	604	330	538	479	622	573	509	587	643	751	669	698	583	646	585	672	808
Gng12	847	892	798	425	491	579	471	402	319	267	510	342	370	228	338	445	224	270	385	404	532	290	751	681	529	517	541	691	709	778	584	689	525	690	643	593	835
Grk5	409	373	344	493	750	614	516	506	420	387	615	380	635	206	409	511	214	188	378	585	778	419	691	665	850	559	488	571	553	786	565	564	487	451	653	522	693
Zfp592	360	429	466	391	478	635	601	477	394	298	626	426	475	212	252	418	309	253	351	407	509	389	474	436	534	653	520	683	643	922	679	684	593	584	597	740	832
Gpd1	1312	1342	4207	1330	758	762	289	143	43	215	155	883	399	333	256	139	210	353	80	164	686	3247	224	682	52	318	94	45	61	748	150	292	423	381	303	200	133
Ubqln2	319	419	300	363	635	630	676	472	282	265	480	240	343	205	274	459	191	211	374	294	507	306	637	482	410	562	728	638	768	883	624	721	641	772	780	651	860
Cs	827	772	1265	463	571	593	409	371	282	310	304	301	380	297	528	632	370	294	429	500	544	563	609	583	421	640	385	509	617	790	579	602	441	583	501	541	821
Fgfr3	176	221	91	474	622	476	551	615	929	612	906	561	913	138	165	274	112	115	236	707	305	263	443	579	882	1023	271	615	525	968	764	825	645	355	422	1125	682
Itch	471	440	410	497	570	579	554	442	327	325	553	317	386	217	351	543	361	241	517	418	509	441	613	475	734	647	507	605	628	863	527	708	518	587	663	701	859
Mgea5	515	396	393	371	474	514	500	458	441	467	591	332	606	328	352	532	347	356	476	479	632	358	549	694	502	530	508	618	620	815	637	567	509	710	531	666	822
Aamp	650	556	522	363	587	587	511	444	282	282	424	329	525	210	373	471	207	238	482	389	580	276	667	543	455	640	517	571	703	788	590	679	638	660	616	624	961
Irf1	176	189	159	413	564	702	683	442	648	372	609	411	599	88	266	351	159	190	321	238	388	230	565	327	386	565	496	1063	648	962	539	667	486	616	707	713	1130
Ndfip1	807	540	579	311	594	602	590	583	375	292	632	351	604	218	288	356	303	305	381	536	542	204	571	484	436	499	518	635	623	716	618	698	555	624	804	674	974
Asxl1	296	313	296	410	579	605	581	481	358	356	624	380	455	391	376	509	315	302	475	358	557	356	594	554	587	607	547	659	678	909	610	601	532	558	639	620	903
Ankrd50	397	379	377	509	694	803	537	526	188	238	484	257	398	248	291	512	207	155	433	425	679	418	573	617	438	695	782	598	741	825	619	673	567	586	678	508	737
Fam178a	366	355	321	403	754	644	586	413	314	293	571	319	513	258	420	474	294	242	388	415	599	318	486	321	518	639	498	625	711	847	591	734	595	734	565	690	902
Mapk14	339	321	344	344	587	539	603	463	446	317	493	280	495	335	395	486	364	349	456	402	597	363	651	460	660	674	411	669	617	822	637	684	532	737	690	655	863
Mertk	413	487	386	373	520	542	498	472	577	531	675	513	659	235	334	481	186	229	349	328	452	322	491	502	502	650	484	628	630	931	553	736	421	441	531	579	992
Afap1l1	188	156	199	356	606	704	543	562	305	228	540	259	458	195	336	350	114	101	295	363	628	293	451	821	409	797	494	662	841	1100	811	684	633	531	804	748	751
Prr12	434	491	387	261	640	734	693	536	320	279	451	249	337	181	286	380	193	226	320	383	547	364	668	390	454	763	621	731	623	837	659	705	619	716	724	702	969
Iqsec1	680	788	774	390	531	527	389	383	404	307	538	397	471	394	379	463	468	350	474	594	615	503	598	635	360	547	533	585	588	682	594	619	555	513	599	606	771
Gramd4	341	211	245	438	656	545	433	461	365	386	518	331	565	170	468	599	243	285	518	469	591	421	713	543	466	526	628	619	623	827	645	497	539	680	658	548	792
Ncam1	951	1699	1447	313	601	538	335	410	391	299	872	657	497	164	291	436	267	200	337	609	534	424	491	470	397	521	550	420	501	657	631	663	575	737	589	559	627
Rtf1	603	593	576	372	565	774	533	443	400	363	524	311	417	236	270	491	256	319	457	482	472	331	502	535	588	568	565	542	615	824	542	589	545	636	664	605	846
Bicd2	474	556	500	300	502	499	429	405	511	436	522	329	571	277	372	544	280	296	393	411	545	318	578	404	523	485	448	620	716	720	706	665	449	595	659	549	802
Dctn2	557	581	511	298	693	636	489	458	360	256	394	325	392	209	292	473	257	333	472	444	588	362	652	560	526	580	581	600	649	871	582	676	547	624	656	547	843
Thoc2	488	450	412	421	435	725	507	448	389	340	475	322	537	247	331	407	372	340	366	509	458	321	532	476	699	591	582	721	608	890	648	695	509	600	596	707	806
Tmem176b	245	212	254	375	609	654	468	475	288	299	473	330	375	158	222	422	183	153	429	355	578	322	673	606	625	492	507	713	707	794	497	685	472	812	638	660	1105
Gnptab	296	311	343	371	681	557	533	455	411	308	569	314	411	192	329	486	249	226	403	326	405	319	549	478	449	550	605	613	754	851	781	775	623	771	720	612	983
Ap1g1	402	418	435	372	516	609	499	468	380	394	461	251	536	251	412	493	246	255	468	456	535	386	640	457	590	602	529	625	614	978	579	776	492	665	597	572	814
St6gal1	423	512	395	567	712	783	543	719	259	283	584	302	543	217	262	379	190	200	515	550	619	376	385	636	443	455	593	610	630	995	511	672	557	650	689	797	759
Mkrn1	245	199	175	388	332	337	249	389	800	720	630	268	389	785	764	437	1386	752	743	1582	645	651	466	479	310	365	397	272	259	372	433	427	786	436	630	383	526
Fez1	306	226	248	530	830	920	911	566	371	291	869	585	607	73	266	336	112	90	244	403	287	243	390	533	447	554	620	480	696	935	610	716	706	627	745	555	743
Mapk1	368	438	422	373	674	517	607	391	383	351	594	283	429	254	465	486	325	231	473	455	565	282	686	586	641	606	494	557	606	964	583	717	547	639	554	566	723
Rsrc2	459	353	404	496	525	671	676	496	461	356	486	424	503	224	280	463	334	287	539	331	543	328	486	486	415	634	437	596	643	873	645	633	549	599	659	652	936
Arl6ip5	384	431	375	458	734	697	542	434	418	359	503	482	513	115	300	305	219	187	241	365	428	320	607	428	778	614	564	608	581	898	643	756	591	547	655	657	752
Nfkb1	320	319	310	341	631	544	508	362	425	445	587	329	601	238	360	416	278	243	418	424	660	303	666	540	562	584	522	673	695	773	590	670	507	763	589	618	967
Tpd52l2	626	524	582	360	767	556	618	409	368	304	505	364	396	202	393	401	188	204	390	361	521	228	585	489	524	536	513	624	732	821	716	688	525	589	669	706	915
Zfp664	397	422	467	374	738	613	538	471	373	268	463	335	578	151	269	387	181	178	368	416	488	331	676	517	623	562	587	680	655	821	649	663	570	634	657	651	749
Cep170	501	474	419	276	482	490	336	300	336	282	423	274	498	270	507	817	332	296	472	391	628	372	669	404	760	554	474	637	674	760	621	663	412	569	604	592	791
Zfc3h1	492	398	343	397	526	669	545	337	405	390	546	401	453	343	331	431	442	449	365	543	588	497	642	472	676	568	417	582	640	837	540	576	455	673	422	636	920
Crtap	492	461	482	425	608	664	539	453	359	413	674	498	500	124	279	367	74	168	381	333	432	253	594	446	442	512	518	650	690	887	681	744	687	636	759	554	763
Cyb5a	687	552	672	320	643	586	562	420	362	351	516	392	466	290	259	455	346	339	395	514	572	380	540	587	403	587	441	476	562	767	393	631	589	668	615	662	821
Pcyt1a	504	504	499	392	653	507	522	421	337	359	525	336	580	223	377	457	325	316	412	431	471	332	752	516	648	538	505	586	566	766	505	710	549	645	631	549	859
Eif3g	571	521	454	371	513	569	540	477	336	322	547	336	744	259	371	608	238	276	446	396	530	335	544	471	368	524	521	591	562	752	632	632	552	648	666	559	959
Myo5a	677	508	497	300	405	423	328	213	352	223	307	262	316	781	680	917	769	696	867	765	709	379	668	596	557	381	385	474	473	577	408	444	457	591	576	376	765
Tcf7l2	407	494	386	370	683	679	584	459	330	308	701	324	559	170	217	296	144	170	316	406	482	362	638	694	506	698	615	555	617	724	689	682	548	719	624	695	755
Nptn	497	780	713	339	423	590	434	439	704	407	812	303	668	241	409	584	413	308	345	440	432	239	629	464	536	501	440	544	537	766	540	772	486	546	615	595	738
U2surp	557	543	469	406	633	667	550	471	336	292	564	372	426	259	377	460	351	296	476	462	497	375	522	413	502	563	531	563	533	757	642	576	480	629	668	573	794
Maea	529	461	455	256	679	507	535	374	374	317	538	334	534	272	423	591	319	264	494	389	492	349	581	496	450	549	635	621	768	907	641	666	568	576	591	559	797
Tlk1	552	457	500	352	724	514	484	435	387	335	528	311	486	256	338	352	311	279	376	437	474	324	588	508	698	589	521	647	644	847	587	695	518	507	659	607	814
Mef2c	808	1009	891	403	557	661	575	447	405	363	490	282	401	278	288	410	339	341	462	426	595	317	336	546	508	561	541	496	581	824	492	620	568	594	637	715	783
Ecm1	911	993	831	303	541	561	452	409	534	407	781	414	671	315	208	354	243	301	413	412	510	306	585	456	526	499	463	525	572	646	650	571	608	696	798	510	626
Ubn2	550	573	463	402	561	630	601	397	377	390	527	317	336	190	255	332	287	186	326	532	635	328	508	479	623	619	488	662	610	786	610	718	501	660	509	651	932
Auts2	704	1017	755	240	575	610	495	293	261	195	278	138	281	84	170	316	140	175	318	353	614	249	681	588	380	539	650	655	831	778	669	634	323	724	498	502	878
Acox1	437	469	491	398	671	709	643	496	324	373	628	320	567	162	196	344	153	158	272	364	452	438	585	490	546	556	481	569	726	953	577	610	525	708	618	547	811
Hsp90aa1	537	554	533	278	319	391	424	251	559	590	499	341	769	335	753	960	382	274	523	380	485	232	465	387	359	340	416	483	467	501	525	527	400	598	468	382	812
Lims1	425	431	407	344	636	540	486	403	383	311	435	369	439	281	513	505	354	317	559	443	510	404	734	672	626	569	454	667	781	840	546	608	501	496	470	465	777
Sav1	335	278	319	418	604	588	457	378	302	328	570	336	551	152	280	377	192	198	300	368	607	274	865	702	694	578	559	728	855	801	646	613	479	596	594	489	863
Eef2k	561	558	484	302	721	717	665	543	274	306	659	320	479	229	316	387	216	158	398	424	387	317	461	457	521	603	505	547	652	948	639	725	631	684	648	614	722
Sp3	489	382	392	409	715	656	592	410	334	340	458	334	499	302	441	477	337	351	395	436	519	408	604	447	666	580	446	618	633	861	632	653	499	546	549	659	895
Csnk1e	291	317	261	420	544	710	627	471	501	238	467	349	545	150	275	324	221	204	411	493	387	301	500	545	498	615	588	619	718	783	717	723	536	621	800	656	851
Dync1li2	659	488	475	355	492	628	491	441	334	305	398	331	373	232	240	352	212	267	268	451	543	336	599	350	514	730	492	668	573	823	650	735	524	665	691	650	877
Fubp1	351	274	254	369	513	538	609	340	306	349	447	288	339	200	491	618	345	235	447	371	585	261	661	443	487	534	504	648	754	850	746	657	420	612	554	548	863
Prkar2a	707	771	691	422	615	578	561	388	408	298	391	402	475	269	478	560	239	205	413	324	458	277	581	376	599	454	527	508	483	699	547	628	579	617	556	657	780
Rreb1	504	596	525	232	449	485	429	299	232	171	414	210	358	312	385	501	453	397	451	427	677	464	546	328	599	571	493	551	598	941	548	730	502	646	556	558	860
Larp4b	399	415	424	436	508	639	511	441	260	333	449	345	574	317	491	506	378	291	491	466	597	440	571	551	627	503	536	582	616	809	648	689	515	573	480	648	822
Wls	582	596	557	308	648	727	528	574	351	282	569	298	487	166	236	437	261	218	340	455	457	329	485	572	621	696	517	592	628	850	552	773	571	715	591	616	717
Eif3l	500	458	503	333	489	541	482	510	288	277	387	247	354	340	471	616	315	311	589	403	463	294	642	584	558	527	451	547	647	879	557	629	549	630	602	542	794
Chd6	538	766	572	535	686	748	590	476	377	263	510	270	445	167	205	283	238	241	302	436	535	349	526	447	464	640	553	556	628	813	504	694	524	562	618	637	983
Ldlrad4	696	770	758	340	730	710	563	542	323	369	626	244	471	109	177	274	142	214	296	525	575	345	509	489	548	567	555	560	719	739	724	708	599	647	738	526	787
Cdk12	371	346	330	396	598	732	536	427	314	321	535	305	527	264	330	439	298	280	381	395	534	420	557	474	561	614	524	577	574	814	607	644	573	653	564	640	869
Fndc3a	579	535	471	414	638	560	564	490	361	260	480	262	317	207	274	425	297	254	401	435	590	258	512	348	557	625	542	691	647	780	570	676	545	615	621	743	794
Trak1	529	615	605	384	645	571	458	372	370	403	666	493	626	237	250	464	265	250	363	427	605	359	530	584	542	605	503	538	509	727	576	663	477	808	617	586	741
Zc3hav1	364	326	329	367	542	597	475	484	326	298	463	286	393	314	493	574	446	273	417	406	637	340	564	509	604	562	478	583	595	843	572	679	537	607	559	551	889
Ltbp1	2102	3812	2868	403	535	518	292	311	539	327	528	432	612	249	164	301	231	281	194	536	699	421	358	403	322	272	253	226	303	491	357	447	291	391	375	434	345
Rab7	505	436	443	365	540	492	479	480	332	299	510	404	504	301	366	536	293	299	445	505	493	314	620	602	478	559	566	659	579	784	582	720	559	595	663	559	800
Ubxn7	544	556	518	430	579	667	567	415	266	285	516	352	540	218	298	341	279	270	361	540	596	383	534	642	587	600	512	587	539	816	578	582	573	589	605	606	854
Gbp4	159	107	85	328	370	591	571	429	593	138	352	284	373	43	137	198	81	88	195	239	442	239	527	249	590	561	334	2488	810	974	635	595	392	333	535	886	1506
Setd3	606	483	511	421	698	808	744	483	371	275	492	382	504	227	281	331	197	210	397	486	428	344	509	393	351	629	567	550	663	667	685	620	505	671	683	560	722
Nab1	874	755	768	330	565	519	536	361	347	362	483	392	474	250	381	466	258	275	497	495	537	342	564	568	608	476	285	602	622	729	463	611	431	488	502	611	715
Tbc1d8	215	171	171	532	758	1026	930	528	182	224	953	692	596	278	241	324	285	149	337	650	477	444	364	879	235	798	342	430	603	1363	629	706	408	472	317	1090	811
Krt80	153	140	151	438	858	765	688	685	586	564	875	471	938	99	320	325	121	137	244	326	155	335	308	298	798	661	597	545	541	802	625	522	680	396	629	621	672
Itgam	268	131	97	174	129	117	76	262	470	369	306	276	429	1965	1066	1173	2326	1309	2040	844	530	757	721	766	657	140	226	348	248	312	234	207	254	351	212	274	701
Sema6d	201	228	149	301	502	567	616	278	231	369	573	391	784	129	304	467	153	157	352	579	713	409	623	564	759	651	521	737	575	868	797	717	584	661	705	834	663
Usp54	295	342	280	682	1272	1235	1050	941	248	174	957	762	668	164	134	246	138	65	182	418	240	283	293	729	139	710	444	446	629	1171	449	656	558	504	375	670	687
Fto	554	554	602	420	637	719	643	443	331	326	582	344	476	106	242	354	228	232	368	417	499	292	528	554	600	621	629	574	578	733	517	609	529	667	717	598	793
Dip2b	349	291	269	437	567	580	488	410	346	298	513	382	402	227	300	394	261	236	476	413	516	300	581	540	541	614	490	565	631	963	530	697	493	616	630	698	923
Gna11	473	476	490	371	474	637	446	392	259	249	431	311	417	138	324	425	140	155	335	359	436	265	574	433	574	751	502	628	685	919	678	828	622	591	671	618	872
Ctps	220	161	200	302	770	530	447	408	223	243	622	439	744	85	275	388	110	67	202	264	509	199	765	680	330	380	712	583	925	788	515	660	535	695	557	354	1184
Grk6	287	302	262	373	515	486	441	534	439	355	412	333	401	425	543	518	543	354	461	539	550	337	624	607	548	512	433	592	602	940	614	729	491	611	500	557	804
Wbp5	1217	774	866	318	534	509	493	376	325	248	503	275	405	271	351	418	226	312	586	501	598	294	570	531	521	417	439	517	624	676	483	620	482	583	667	497	912
Itm2c	513	457	435	265	519	539	472	351	249	197	401	296	423	209	186	337	138	194	383	461	712	310	741	760	520	567	487	757	977	831	575	551	521	661	679	721	827
Nacc1	378	445	398	390	449	432	520	397	292	228	493	387	443	230	476	660	237	288	489	459	557	289	640	668	491	479	448	643	647	863	639	773	482	519	541	541	868
Pnrc1	772	730	726	355	486	646	526	448	319	396	566	417	539	323	279	292	251	268	416	486	599	408	618	634	452	560	529	532	542	685	439	565	474	488	589	524	819
Cul3	438	456	489	334	504	592	558	383	258	313	498	351	489	242	402	524	311	271	422	448	504	373	587	524	678	530	421	505	545	724	522	534	497	608	681	577	733
Prkd3	443	454	417	354	732	708	495	412	287	232	459	267	417	245	302	367	196	220	354	432	557	300	599	431	512	578	608	565	675	785	664	721	586	672	741	616	791
Polr2b	502	460	363	456	632	630	526	448	280	319	499	258	361	220	404	441	284	234	381	389	492	335	533	451	533	598	557	549	569	831	605	679	514	585	569	589	788
Rab14	461	398	376	305	453	611	457	520	295	290	449	254	407	298	343	475	246	284	466	429	512	279	600	524	457	566	515	582	636	808	578	600	568	687	541	571	902
Rictor	344	357	327	456	558	733	666	387	314	420	647	327	655	198	287	356	294	218	266	308	413	376	574	403	676	688	467	561	561	863	615	703	450	529	600	597	770
Mdc1	374	360	264	368	587	576	551	506	296	246	358	242	381	254	641	739	329	227	496	404	438	282	581	380	357	512	546	529	582	762	570	575	579	550	504	632	780
Sh3bgrl3	262	196	178	295	462	425	360	349	406	335	470	305	480	443	539	632	589	412	688	511	526	361	548	624	496	493	452	497	584	808	472	660	502	615	479	421	828
Fbxl3	507	468	398	420	524	635	606	610	376	324	563	359	489	245	231	329	259	195	376	470	444	401	479	523	591	607	546	631	599	892	486	563	540	622	612	583	877
Gbf1	492	512	473	400	549	578	547	341	368	247	487	301	385	248	375	447	259	256	361	337	578	341	570	459	488	511	514	648	617	875	548	710	507	796	591	569	857
Gprc5a	136	112	66	349	606	500	533	547	1093	956	935	418	1530	65	340	389	89	89	273	724	235	252	513	691	694	691	417	605	559	837	570	514	426	369	468	500	685
Fam193a	367	405	341	432	497	571	628	404	390	339	521	346	557	273	258	342	280	296	377	391	571	410	586	543	525	512	523	603	606	829	660	734	576	596	477	680	817
Ccdc47	457	423	432	336	756	563	504	390	288	249	418	279	558	161	320	427	232	245	370	462	466	363	603	428	416	516	422	631	652	809	611	661	463	600	771	581	792
Tob2	642	773	759	418	525	471	401	728	523	430	757	518	799	279	212	286	195	155	357	472	356	386	284	473	380	404	438	445	527	610	421	402	761	560	596	645	679
Atp6v0a1	399	412	311	493	568	709	533	617	358	287	619	297	490	286	273	448	327	344	473	496	431	378	428	455	540	560	492	490	655	910	579	732	546	553	544	627	784
Fxr1	435	441	492	399	628	592	442	365	309	300	544	288	430	243	364	468	330	253	412	413	482	335	588	591	705	436	536	628	670	848	582	658	514	538	545	585	763
Pafah1b2	417	383	362	397	726	536	487	452	308	287	563	239	369	228	340	527	197	207	423	399	446	364	562	511	813	629	564	625	624	856	576	630	577	634	654	567	790
Sipa1l1	458	451	351	405	691	694	621	425	336	358	542	388	369	188	265	390	189	245	212	470	518	346	444	505	439	521	549	677	681	949	548	635	443	674	605	614	815
Csrp2	2629	2446	2554	307	409	372	334	265	370	251	363	370	332	209	253	294	179	307	285	589	601	352	477	483	386	332	303	442	450	571	421	489	311	742	446	380	615
Mdn1	356	494	307	405	566	593	468	443	484	394	476	363	546	263	427	405	320	250	312	393	564	422	481	402	405	488	484	599	558	791	435	647	582	581	491	674	815
Sympk	423	447	400	398	580	692	537	403	308	262	458	303	420	230	403	473	322	291	492	429	527	315	582	434	533	579	483	496	615	728	669	684	511	580	614	548	719
Dpysl3	954	1292	1070	230	359	284	275	144	269	303	303	288	377	339	947	1164	267	375	534	464	761	191	799	809	488	332	251	464	578	504	484	515	227	468	324	300	565
Xrn2	382	338	314	490	572	596	406	464	264	228	492	166	430	266	414	489	380	237	462	379	514	368	658	634	782	506	488	594	645	921	639	576	472	568	549	574	877
Cx3cl1	128	146	151	274	797	466	479	469	427	323	585	243	426	32	304	403	103	33	237	224	518	219	705	722	510	616	386	823	708	956	695	636	321	663	650	418	1142
Tjp2	300	263	249	284	562	682	527	306	380	458	578	376	767	102	434	497	155	160	322	342	546	236	518	605	465	521	505	518	543	619	481	644	534	622	752	480	811
Dctn4	416	457	472	417	607	710	611	491	348	312	549	290	443	207	266	355	180	251	375	395	560	368	509	572	489	605	562	564	650	888	568	645	460	654	594	536	779
Rest	347	344	349	258	412	398	488	311	311	322	369	342	529	277	399	553	353	265	444	398	549	312	596	532	576	561	491	625	802	827	716	644	444	556	477	493	1065
Psme4	528	609	523	324	370	496	421	340	336	257	632	352	551	300	379	497	347	279	432	566	612	359	651	618	582	566	389	536	683	919	616	530	356	641	513	523	776
Rara	240	235	202	263	447	515	490	314	424	514	662	301	796	326	269	486	293	218	364	374	525	283	621	527	496	616	350	787	747	810	642	550	393	536	587	766	1001
Man2b2	441	373	336	456	515	634	539	389	363	305	514	291	391	152	178	341	203	183	359	361	376	255	496	446	572	526	632	675	766	841	653	656	552	730	804	637	875
Ehmt2	505	505	496	330	490	511	394	388	274	215	351	246	273	304	363	593	315	389	464	382	547	318	551	509	395	497	492	603	628	818	526	616	534	618	593	695	851
Pkn1	377	303	332	327	611	562	459	459	375	310	377	391	535	334	306	484	293	359	485	423	642	344	579	562	369	602	518	558	580	718	555	607	522	595	604	536	793
Slain2	669	655	656	383	474	526	438	347	356	342	453	317	420	283	342	530	281	281	380	507	606	500	526	516	490	508	485	574	505	742	592	592	453	550	551	483	721
Ankrd40	591	776	776	409	582	651	449	413	270	310	438	274	416	188	289	407	241	257	382	406	473	345	574	403	662	574	427	581	590	703	447	665	502	551	609	533	789
Stk24	521	493	435	330	433	463	378	481	321	355	601	303	472	301	328	541	352	244	510	473	583	409	632	659	580	589	472	675	667	856	634	624	418	489	471	625	658
Dhrs3	837	720	668	557	716	776	400	752	271	391	707	402	607	385	281	528	398	381	801	590	468	322	387	475	421	535	460	395	307	849	383	489	463	552	635	520	584
Stau1	447	525	481	439	553	677	568	469	374	370	485	261	410	168	252	455	206	194	313	383	458	343	463	485	484	608	600	602	686	762	643	696	534	608	658	630	847
Lrp10	417	345	403	258	576	420	397	320	335	203	446	271	358	186	336	541	283	259	412	427	603	337	613	611	552	592	538	667	686	993	672	616	491	616	616	553	881
Pan3	334	322	327	323	554	678	486	447	309	351	510	324	496	283	251	368	298	286	436	440	592	337	446	563	490	515	467	554	631	766	716	666	501	535	580	621	701
Ciz1	458	462	411	496	576	610	622	355	356	232	380	271	329	285	258	394	283	298	389	455	512	265	487	479	332	627	490	594	591	784	575	670	524	667	639	652	879
Dnmt1	295	276	220	344	394	368	268	237	286	272	324	261	335	493	998	1054	750	373	855	421	513	357	597	567	293	466	393	414	495	679	494	663	344	644	569	465	870
Pdxdc1	902	807	790	304	510	587	533	414	332	241	393	305	434	184	295	485	232	242	364	473	495	330	481	467	499	509	503	535	534	704	589	693	476	652	609	589	733
Ube2o	153	215	206	262	320	322	276	323	609	823	462	204	345	611	789	456	1462	768	814	1253	591	647	431	537	256	450	428	288	256	387	417	407	810	322	573	300	345
G3bp1	406	437	421	375	570	484	322	326	391	391	461	298	518	187	565	659	338	268	496	401	478	285	671	437	531	470	449	538	557	858	509	674	584	515	630	484	774
Dnajc13	458	407	433	402	541	637	485	366	302	335	341	325	471	425	413	527	370	305	487	492	618	320	624	456	597	639	416	643	584	803	486	576	523	557	514	542	795
D15Ertd621e	355	373	435	288	568	486	391	357	283	245	368	307	326	199	391	483	209	227	423	384	575	287	759	573	689	465	480	682	748	850	661	650	440	625	592	530	715
Phc3	465	510	452	401	649	618	524	454	339	222	497	333	476	125	246	316	195	147	290	368	488	321	538	392	530	531	483	667	632	756	515	677	554	566	518	630	740
Mt1	413	277	320	276	448	391	329	686	629	1512	2793	1290	4454	308	106	178	139	63	121	823	232	140	173	986	305	413	173	131	152	539	292	187	229	142	180	342	198
Dlst	626	591	820	396	546	498	391	352	342	352	458	389	419	236	507	589	370	279	355	455	509	570	516	657	535	362	441	474	528	741	486	628	462	537	504	499	632
Rarg	419	364	352	366	578	911	756	393	443	393	440	296	514	140	203	397	145	161	338	331	387	240	393	258	495	685	398	695	671	982	705	727	578	530	637	726	690
Exoc6	261	158	236	313	686	578	466	456	344	147	310	237	264	169	337	339	242	178	413	344	574	335	601	659	579	475	625	550	765	770	478	702	561	665	637	637	817
Tgfbr3	818	752	739	367	615	831	463	374	297	288	480	424	462	236	156	260	145	211	321	585	530	368	409	407	331	564	502	590	487	799	477	460	611	588	731	847	656
Col6a3	1892	2520	1651	314	463	473	252	101	458	429	375	509	507	681	343	905	548	766	362	940	980	418	603	418	412	342	244	194	211	416	311	443	234	602	330	371	412
Ubqln1	399	448	480	330	508	407	342	349	417	265	436	265	469	256	483	616	277	252	431	316	483	352	543	456	408	551	388	576	598	815	650	693	579	587	551	513	697
Plbd2	349	297	298	365	565	614	425	398	295	272	490	384	368	102	211	253	136	117	288	301	404	255	612	480	464	548	641	645	822	954	779	792	556	864	675	585	877
Pdgfrb	854	1132	1025	329	487	693	477	440	249	246	518	247	366	238	152	272	203	244	323	376	472	423	500	242	448	515	696	428	578	517	571	444	519	993	1057	429	582
Fam208a	468	508	410	360	598	683	626	563	310	299	422	257	405	187	219	324	303	257	329	388	557	384	590	271	557	611	421	542	609	776	681	590	482	569	526	664	772
Cdc42se2	334	208	239	248	580	607	401	421	249	227	395	265	341	208	378	477	231	232	381	302	481	254	597	612	446	541	506	567	712	676	513	659	541	603	705	517	1199
Snx3	480	463	487	266	513	433	435	377	380	381	407	249	375	376	485	634	422	487	536	452	530	417	514	557	544	460	376	538	547	808	546	563	529	602	565	589	636
Tceb3	407	380	430	356	600	473	397	405	321	362	478	283	481	295	384	533	325	271	490	379	486	325	523	493	475	541	450	514	616	773	533	666	587	613	617	585	725
Psmc1	446	423	402	409	557	565	556	484	344	233	460	314	477	283	401	502	290	267	471	388	475	334	667	451	491	604	453	490	583	744	597	575	514	602	564	495	799
Dmxl1	434	538	445	354	548	628	443	452	344	307	472	236	387	295	284	405	350	284	463	408	512	353	562	350	681	573	416	582	525	781	539	739	615	500	519	581	724
Fnip2	217	170	236	347	635	773	580	441	406	453	770	467	656	174	249	433	176	157	271	306	432	309	620	649	464	797	531	724	843	1049	639	706	383	459	486	618	755
Btg1	198	333	279	359	412	363	226	343	580	441	396	352	695	319	217	426	351	292	421	519	719	368	878	903	460	515	451	648	715	868	596	628	439	509	372	467	798
Zmynd8	485	410	352	344	447	435	525	390	301	216	361	287	310	333	408	461	363	359	475	609	633	381	528	564	561	567	398	492	596	848	619	637	529	703	683	658	791
Ergic3	711	538	579	343	718	661	571	454	291	300	453	366	393	167	252	306	193	207	331	382	428	210	578	446	431	562	542	661	653	838	664	615	591	655	613	586	585
Wac	352	428	448	287	624	683	465	451	314	276	485	283	533	207	327	425	259	243	373	470	489	267	501	474	550	555	425	533	649	823	446	599	464	481	626	594	783
Plat	550	370	321	347	471	431	478	377	295	268	505	568	573	218	552	421	170	149	254	432	370	204	653	849	499	568	367	523	707	979	406	558	390	344	579	593	709
Cdk13	342	405	356	403	558	677	489	446	371	322	447	303	422	316	335	411	315	285	363	404	534	337	468	493	575	543	401	608	681	801	511	711	490	570	569	629	839
Fech	261	270	237	333	263	358	304	334	482	531	340	238	216	501	713	337	1257	697	840	1281	632	678	432	507	335	388	387	242	209	378	507	488	988	440	776	393	456
Zdhhc5	431	466	443	387	526	483	444	360	458	307	513	321	424	155	394	527	250	229	434	328	546	321	552	551	527	517	470	597	525	735	571	690	441	622	641	565	952
Ogt	362	383	299	487	547	614	665	366	344	213	466	294	296	237	259	435	320	377	293	375	525	481	521	383	663	657	419	593	678	813	576	514	499	645	415	739	778
Ppp6r3	382	397	379	299	561	512	587	373	415	318	489	343	421	261	365	414	282	223	367	473	494	370	479	509	608	550	538	585	657	820	561	649	446	486	570	648	779
Cul1	489	433	477	348	507	478	503	326	375	324	472	321	515	213	338	456	231	239	361	346	552	452	512	582	686	508	505	590	607	763	651	647	458	570	632	530	757
Gdi1	452	478	389	438	612	570	625	445	391	289	517	321	522	143	252	298	257	284	343	347	501	321	513	448	392	567	488	556	562	788	637	687	509	593	642	629	770
Pik3c2a	296	283	336	340	546	586	445	287	297	319	384	320	603	76	388	392	178	164	350	288	580	355	741	588	614	466	546	663	776	736	642	626	459	613	595	420	799
Trpv4	195	201	123	345	653	557	551	397	675	549	768	469	874	124	238	335	112	135	266	417	370	304	465	511	770	763	527	553	583	788	819	596	528	651	625	626	673
Ensa	704	687	633	512	684	624	563	428	380	301	459	347	418	136	303	386	234	237	369	492	323	327	475	403	480	556	526	503	514	786	496	675	555	538	668	597	668
Lamp2	596	545	534	324	462	420	491	329	344	306	478	308	432	374	319	474	377	305	527	485	588	361	642	477	715	489	507	581	710	822	557	459	465	530	518	518	642
Dnaja2	467	375	402	315	508	599	450	384	360	293	531	249	564	231	349	534	269	184	349	398	507	221	477	535	498	462	533	573	564	646	545	666	513	679	542	617	769
Ice1	386	355	388	407	570	476	576	419	351	275	462	264	438	206	279	469	224	250	360	325	565	260	492	418	444	479	494	555	632	789	683	600	490	547	482	685	906
Colgalt1	402	463	429	193	415	421	435	332	251	252	391	250	318	240	423	688	221	234	621	345	541	250	847	683	518	429	467	628	738	805	596	643	567	736	617	477	792
Tor1aip2	401	445	451	261	582	498	459	386	310	306	479	301	460	163	385	454	257	228	373	448	684	326	634	687	624	536	452	630	700	899	531	620	557	616	610	503	797
Hnrnpr	559	525	452	482	581	722	593	354	315	279	489	369	397	235	333	387	272	265	423	434	448	350	498	420	440	544	459	531	608	776	464	554	514	589	612	596	697
Ralgapb	449	496	444	456	619	586	395	465	344	285	409	349	360	151	373	387	202	239	416	359	580	279	559	483	614	513	515	591	620	812	586	669	512	516	532	467	764
AI314180	385	463	469	458	538	666	620	375	340	293	532	283	473	220	313	404	225	185	282	348	515	266	444	433	479	436	559	515	625	758	520	668	537	659	620	561	777
Raly	543	681	466	294	423	481	539	299	361	327	421	239	404	266	444	642	385	273	470	445	570	228	470	598	447	411	433	577	691	831	518	705	471	453	419	555	739
Rnf187	628	585	600	416	647	619	497	421	228	288	493	241	405	214	252	437	249	273	418	412	556	296	412	494	574	527	531	539	591	762	532	623	588	498	624	555	863
Phf12	395	438	361	352	435	528	574	338	282	250	456	382	434	245	281	448	295	268	399	310	491	312	500	408	411	536	489	610	621	900	623	669	522	670	635	577	877
Slc25a3	447	481	553	326	521	472	445	391	307	290	505	312	499	243	459	578	290	251	496	387	452	257	544	498	594	525	471	456	713	832	532	620	484	614	533	522	772
Far1	363	322	300	400	607	526	449	539	503	353	521	214	477	254	389	471	270	296	379	409	460	385	647	466	735	504	425	547	553	862	585	607	408	463	445	600	823
Sun1	413	411	431	487	678	809	662	486	351	285	469	326	541	135	267	376	173	178	429	394	318	268	506	376	533	552	503	578	548	791	565	646	531	607	725	605	668
Fkbp8	609	462	521	263	629	569	539	445	364	246	489	227	357	243	293	392	352	257	420	452	486	353	495	488	443	534	562	523	529	726	474	647	589	615	693	544	809
Msl2	391	433	367	415	531	592	518	424	398	351	508	297	487	224	262	518	242	213	293	326	413	340	569	406	532	534	502	509	577	747	581	609	489	606	610	647	788
Tcf12	373	361	339	392	578	697	520	455	331	240	497	230	339	187	279	377	205	206	305	381	433	242	567	566	610	548	463	589	619	915	594	575	550	517	556	538	637
Abl2	368	341	295	363	492	533	463	385	518	696	900	408	1279	215	355	460	207	176	341	517	446	208	449	708	382	463	432	570	610	747	453	533	428	464	574	486	707
Fnbp4	302	368	231	311	587	563	550	328	478	348	526	439	468	238	279	410	281	338	422	524	506	377	587	626	415	581	354	567	535	750	576	536	481	585	490	658	871
Eif4e2	417	411	438	252	471	411	408	327	342	308	391	274	340	291	435	561	351	368	559	412	554	304	793	600	436	512	361	657	612	748	568	504	408	564	454	423	912
Rab27a	220	230	204	315	654	634	566	598	321	272	920	488	683	330	347	293	369	215	442	555	613	419	468	668	554	735	363	537	539	791	518	585	547	470	528	767	598
Jup	388	339	332	538	700	735	365	508	390	324	455	287	521	191	427	445	207	212	402	366	368	331	552	541	641	554	465	509	586	1026	550	734	551	491	687	564	722
Endod1	561	769	787	280	585	518	333	276	249	381	471	209	383	88	613	745	151	143	353	321	540	279	914	592	537	531	403	522	661	673	547	564	328	581	617	378	725
Atp1b3	362	405	342	361	464	484	353	360	277	334	305	225	423	221	387	474	244	208	465	516	695	271	549	642	622	505	365	603	643	834	539	608	564	479	497	645	777
Stard13	338	356	319	481	781	958	619	513	341	221	551	339	461	137	199	301	136	142	199	522	330	334	269	456	479	545	461	561	678	933	473	909	549	478	625	832	754
Mta2	365	350	337	266	479	612	365	314	312	288	405	241	454	272	435	440	286	320	501	422	599	332	549	525	500	534	508	643	586	777	496	628	475	593	525	577	775
Surf4	491	474	498	325	413	436	390	306	378	251	411	329	359	235	468	606	339	334	516	406	494	288	625	609	610	465	383	545	644	790	510	671	464	495	604	518	807
Arf6	478	422	426	320	286	438	403	276	316	420	416	281	474	329	454	611	321	317	591	455	538	321	623	457	677	508	393	581	581	669	510	598	517	585	445	568	833
Stk40	442	479	571	347	525	395	338	299	622	674	583	470	1087	127	253	321	209	166	258	421	433	253	441	346	549	486	412	610	575	596	507	603	561	547	499	542	782
Tab2	405	458	432	443	533	642	426	386	359	366	423	287	322	282	363	458	352	303	491	451	557	369	560	469	555	506	346	530	549	743	539	595	455	576	581	542	778
Mylip	299	291	308	435	659	835	596	768	228	236	634	267	259	167	178	275	295	211	479	701	527	309	357	623	390	504	645	478	479	729	497	511	609	747	662	626	700
Trpm7	452	494	449	391	538	734	586	482	295	231	605	411	434	198	281	345	248	239	338	382	508	386	435	417	700	562	512	525	591	752	570	654	504	547	570	558	734
Map2k2	568	533	511	304	503	520	408	395	296	239	456	335	398	304	398	557	273	302	527	484	585	355	487	523	388	515	545	538	546	686	546	587	381	552	490	540	1014
Pim3	191	180	182	321	476	550	412	657	302	536	1218	617	1696	138	147	194	122	57	184	373	446	226	478	1156	403	327	703	460	502	464	273	302	469	605	736	460	431
Chst15	194	180	220	370	726	911	681	501	328	311	760	415	527	172	183	323	174	159	259	449	374	274	457	646	217	482	426	592	605	813	498	568	571	589	622	795	1017
Upf2	582	514	486	306	712	581	520	451	437	277	430	269	375	265	249	376	334	304	394	537	586	365	456	304	430	598	465	512	522	749	453	635	468	532	578	563	752
Immt	527	582	756	414	495	563	446	351	309	346	394	323	369	286	469	458	277	297	399	348	442	432	535	425	530	530	381	555	527	740	471	577	435	523	568	551	712
Irf2bpl	461	423	396	486	511	563	558	334	471	423	455	318	543	184	232	386	154	147	224	360	454	348	573	440	380	539	467	725	712	784	665	679	455	478	467	655	610
Whsc1	393	348	341	268	394	435	335	251	388	330	438	195	355	451	783	883	534	345	594	357	498	322	609	538	569	476	378	603	564	716	506	456	288	544	362	486	809
Ldb1	303	398	267	418	587	576	573	453	259	226	477	229	359	199	224	407	201	207	309	364	535	346	403	580	406	574	534	571	710	848	678	656	631	671	706	651	771
Glce	344	229	268	437	839	626	532	693	238	249	816	368	420	166	242	316	134	120	312	345	333	385	394	444	630	617	646	544	570	1108	615	714	602	674	670	565	663
Smarcc1	624	609	559	398	460	424	337	346	285	212	339	208	326	359	392	672	472	393	607	475	616	318	683	647	421	457	458	522	582	680	431	557	412	572	452	532	742
Creb1	486	428	444	355	552	667	434	403	339	249	382	284	272	258	341	387	361	272	458	388	413	306	537	389	490	600	388	543	591	688	573	624	548	591	589	538	764
Fads1	589	525	560	521	701	856	672	530	257	313	507	326	391	154	286	377	163	203	366	470	409	219	353	479	431	546	501	405	545	972	499	620	471	542	673	508	797
Rnase4	909	571	689	360	730	801	637	471	336	249	470	448	540	240	193	315	219	287	283	515	368	240	432	288	615	509	619	436	510	679	473	464	658	645	730	545	636
Txnrd1	324	343	346	285	281	450	371	270	313	351	480	414	634	306	481	774	297	182	521	479	501	225	668	519	539	437	348	509	674	716	583	559	364	478	580	416	867
Gak	389	404	370	281	465	506	537	385	337	344	469	433	382	278	339	469	292	281	420	497	484	274	462	551	437	494	492	490	643	875	571	609	459	679	645	534	724
Kmt2b	290	309	285	361	612	629	473	322	342	277	518	289	374	254	358	411	319	299	447	348	496	400	562	400	447	592	473	546	576	753	525	617	353	640	525	671	757
Meis2	420	366	363	478	564	677	508	475	271	125	367	263	342	103	240	287	113	113	286	283	483	285	389	361	474	461	698	580	758	723	596	699	565	728	745	641	860
Rbpms	739	916	810	352	655	658	688	516	302	285	665	372	658	99	184	316	99	108	272	296	412	307	387	462	374	501	489	492	608	732	682	524	535	514	596	450	706
Dhx16	419	335	276	271	608	635	588	480	275	236	459	333	373	272	316	515	336	334	477	379	517	320	499	479	359	579	400	494	614	702	711	628	495	609	530	585	799
Ip6k1	395	404	421	295	709	618	579	487	339	223	407	156	410	175	212	350	264	250	365	480	463	376	536	462	475	536	494	568	631	839	575	573	471	608	616	621	714
Ctcf	414	409	384	427	590	501	419	436	324	325	376	258	356	298	384	448	356	272	550	453	505	318	555	416	419	528	484	512	560	649	569	679	551	504	641	537	785
Ids	483	477	469	500	747	674	714	512	402	326	787	314	580	108	166	230	121	163	244	367	306	306	391	353	661	518	557	542	580	743	516	660	649	549	675	484	649
Samd9l	333	345	297	382	470	683	586	481	390	314	351	295	418	250	365	360	360	284	390	313	527	263	601	414	656	491	442	681	616	840	627	661	568	448	506	692	871
Iws1	490	449	356	433	525	620	397	371	270	333	499	324	490	196	365	520	229	306	390	400	574	282	516	441	477	537	459	479	507	770	481	578	492	529	422	630	701
Nynrin	318	389	338	370	776	665	564	487	369	179	416	308	266	135	277	337	177	147	253	335	405	281	524	438	535	574	583	659	743	898	647	640	602	534	699	719	745
Dyrk1a	441	506	474	328	536	466	669	361	284	454	498	416	698	296	377	444	318	275	372	399	511	401	496	499	506	545	356	506	521	705	543	659	493	523	538	652	703
Ly6a	339	234	191	255	352	282	407	314	395	161	185	221	563	79	261	311	149	121	203	347	634	186	652	555	838	747	383	998	715	1139	686	604	416	343	589	671	890
Ahcyl1	657	669	744	385	637	637	429	461	346	273	458	333	385	176	285	404	205	211	343	421	444	421	493	477	481	549	470	476	560	712	443	582	420	509	593	550	687
Tsc2	380	361	320	366	639	573	544	489	329	337	534	289	423	188	271	368	211	154	319	485	437	381	432	435	440	602	467	564	561	817	664	690	574	570	626	613	671
[truncated: 16,589 more rows]
