# Supplementary material for: A multi-step transcriptional cascade underlies vascular regeneration in vivo
Source: Sci Rep. 2018 Apr 3;8:5430. doi: 10.1038/s41598-018-23653-3 (PMC5882937; doi:10.1038/s41598-018-23653-3)
Supplement: Supplementary file 3 — S2 [file 41598_2018_23653_MOESM3_ESM.xlsx]

## Sheet: 2 Hours
	baseMean	log2FoldChange	lfcSE	stat	pvalue
Heg1	36708	0.15948	0.0938731	1.69889	0.0893392
Ptprb	37847.8	-0.309626	0.113	-2.74005	0.00614307
Fn1	23627.5	0.344329	0.109531	3.14367	0.00166846
Vwf	25818.2	-0.21716	0.110268	-1.96939	0.0489082
Ahnak	28592.2	0.307266	0.109346	2.81005	0.00495342
Bgn	26939.7	0.156805	0.103752	1.51134	0.130701
Pecam1	27772.1	-0.111953	0.111864	-1.00079	0.316927
mt-Co1	22105.2	0.188319	0.258123	0.729573	0.465651
Epas1	21035.1	0.10755	0.11399	0.943507	0.345422
Sptbn1	20765.8	-0.0353286	0.0919059	-0.3844	0.700682
mt-Nd5	21126.4	0.204288	0.278448	0.733664	0.463153
mt-Cytb	19587.2	0.0635498	0.273276	0.232548	0.816112
Vim	12067.5	0.0047386	0.0918632	0.0515832	0.958861
Ddx3y	204.924	6.86972	0.313171	21.936	1.18e-106
Serpine1	704.816	2.43277	0.125018	19.4593	2.43e-84
Apoe	15104.3	-0.0595115	0.145565	-0.408831	0.682664
Plec	13668.1	0.440436	0.146152	3.01354	0.00258218
Ace	15295.8	0.260024	0.124893	2.08197	0.0373452
Ltbp4	15734.8	0.059396	0.106426	0.558098	0.576777
Clu	14078.4	-0.195565	0.121458	-1.61014	0.107366
Cxcl2	79.4827	5.61796	0.337069	16.6671	2.27e-62
Ece1	10618.1	0.200041	0.107037	1.8689	0.0616369
Dst	11746.3	0.103888	0.0979697	1.06041	0.28896
mt-Nd1	12246.9	0.224591	0.27481	0.817259	0.413781
Hspg2	9135.22	0.339711	0.0968206	3.50867	0.00045036
Pam	11920.8	0.173085	0.116307	1.48817	0.136706
Socs3	417.888	3.86266	0.235542	16.399	1.94e-60
Cytl1	13798.2	-0.204052	0.14376	-1.4194	0.155784
Sptan1	11577.7	0.131514	0.099846	1.31717	0.187782
Timp3	11647	0.311434	0.0962141	3.23689	0.00120842
Gm26992	66.4615	-5.1187	0.34483	-14.8442	7.59e-50
Hsp90ab1	8233.97	0.266557	0.108424	2.45846	0.0139533
Fbln2	8102.75	-0.0350461	0.123432	-0.283929	0.776465
Cfh	11713	-0.407932	0.118549	-3.44105	0.000579471
Ptrf	8529.81	-0.0437073	0.105096	-0.415881	0.677497
Sfrp1	7139.91	-0.0704728	0.125202	-0.562871	0.573523
Nedd4	7020.21	-0.242487	0.0947434	-2.55941	0.010485
mt-Nd2	9164.08	0.1966	0.288405	0.681681	0.495441
Eef2	6709.61	-0.144688	0.081927	-1.76606	0.0773852
Cdh5	6903.43	0.191969	0.11	1.74517	0.0809557
Mgp	7979.56	-0.0878274	0.141023	-0.622789	0.533423
App	7284.89	-0.0711257	0.10282	-0.691748	0.489096
Msn	6094.72	0.278633	0.0875387	3.18297	0.00145771
Flnb	7074.97	0.0947713	0.104255	0.909032	0.363333
Il6st	6517.38	-0.457773	0.119124	-3.84283	0.000121625
Utrn	6815.33	-0.389687	0.0924405	-4.21554	2.49e-05
Flna	6058.45	0.579286	0.12432	4.65964	3.17e-06
Lars2	12133.1	0.0960965	0.315953	0.304148	0.761015
Col3a1	4064.84	1.1781	0.270678	4.35239	1.35e-05
Mmrn2	6672.73	-0.0823095	0.116852	-0.704392	0.481188
mt-Nd4	6964.37	0.0353851	0.2647	0.13368	0.893656
Tns1	7387.43	0.289434	0.126515	2.28775	0.0221522
Cgnl1	7255.77	0.14587	0.118791	1.22795	0.219464
H2-D1	5751.12	0.137948	0.137097	1.00621	0.314314
Itgb1	5362.76	0.279737	0.0805576	3.4725	0.000515627
Ptprj	6502.5	0.125376	0.139456	0.899041	0.368631
Sdpr	6064.35	-0.373812	0.125612	-2.97592	0.00292113
Zbtb20	6278.49	-0.309878	0.114867	-2.6977	0.00698193
Macf1	5978.32	0.0198324	0.0853343	0.232408	0.816221
Podxl	5877.3	-0.133546	0.118938	-1.12282	0.261513
Hdc	169.896	3.67213	0.247399	14.8429	7.73e-50
Dync1h1	5423.96	0.141415	0.0858175	1.64786	0.0993809
Sulf1	5059.66	-0.273468	0.109583	-2.49554	0.0125766
Zyx	6099.05	0.179787	0.0903598	1.98968	0.0466264
9430020K01Rik	5646.11	-0.319734	0.109976	-2.90731	0.00364548
Gsn	5128.61	0.416596	0.273677	1.52222	0.127955
Aplp2	5493.71	-0.124978	0.0949726	-1.31594	0.188196
Tek	6006.21	-0.142827	0.12393	-1.15248	0.249123
Cav1	5034.56	-0.19731	0.112066	-1.76066	0.0782959
Myh11	4875.47	0.591686	0.272911	2.16806	0.0301543
Ssfa2	4641.69	-0.372166	0.0938737	-3.96454	7.35e-05
Fbln5	3793.74	0.556389	0.169978	3.2733	0.00106299
mt-Nd6	5462.66	0.23177	0.282718	0.819794	0.412334
Hsp90b1	3888.07	0.354608	0.110679	3.20392	0.00135569
Uty	45.8236	4.89344	0.352342	13.8883	7.46e-44
Gja5	3965.55	-0.1975	0.139243	-1.41838	0.156079
Tgm2	4931.49	0.155801	0.139658	1.11559	0.264597
Ctnnb1	4330.87	0.0368951	0.0945248	0.390322	0.696299
Cpe	4831.06	-0.0298267	0.109584	-0.27218	0.785484
Atp2a3	5213.75	-0.25447	0.132255	-1.92409	0.0543434
Crim1	3940.59	-0.136131	0.131523	-1.03504	0.300649
Srrm2	4590.18	0.0641883	0.084922	0.75585	0.449739
Col1a1	2797.67	1.11997	0.310753	3.60406	0.000313281
Bmpr2	5020.03	-0.126862	0.100274	-1.26515	0.205816
Iqgap1	3795.02	0.0501352	0.114559	0.437638	0.661649
B2m	4039.26	0.198167	0.166359	1.1912	0.233573
Serinc3	5066.47	-0.207352	0.118087	-1.75592	0.0791017
Itm2b	4446.4	-0.0617806	0.0887075	-0.696454	0.486145
Pde3a	4755.57	-0.184982	0.128404	-1.44063	0.14969
Cp	5591.45	-0.141164	0.127647	-1.10589	0.268774
Txnip	4993.1	-0.0137277	0.122809	-0.111781	0.910997
H2-K1	3768.3	0.115783	0.161345	0.717615	0.472995
Cmip	5146.68	0.0138856	0.130278	0.106585	0.915118
Acta2	2684.34	0.656425	0.266918	2.45928	0.0139218
Actn4	4414.31	0.345932	0.110188	3.13946	0.0016926
Cd93	3963.81	0.211397	0.122263	1.72903	0.0838033
Fth1	4382.83	0.266149	0.0841	3.16467	0.00155258
Psap	3427.51	0.0247092	0.0838351	0.294736	0.768196
Timp2	3995.9	0.113142	0.0955824	1.18371	0.236527
Syne2	4115.74	-0.192381	0.0900113	-2.1373	0.0325736
Kdm5d	56.0042	4.65271	0.340908	13.648	2.08e-42
Calr	3145.49	0.485064	0.121828	3.98155	6.85e-05
Bmp6	4340.84	-0.0429854	0.150422	-0.285765	0.775058
Smarca2	3801.73	-0.430794	0.0953021	-4.5203	6.18e-06
Ramp2	3701.62	-0.0354545	0.152471	-0.232534	0.816124
Ehd4	3921	-0.0723651	0.105131	-0.688333	0.491243
Calm1	3123.28	0.060026	0.0838725	0.715681	0.474188
Ptpn14	3937.53	-0.414554	0.128456	-3.2272	0.00125008
Calu	3074.72	0.342064	0.0809168	4.22736	2.36e-05
Tm4sf1	3928.2	-0.0744317	0.112209	-0.663329	0.50712
Nos3	4346.66	0.529547	0.120005	4.41272	1.02e-05
Gnai2	3027.15	0.195272	0.0932248	2.09464	0.0362033
Stab1	3359.01	-0.0342567	0.0971565	-0.352593	0.724393
Ehd2	3334.8	0.336041	0.103404	3.2498	0.00115488
Pdia3	2993.07	0.294358	0.0941131	3.12771	0.00176176
Mkl2	3596.64	-0.337747	0.187977	-1.79675	0.0723757
Adgrf5	2802.94	-0.139561	0.105647	-1.32101	0.186498
Pf4	177.849	3.70884	0.28856	12.8529	8.28e-38
Synpo	3697.76	0.457089	0.0994808	4.59474	4.33e-06
Ly6e	3065.93	-0.278051	0.121787	-2.28309	0.0224252
Cd33	119.305	3.60642	0.282155	12.7817	2.07e-37
Son	3205.63	0.062139	0.0944336	0.658018	0.510527
Tln1	2931.15	0.315573	0.113827	2.7724	0.00556439
Tns2	4023.9	0.205671	0.103767	1.98204	0.0474753
Col5a2	1417.25	0.438955	0.128067	3.42755	0.000609046
Fam3c	3179.72	-0.441788	0.107967	-4.09186	4.28e-05
Gxylt2	3192.02	-0.111246	0.150559	-0.738881	0.459979
Eif4g2	2843.22	0.0319094	0.0814523	0.391756	0.695238
Rpl4	2666.13	-0.148008	0.0836672	-1.76901	0.0768924
Lamb2	3671.6	0.105917	0.0924657	1.14547	0.252015
Numa1	2947.22	-0.341329	0.096244	-3.5465	0.000390385
Ccr1	64.4886	3.98398	0.327385	12.1691	4.54e-34
Golim4	3072.87	-0.26988	0.104118	-2.59207	0.00954008
Huwe1	2992.97	0.0848146	0.0781905	1.08472	0.278047
Spon1	3227.73	0.0210275	0.151512	0.138785	0.88962
Smoc1	3435.75	0.0725231	0.123829	0.585669	0.558098
Lamp1	2812.44	0.083558	0.0889025	0.939884	0.347277
Adamts4	69.4375	4.26308	0.351721	12.1206	8.21e-34
Cd44	480.87	2.38106	0.19962	11.9279	8.46e-33
Wnk1	2783.78	0.105065	0.0921714	1.13988	0.254335
Gnb1	2849.38	0.10462	0.0839694	1.24593	0.21279
Ccdc80	2719.18	0.0995084	0.104916	0.948454	0.342898
Sepp1	3434.34	-0.169245	0.132998	-1.27253	0.203184
Bmp4	2499.14	-0.298885	0.195888	-1.52579	0.127061
Fgd5	3052.81	0.187715	0.108353	1.73243	0.0831964
Ccl2	43.5523	4.28482	0.373857	11.4611	2.07e-30
Plxnd1	2028.13	-0.461522	0.140827	-3.27722	0.00104834
P4hb	2560.35	0.282754	0.0855636	3.30461	0.000951096
Mbnl1	2796.23	0.180809	0.0924619	1.9555	0.0505243
Ubr4	3087.6	0.167013	0.0997402	1.67448	0.0940363
Eef1a1	2464.9	-0.203146	0.0954453	-2.1284	0.0333039
Nrp1	2669.98	0.097319	0.151795	0.641121	0.521444
Arhgap31	3310.25	0.129857	0.0900937	1.44135	0.149486
Spag9	3215.51	0.376253	0.0974628	3.86048	0.000113165
Eif2s3y	40.3717	4.10805	0.377841	10.8725	1.56e-27
Eif3a	2382.65	0.299797	0.082621	3.62858	0.00028498
Chd4	2532.97	0.149068	0.0798777	1.8662	0.0620131
Tpt1	2683.82	0.070958	0.111004	0.63924	0.522667
Prrc2b	2632.81	-0.153281	0.0997321	-1.53693	0.124311
Plxna2	3905.78	0.604188	0.170493	3.54376	0.000394463
Klf2	2511.38	0.378401	0.330293	1.14565	0.251939
Adam10	2573.6	-0.318645	0.119946	-2.65658	0.00789387
Nfib	2624.37	-0.241816	0.0890039	-2.71691	0.00658945
Lmo2	2280.21	-1.19454	0.1129	-10.5806	3.67e-26
Prrc2c	2477.22	0.0942653	0.0961078	0.980829	0.326677
Rdx	2537.97	-0.221473	0.0956662	-2.31506	0.0206099
Tmem2	2938.37	0.222866	0.126709	1.75888	0.0785985
Sulf2	2758.17	0.221326	0.124816	1.77322	0.0761928
Rrbp1	2340.87	0.173128	0.0871433	1.9867	0.0469551
Cdkn1a	183.694	2.8758	0.272851	10.5398	5.66e-26
Map4k4	2153.95	0.292994	0.111032	2.63883	0.00831925
Herc2	3050.57	-0.182972	0.111871	-1.63556	0.101932
Nfe2l1	2698.34	-0.0351343	0.0912363	-0.385091	0.70017
Rock2	2717.4	0.36985	0.117187	3.15607	0.00159913
Aebp1	2169.86	0.374165	0.126148	2.96608	0.00301627
Fam107a	4130.57	0.6473	0.184256	3.51306	0.000442984
Ctsh	2582.37	-0.138806	0.102814	-1.35006	0.176996
Bcam	2861.08	-0.145988	0.14021	-1.04121	0.297779
Notch1	3038.03	0.43803	0.102688	4.26562	1.99e-05
Scd1	2225.1	-0.411616	0.350508	-1.17434	0.240258
Pkd1	2765.3	0.138934	0.106923	1.29938	0.193815
Igfbp4	1595.09	-0.0841365	0.146047	-0.576093	0.564553
Ncl	2231.94	0.284218	0.0877167	3.24018	0.00119455
Arrb1	2464.41	-0.171177	0.0898992	-1.9041	0.0568976
Bsg	2576.46	0.0316003	0.0970288	0.325679	0.744667
Kmt2d	2379.73	0.155573	0.100097	1.55423	0.12013
Col8a1	634.658	-0.0279098	0.220112	-0.126798	0.8991
Col18a1	930.504	0.639994	0.151968	4.21137	2.54e-05
Slco2a1	2110.82	-0.222475	0.122325	-1.81871	0.0689554
Dstn	2344.54	0.0962288	0.0940134	1.02357	0.306041
Rpl8	2110.02	-0.0479344	0.0932509	-0.514037	0.607226
Ctnna1	2351.49	0.104481	0.0973154	1.07364	0.282986
Zmiz1	2443.95	-0.00478727	0.115189	-0.0415599	0.96685
Lilrb4a	89.0218	3.10885	0.298739	10.4066	2.31e-25
Litaf	567.512	1.55334	0.149768	10.3716	3.34e-25
Ywhae	2069.11	0.138918	0.0848827	1.63659	0.101716
Ctsb	1863.01	0.0357462	0.0979942	0.364779	0.715276
C3	1985.87	0.581984	0.296078	1.96564	0.0493399
Eng	1977.81	0.0446245	0.119827	0.372407	0.70959
Mical2	2567.81	-0.0378158	0.122826	-0.307882	0.758172
Cd34	2071.3	0.167288	0.117683	1.42151	0.155167
Map4	2164.11	0.10699	0.0952887	1.1228	0.261522
Itpr1	2505.24	-0.287789	0.0877139	-3.281	0.0010344
Sbno2	728.201	2.14242	0.211131	10.1473	3.41e-24
Fzd4	2461.98	-0.0951198	0.125251	-0.759436	0.447592
Ddx3x	2338.82	0.0941473	0.105764	0.890164	0.373378
Cd300lf	63.9025	3.32311	0.338191	9.82614	8.69e-23
Cdc42bpa	2571.37	-0.209348	0.0937722	-2.23252	0.0255805
Egfl7	2234.7	-0.499177	0.149526	-3.33839	0.00084266
Itgb4	1973.95	-0.164281	0.124121	-1.32356	0.185649
Akap13	2378.19	0.506884	0.129102	3.92623	8.63e-05
Rnf213	1804.49	0.0171428	0.131784	0.130083	0.896501
Csde1	2291.39	-0.0147754	0.0993656	-0.148697	0.881793
Myof	2057.09	-0.38307	0.124226	-3.08364	0.00204484
Tpr	2024.75	-0.0792702	0.0807	-0.982282	0.325961
Tie1	1972.76	-0.0870206	0.104238	-0.834827	0.403815
Sod3	2787.84	0.153462	0.109784	1.39786	0.162156
Myo1c	2296.99	0.499947	0.122662	4.0758	4.59e-05
Golgb1	2283.51	0.0963201	0.100228	0.961009	0.336548
Wdfy3	2263.91	-0.250254	0.101531	-2.4648	0.0137088
Clstn1	2693.62	-0.19174	0.118488	-1.61823	0.105614
Jun	2540.03	0.287451	0.161491	1.77998	0.0750798
Ptprm	2312.72	-0.389945	0.146815	-2.65603	0.00790662
Pabpc1	1748.31	0.253404	0.161731	1.56683	0.117155
Vcam1	3234.01	0.873199	0.245928	3.55063	0.000384305
Htra1	2276.79	0.413719	0.112413	3.68034	0.000232922
Mprip	1874.45	0.214202	0.0953467	2.24655	0.0246686
Atp5b	1914.77	0.140603	0.108023	1.30161	0.19305
Srcap	2136.35	0.0751446	0.0920115	0.816687	0.414107
Myh10	2167.9	0.298555	0.125762	2.37397	0.0175981
Pkhd1l1	2782.35	-0.149408	0.163099	-0.916054	0.359639
Ski	2539.41	0.418486	0.0953834	4.38741	1.15e-05
Cpd	2424.5	-0.0146044	0.0944607	-0.154609	0.87713
Sfrp2	502.228	2.29186	0.233596	9.81123	1.01e-22
Cd74	901.166	0.505735	0.313504	1.61317	0.106708
Stx11	146.642	2.85368	0.29423	9.69881	3.05e-22
Ttc28	2408.16	-0.16927	0.120784	-1.40143	0.161087
Fasn	1774.53	-0.566899	0.369581	-1.5339	0.125055
Itga9	2483.24	0.0125212	0.105807	0.11834	0.905799
Eln	11199.2	1.10803	0.114306	9.69347	3.21e-22
Kif1c	1778.75	0.0535362	0.0996628	0.537173	0.591148
Efnb2	1707.95	-0.691872	0.14788	-4.6786	2.89e-06
Nfia	2293.33	-0.120788	0.114312	-1.05666	0.290668
Ifngr1	1966.51	-0.448109	0.108205	-4.14131	3.45e-05
Cyb5r3	1648.47	0.0172292	0.0884496	0.194791	0.845557
Nuak1	2059.43	-0.589901	0.143825	-4.10153	4.1e-05
Canx	1828.72	0.0899244	0.0895941	1.00369	0.315529
Serbp1	1713.36	0.0521699	0.0846283	0.616459	0.537591
Tulp4	2023.51	0.00420974	0.124984	0.0336822	0.973131
Gfpt2	245.611	2.55711	0.265325	9.63765	5.54e-22
Ptms	1961.34	0.0911778	0.0929363	0.981079	0.326554
Ltbp3	1932.66	0.196961	0.109073	1.80577	0.0709538
Arhgef12	2155.15	0.0183933	0.0829789	0.221662	0.824577
Kctd12	2637.94	0.114418	0.130403	0.877418	0.380259
Adh7	2561.57	-0.633421	0.159015	-3.98339	6.79e-05
Nhsl2	2303.61	0.0410533	0.120354	0.341104	0.733025
Hdlbp	1764.98	0.379244	0.103382	3.66837	0.000244101
Prrc2a	1803.43	0.104029	0.0979548	1.06201	0.288232
Rab44	45.9636	3.1369	0.338158	9.27644	1.75e-20
Rpl13a	1739.37	-0.0638529	0.0993673	-0.642595	0.520487
Smc1a	1752.93	-0.0726015	0.0959099	-0.756976	0.449064
Bcl3	134.406	2.45053	0.266881	9.18211	4.23e-20
Slk	1932.26	0.264399	0.115639	2.28641	0.0222301
Cltc	1801.09	0.170544	0.103405	1.64928	0.0990904
Fosl1	122.511	2.87369	0.317077	9.06308	1.27e-19
Hnrnpu	1722.85	0.338378	0.0996503	3.39566	0.00068464
Fhl1	2504.34	-0.191904	0.11635	-1.64936	0.0990731
Atp1a1	1915.8	0.188361	0.10264	1.83515	0.0664837
Tjp1	1735.96	-0.430665	0.102997	-4.18131	2.9e-05
Marveld1	1931.72	-0.135162	0.114054	-1.18507	0.235989
Ddx5	2074.25	0.138957	0.11474	1.21106	0.225872
Ablim1	2157.29	-0.298668	0.12799	-2.33352	0.019621
Itpr3	2228.57	0.0997946	0.110732	0.901225	0.367469
Uaca	1773.77	-0.0484577	0.138121	-0.350835	0.725712
Serpinh1	1125.48	0.662895	0.167215	3.96433	7.36e-05
Plek	403.528	2.91003	0.324263	8.97429	2.85e-19
Nfat5	2058.13	0.0527774	0.0978131	0.539574	0.589491
Nfix	1858.87	-0.0477355	0.0795705	-0.599915	0.548563
Tmtc1	2100.05	-0.362008	0.123495	-2.93136	0.00337481
Tnrc18	1609.45	0.0507631	0.113644	0.446685	0.655103
Kat6a	1820.63	-0.0199398	0.0893994	-0.223041	0.823503
Ccl7	32.4469	3.45492	0.386512	8.93871	3.94e-19
Rere	1813.27	-0.334158	0.12035	-2.77656	0.00549378
Ppp1r9b	2023.72	0.249355	0.116696	2.1368	0.0326144
Ankrd11	1828.32	0.150152	0.07675	1.95637	0.0504212
Eif4b	1656.61	-0.347494	0.114174	-3.04356	0.00233797
Gas6	2076.44	0.00110777	0.110369	0.010037	0.991992
Fblim1	1969.87	-0.0320701	0.100599	-0.318792	0.749885
Lox	2053.58	0.382225	0.0991929	3.85335	0.000116511
Prpf8	1865.07	-0.141752	0.0924616	-1.53309	0.125254
Cdc42bpb	1912.51	0.202608	0.114182	1.77443	0.0759916
She	1997.1	0.0527437	0.137296	0.384162	0.700859
Svil	1817.7	0.242761	0.117598	2.06433	0.0389868
Mfsd2b	42.7405	2.96681	0.332501	8.92273	4.55e-19
Nucb1	1781.54	0.0173778	0.115773	0.150103	0.880683
Aff4	1944.59	0.106448	0.105424	1.00972	0.312632
Asap2	2084.19	-0.0759064	0.110412	-0.687483	0.491778
Fam198b	1590.84	-0.386691	0.122846	-3.14777	0.0016452
Cyr61	1510.83	0.690738	0.353037	1.95656	0.0503988
Emp2	2072.93	-0.144797	0.134388	-1.07745	0.281278
Rasip1	2186.27	0.520104	0.13455	3.86551	0.000110858
Tubb5	1286.36	0.145355	0.114516	1.26929	0.204336
Adamts1	2392.07	1.21278	0.309485	3.9187	8.9e-05
Add1	1552.77	-0.228286	0.104644	-2.18155	0.0291426
Fndc3b	1768.66	0.301343	0.0994702	3.02948	0.00244979
Plvap	1307.85	0.27279	0.165373	1.64954	0.0990369
Atp5a1	1562.73	-0.0075422	0.107472	-0.0701785	0.944052
Lrp1	1697.77	0.648737	0.195548	3.31752	0.000908189
Hr	252.299	1.47288	0.166256	8.8591	8.07e-19
Arhgdia	1544.7	0.13469	0.081539	1.65185	0.0985653
Ybx1	1671.71	0.107022	0.109746	0.975173	0.329474
Nsd1	1601.36	-0.241793	0.0896682	-2.69653	0.00700668
Amigo2	2054.08	0.0619016	0.173667	0.356439	0.721512
Dab2ip	1850.1	0.203613	0.13492	1.50914	0.131262
Adra2a	2033.31	-0.925066	0.275504	-3.35773	0.00078586
Plcb4	1932.07	-0.0400105	0.118902	-0.336499	0.736494
Smarcc2	1562.85	-0.0516781	0.0853512	-0.605476	0.544863
Cst3	1898.19	-0.0882753	0.130221	-0.677887	0.497843
Epb41l2	1485.67	0.0702969	0.114286	0.615094	0.538492
Cnn2	257.074	1.36934	0.160023	8.55712	1.16e-17
Amotl1	1480.44	0.00764498	0.0951341	0.0803601	0.935951
Gnb2l1	1332.94	-0.123732	0.101593	-1.21792	0.223253
Ddb1	1437.98	0.0767614	0.10559	0.726974	0.467242
Sdf4	1732.95	-0.237023	0.0950477	-2.49373	0.012641
Slc9a3r2	1686.67	0.250445	0.145842	1.71724	0.0859352
Rhoa	1502.13	0.315246	0.102096	3.08775	0.00201678
Dock6	1963.33	-0.0134914	0.109416	-0.123304	0.901866
Phlda1	132.3	1.81677	0.212741	8.53982	1.34e-17
Sf3b2	1495.93	-0.117623	0.0922782	-1.27466	0.202429
Scarb2	1902.09	0.205521	0.138879	1.47986	0.13891
Prkar1a	1585.6	0.162058	0.104305	1.55369	0.120257
S1pr1	1944.11	0.280115	0.180507	1.55182	0.120705
Ano6	1726.35	0.136917	0.11629	1.17737	0.239048
Selp	1487.54	0.285667	0.161764	1.76595	0.0774047
Atp2b4	1524.16	-0.260173	0.135865	-1.91493	0.0555014
Lyz2	787.53	0.785218	0.35527	2.2102	0.0270912
Ash1l	1675.47	-0.0378957	0.108412	-0.349552	0.726675
Plxna4	1939.12	0.102347	0.11997	0.853108	0.393599
Ntn1	1855.37	-0.0119345	0.121254	-0.0984257	0.921594
Wasf2	1651.06	0.167108	0.118697	1.40786	0.159173
Tsc22d1	2308.7	0.640958	0.157108	4.07973	4.51e-05
Lrp5	1711.95	0.303984	0.107592	2.82535	0.00472296
Stk10	1749.19	0.242521	0.118828	2.04095	0.0412561
Golga4	1643.14	-0.000819092	0.088648	-0.00923983	0.992628
Csrp1	1415.97	0.282289	0.152309	1.85339	0.0638261
Ccpg1	1781.14	0.0655274	0.0921488	0.711104	0.47702
Dock9	1777.37	-0.244999	0.130323	-1.87994	0.0601164
Anxa2	1437.81	0.599378	0.127801	4.68992	2.73e-06
Myc	207.77	2.41712	0.286447	8.43829	3.22e-17
2610507B11Rik	1359.61	-0.0960777	0.101504	-0.946542	0.343872
Kmt2e	1619.15	-0.00763149	0.094746	-0.0805467	0.935802
Hip1	1520.47	0.0482914	0.0982803	0.491364	0.623169
Rps3	1409.93	-0.239372	0.0874846	-2.73616	0.0062161
Shank3	1903.35	0.438224	0.133036	3.29402	0.000987665
Spen	1806.07	0.349295	0.161623	2.16117	0.0306824
Ranbp2	1723.49	0.401331	0.0990765	4.05072	5.11e-05
Ccnd2	1686.81	-0.189689	0.126186	-1.50325	0.132775
Cyp1b1	2363.08	-0.154352	0.19057	-0.809952	0.417968
Amotl2	1395.91	0.120287	0.179593	0.669779	0.502999
Limch1	2083.89	-0.10105	0.123142	-0.820593	0.411878
Pls3	1465.76	0.232181	0.0955867	2.42901	0.0151401
Serpinb6b	1402	0.140504	0.106957	1.31365	0.188963
Txndc5	1131.45	-0.236645	0.149004	-1.58817	0.112247
Glg1	1563.75	-0.0186512	0.110117	-0.169377	0.8655
Ctsd	1344.75	0.120863	0.104854	1.15268	0.24904
Eef1b2	1250.97	-0.274684	0.113227	-2.42597	0.0152676
Kank1	1085.55	-0.502786	0.145047	-3.46636	0.00052756
Map1b	1234.1	0.609905	0.14529	4.19784	2.69e-05
Slc7a11	41.1423	3.02158	0.358091	8.43803	3.23e-17
Ppp1r12a	1486.03	0.261743	0.0999226	2.61946	0.008807
Ubr5	1500.05	0.0739627	0.0985915	0.750194	0.453138
Myo18a	1324.22	-0.0286829	0.105991	-0.270617	0.786686
Sphk1	64.4438	2.91677	0.348164	8.37756	5.4e-17
Trpm2	53.6485	2.80787	0.337585	8.31753	8.98e-17
Tnks1bp1	1736.46	0.0412294	0.120589	0.3419	0.732426
Hnrnpk	1294.67	0.177453	0.119048	1.4906	0.136066
Akap9	1419.38	-0.0233946	0.112568	-0.207827	0.835364
Foxp1	1505.49	-0.256269	0.120322	-2.12985	0.0331838
Cd24a	2040.25	-0.150471	0.134957	-1.11496	0.264869
Ncoa3	1686.9	0.120478	0.123216	0.977779	0.328184
Eea1	1466.54	-0.190845	0.1148	-1.66241	0.0964305
Crebbp	1376.78	0.0586425	0.0950255	0.617123	0.537153
Lima1	1383.43	0.233391	0.12716	1.83541	0.0664451
Rapgef1	1467.53	0.471733	0.107994	4.36813	1.25e-05
Crip2	1469.77	-0.136742	0.116548	-1.17327	0.240689
Ncor1	1442.14	0.157511	0.116723	1.34944	0.177196
Fkbp9	1436.44	0.22704	0.0977037	2.32376	0.0201385
Dctn1	1349.29	-0.0570318	0.105107	-0.542607	0.5874
Birc6	1431.14	0.0204254	0.097765	0.208923	0.834508
Bpgm	1376.08	-0.217369	0.157175	-1.38298	0.166672
Setd2	1410.21	0.190165	0.095602	1.98913	0.046687
Lrrc8c	1667.04	0.234144	0.121927	1.92036	0.0548121
Rtn4	1032.28	0.537276	0.120496	4.45888	8.24e-06
Lasp1	1351.73	0.131593	0.131573	1.00015	0.317236
Pdia4	1160.48	0.269283	0.128341	2.09819	0.0358883
Ppfibp1	1402.6	-0.211723	0.0968606	-2.18585	0.0288266
Tapbp	1421.32	0.0327824	0.123193	0.266106	0.790158
Zbtb4	1556.28	-0.328283	0.110655	-2.96673	0.00300983
Skil	1585.67	0.413299	0.127601	3.23901	0.00119946
Hbb-bs	1423.13	0.655594	0.390448	1.67908	0.0931358
Serpina3n	107.825	2.63924	0.322271	8.1895	2.62e-16
Mllt4	1467.65	0.0937051	0.104091	0.900221	0.368002
Grn	1280.35	0.128327	0.0989554	1.29681	0.194696
Snrnp200	1418.86	-0.275278	0.120252	-2.28917	0.0220696
Ndrg1	1651.67	0.175017	0.120645	1.45068	0.146869
Shroom4	1705.84	0.391564	0.124398	3.14766	0.00164582
Tmem158	1305.98	-0.437643	0.145732	-3.00306	0.00267278
Apc	1378.68	-0.161344	0.107046	-1.50724	0.131749
Baz1b	1266.76	0.00186345	0.101829	0.0182997	0.9854
Lpp	1249.78	0.265385	0.139415	1.90356	0.056967
Dcn	1178.43	0.123751	0.283021	0.437251	0.661929
Atrx	1262.54	-0.245621	0.122533	-2.00453	0.0450137
42620	1208.75	0.127344	0.0979911	1.29955	0.193756
Ntn4	1437.35	-0.278369	0.124064	-2.24375	0.0248486
Cd81	1361.45	0.186259	0.0888406	2.09656	0.0360329
Jam2	1429.49	-0.3068	0.135918	-2.25723	0.0239935
Arhgef2	1411.86	-0.093598	0.0962528	-0.972419	0.330842
Plcg2	1310.93	-0.23869	0.127844	-1.86704	0.0618958
Cd2ap	1530.9	-0.453953	0.146994	-3.08823	0.00201352
Rplp2	1241.59	-0.0513863	0.102811	-0.499813	0.617207
Alas2	1257.85	0.739166	0.382695	1.93148	0.0534242
Aff1	1476.2	-0.05811	0.14029	-0.414214	0.678718
Smarca4	1112.47	-0.0558471	0.0987035	-0.565807	0.571525
Fgfr1	1724.18	0.387808	0.113506	3.41664	0.000633999
Os9	1430.28	0.0267084	0.110594	0.2415	0.809168
Asprv1	20.2523	3.15619	0.386804	8.15968	3.36e-16
Bptf	1365.23	-0.00413876	0.0981926	-0.0421495	0.96638
Arpc2	1249.29	0.459275	0.114328	4.01717	5.89e-05
Klf3	1674.66	0.0907169	0.155927	0.58179	0.560708
Ktn1	1428.19	0.0514355	0.0913694	0.56294	0.573476
Piezo1	1295.88	0.404322	0.115765	3.49261	0.000478328
Acvrl1	1402.04	0.504904	0.126467	3.99238	6.54e-05
Msrb3	1203.04	0.0585801	0.113807	0.51473	0.606741
Hnrnpa2b1	1192.53	0.233089	0.0980021	2.37841	0.0173874
Kif5b	1254.09	0.391226	0.0987739	3.96082	7.47e-05
Zfp106	1322.46	0.0436318	0.0988563	0.441366	0.658948
Mylk	1384.17	0.484748	0.132897	3.64756	0.000264746
Kmt2a	1338.1	-0.0621307	0.0869231	-0.714778	0.474746
Pkp4	1391.8	0.0131508	0.11207	0.117345	0.906587
Polr2a	1303.2	-0.154222	0.114684	-1.34476	0.178704
Tgoln1	1514.68	0.180886	0.0948737	1.9066	0.0565724
Myrip	1511	-0.300136	0.190763	-1.57334	0.115639
4931406P16Rik	1524.31	-0.0531141	0.1202	-0.441882	0.658574
Ptafr	50.0987	2.59342	0.317897	8.15806	3.4e-16
Tax1bp1	1279.48	0.170277	0.118556	1.43626	0.15093
Arhgap29	1335.99	-0.201541	0.110451	-1.82471	0.0680443
Tmod3	1422.01	0.0706747	0.115452	0.612155	0.540435
Hipk1	1317.86	0.244799	0.111533	2.19485	0.0281741
Tacc1	1301.5	-0.151615	0.129599	-1.16988	0.242049
Ep300	1244.99	-0.00348607	0.0989008	-0.0352481	0.971882
Plcg1	1272.77	-0.23456	0.103536	-2.26549	0.0234828
Nfic	1427.97	0.21188	0.0944234	2.24393	0.0248366
Fkbp1a	1141.59	0.0409683	0.138066	0.296729	0.766673
H2-Q6	1321.75	-0.0959184	0.205106	-0.467653	0.640033
Ddx6	1431.6	0.124791	0.0950535	1.31285	0.189233
Mmp2	783.292	0.514273	0.125522	4.09709	4.18e-05
Cyth3	1794.34	0.129576	0.197074	0.657503	0.510858
Tagln	975.768	0.715995	0.202065	3.54338	0.000395029
Ywhab	1195.2	0.0922988	0.106132	0.869658	0.384487
Hspa8	1095.48	0.573852	0.175768	3.26482	0.00109534
Cmklr1	1293.42	-0.220272	0.185204	-1.18934	0.234304
Itgb3	573.237	1.75534	0.215212	8.15634	3.45e-16
Ier5	272.187	2.01859	0.249925	8.07678	6.65e-16
Dnajc10	1279.16	-0.0426896	0.114997	-0.371222	0.710472
Dennd4a	2003.78	0.752497	0.169122	4.44944	8.61e-06
Prex2	1051.62	-0.133307	0.115562	-1.15355	0.248683
Pfkfb3	1771.94	0.237544	0.272148	0.872848	0.382746
Cd84	107.776	2.31259	0.286617	8.06855	7.11e-16
Klf4	1664.36	0.951832	0.299682	3.17614	0.00149248
Eif3c	1104.6	0.0540658	0.107957	0.50081	0.616504
Gdi2	1125.81	-0.0274436	0.110852	-0.24757	0.804467
Hip1r	1500.07	0.330617	0.129865	2.54585	0.0109013
Copa	1181.32	0.070005	0.118936	0.588594	0.556134
Klf6	1603.1	0.749121	0.25685	2.91657	0.00353902
Trip12	1229.02	-0.076134	0.0897154	-0.848617	0.396094
Emilin1	1066.51	-0.0148131	0.120856	-0.122568	0.902449
Nisch	1211.08	-0.0174929	0.104935	-0.166703	0.867604
Fryl	992.056	-0.504272	0.137739	-3.66107	0.000251165
Anxa3	1529.42	0.33466	0.101604	3.29376	0.000988572
Pcnx	1321.23	0.145015	0.0928427	1.56194	0.118301
Arid1a	1145.53	-0.0503189	0.123839	-0.406325	0.684504
Bnip2	1159.47	-0.134189	0.0925543	-1.44984	0.147104
Ehd1	1400.28	0.355031	0.0955008	3.71757	0.000201147
Adam15	1421.13	0.340075	0.160396	2.12022	0.0339873
Dennd5a	1326.49	0.00981083	0.0985274	0.0995746	0.920682
Phactr2	1220.33	-0.271725	0.0898788	-3.02324	0.00250087
Rps9	1074.98	-0.134084	0.0987369	-1.358	0.174464
Parva	1192.87	-0.185436	0.10069	-1.84165	0.0655266
Tef	1595.3	-0.585912	0.167938	-3.48886	0.000485079
Igfbp5	884.599	0.464242	0.351498	1.32075	0.186584
Epb41	1126.88	0.538154	0.329724	1.63213	0.102651
Rbp1	1326.56	-0.288505	0.123879	-2.32892	0.0198632
Jag1	838.75	-0.0553046	0.179467	-0.30816	0.75796
Egr1	2259.41	1.13866	0.352007	3.23476	0.00121746
AI607873	130.057	2.15788	0.267986	8.05222	8.13e-16
Ptp4a2	1276.33	0.281515	0.104136	2.70334	0.00686474
Cttnbp2nl	1462.76	0.211292	0.148582	1.42206	0.155009
Tgfbi	907.38	0.425412	0.311451	1.36591	0.171969
Sfpq	1108.31	0.319358	0.124102	2.57334	0.0100721
Kalrn	1324.13	0.0799129	0.114463	0.698155	0.48508
Mbnl2	1298.79	0.113965	0.0924646	1.23253	0.217751
Sgk1	1486.04	0.557788	0.316951	1.75985	0.0784324
Lrrfip1	2158.03	1.0394	0.130348	7.97402	1.54e-15
Taok1	1233.99	0.065341	0.0881845	0.740958	0.458719
Laptm4a	1314.95	-0.144271	0.100432	-1.4365	0.150861
Sf1	1225.49	0.273827	0.117138	2.33765	0.0194056
Gnas	1327.01	0.285537	0.09802	2.91305	0.00357921
Dpp8	1174.84	-0.331934	0.100307	-3.30917	0.000935732
Itsn2	1261.7	0.359074	0.100802	3.56219	0.000367776
Bcr	1206.84	0.266939	0.116458	2.29214	0.0218977
H2-Q4	1266.79	0.22821	0.178474	1.27867	0.201012
Rac1	1182.37	0.16764	0.10558	1.58779	0.112333
Itpr2	1341.59	-0.123402	0.105076	-1.1744	0.240234
Pgm5	1068.23	-0.0798939	0.109451	-0.729954	0.465418
Wbp1l	1351.92	-0.180834	0.145876	-1.23964	0.215108
Tcf25	1295.19	0.0901854	0.0926051	0.973871	0.330121
Zeb1	1152.86	0.103092	0.10986	0.938392	0.348043
Creb3l2	1201.64	0.0648386	0.120532	0.537938	0.59062
Esam	1158.68	-0.0920835	0.137191	-0.671208	0.502088
Slc12a7	1101.72	-0.19173	0.127174	-1.50761	0.131653
Ppp1cb	1223.73	0.601854	0.138352	4.35016	1.36e-05
Bcl9l	1283.09	0.0871672	0.100495	0.867377	0.385735
Aldh2	1455.23	0.15767	0.120807	1.30514	0.191845
Taok2	1185.26	-0.237989	0.113997	-2.08768	0.0368263
Rgs3	1089.85	-0.378727	0.138623	-2.73206	0.00629396
Tgfbr2	888.483	-0.195016	0.137488	-1.41843	0.156066
Npr1	1278.68	-0.0372047	0.103992	-0.357765	0.720519
Notch4	1341.51	0.1479	0.145084	1.01941	0.308006
Capn2	1185.88	0.374176	0.104932	3.5659	0.000362613
Cds2	1292.69	-0.311798	0.101237	-3.07988	0.00207081
Fam129b	1320.2	0.523257	0.154822	3.37973	0.000725574
Fbn1	865.197	0.660327	0.188866	3.49627	0.00047181
Sec14l1	1489.49	0.386552	0.119431	3.2366	0.00120961
Armcx4	448.916	-0.182332	0.145342	-1.2545	0.209659
Dag1	1133.74	0.158373	0.103726	1.52684	0.126801
Adipor1	1237.1	0.137796	0.104674	1.31643	0.188029
Tmpo	1408.68	0.0633605	0.1207	0.524941	0.599624
Kctd10	1129.07	-0.0448434	0.128146	-0.34994	0.726384
Hnrnpul1	1051.15	0.0172109	0.0934348	0.184203	0.853854
Rock1	1164.22	0.100589	0.124819	0.805882	0.420311
Rbm39	1175.09	0.113803	0.120871	0.941523	0.346437
Pea15a	1111.79	-0.0925759	0.104799	-0.883368	0.377037
Lats2	1110.61	0.0351834	0.0955012	0.368408	0.712569
Klf13	1442.73	0.239533	0.113699	2.10674	0.0351404
Cxcl12	398.28	0.646354	0.192658	3.35494	0.00079383
Gbp2	972.947	0.142897	0.192263	0.743238	0.457338
Lamc1	871.992	0.379537	0.125597	3.02187	0.00251218
Man2a1	1066.19	0.128076	0.121737	1.05207	0.292767
Ppp2ca	1091.43	0.424522	0.105947	4.00692	6.15e-05
Eif5b	1096.86	0.142166	0.101319	1.40316	0.160569
Treml2	128.827	2.17466	0.273979	7.93733	2.07e-15
Arid5b	1265.58	0.281827	0.157168	1.79316	0.0729473
Gnaq	1140.45	0.0735265	0.112452	0.653846	0.513211
Pfn1	788.081	0.512959	0.128066	4.00542	6.19e-05
Phldb1	686.362	1.19477	0.15153	7.88469	3.15e-15
Pcbp2	1088.31	-0.0606332	0.0895411	-0.677155	0.498308
Tmbim6	1239.53	-0.00489811	0.0910061	-0.0538218	0.957077
Tanc2	1289.27	-0.0121007	0.112097	-0.107949	0.914036
Sash1	1559.61	0.401262	0.171087	2.34536	0.0190085
Ccdc3	1308.72	-0.280091	0.123851	-2.26151	0.0237276
Hipk3	1288.21	0.158443	0.125351	1.264	0.206231
Cap1	997.876	0.429375	0.111849	3.8389	0.000123588
Edn1	929.915	-0.0574065	0.189369	-0.303147	0.761778
Unc13b	1213.83	-0.417209	0.104454	-3.99417	6.49e-05
Sele	75.832	2.27956	0.290591	7.84456	4.34e-15
Filip1l	777.572	0.43033	0.140111	3.07134	0.00213098
Brd4	1099.88	0.0204708	0.0872682	0.234573	0.81454
Clec2d	1011.09	-0.252011	0.178427	-1.4124	0.157831
Vps13d	1255.54	-0.192723	0.0982621	-1.96132	0.049842
Usp47	1065.27	0.0245912	0.107982	0.227733	0.819853
Hectd1	1137.21	0.129551	0.0994989	1.30203	0.192905
Ephx2	1477.81	-0.435577	0.157728	-2.76156	0.0057526
Rpl22	1024.01	-0.333357	0.122807	-2.71447	0.00663816
Afap1l2	1163.86	0.0708344	0.140541	0.504012	0.614253
Rpn1	935.714	0.229447	0.10538	2.17733	0.0294557
Atp11a	1060.22	0.241371	0.105888	2.27949	0.0226377
Ppp3ca	1121.68	-0.154656	0.111493	-1.38713	0.165402
Hnrnpul2	974.893	-0.00629573	0.0989409	-0.0636313	0.949264
Por	1911.06	0.736634	0.174546	4.22028	2.44e-05
Apbb2	915.027	-0.0736108	0.116679	-0.630881	0.528119
Sec62	1161.9	0.0265843	0.120856	0.219967	0.825897
Smad7	1236.7	-0.140124	0.118273	-1.18475	0.236115
Ogdh	1161.54	0.122222	0.0984037	1.24204	0.214221
Etl4	1103.96	-0.486366	0.130547	-3.7256	0.00019485
Ephx1	1451.99	-0.412667	0.122789	-3.36078	0.000777234
Gbp3	932.956	-0.0611549	0.288604	-0.211899	0.832186
Pdgfd	1148.28	0.192863	0.153257	1.25843	0.208238
Trio	1096.83	-0.102194	0.0955572	-1.06945	0.284867
Icam2	1305.59	0.167147	0.11576	1.44392	0.148763
Adipor2	1399.41	0.01309	0.14768	0.0886372	0.92937
Cd47	1125.97	-0.0741716	0.09407	-0.788473	0.43042
Uba1	1048.53	0.087183	0.0960428	0.907751	0.36401
Dap	1087.93	0.0524682	0.124111	0.422752	0.672476
Tmem30a	1183.13	-0.11391	0.107271	-1.0619	0.288283
Lrp6	1075.98	-0.103688	0.107562	-0.963983	0.335055
Brd2	1207.24	0.349456	0.134108	2.60578	0.00916645
Sox13	1149.01	-0.135473	0.14135	-0.958425	0.337849
Ahnak2	1116.4	-0.00953634	0.142638	-0.0668571	0.946695
Tm9sf3	1011.84	0.0285874	0.0994207	0.287539	0.773699
Clip1	1312.46	0.284626	0.11345	2.50883	0.012113
Herc1	1146.77	-0.107778	0.0972996	-1.10769	0.267996
Lmna	1309.79	1.59216	0.203895	7.80873	5.78e-15
Mfge8	1325.49	0.0333246	0.109686	0.303818	0.761267
Entpd1	1142.57	0.489343	0.117509	4.16429	3.12e-05
Top2b	928.567	-0.277745	0.107038	-2.59483	0.00946376
Usp9x	1129.22	0.0312061	0.0993686	0.314044	0.753488
Znfx1	1073.6	0.111981	0.125012	0.895767	0.370377
Myo1d	1231.32	0.109416	0.128066	0.854371	0.3929
Csnk1a1	998.076	0.295231	0.095385	3.09515	0.00196717
Akt1	1024.67	0.3081	0.104543	2.94712	0.00320748
Add3	1093.23	-0.0673333	0.105848	-0.636131	0.524691
Clta	870.926	-0.154808	0.130728	-1.1842	0.236333
Mcam	598.673	0.633708	0.151566	4.18109	2.9e-05
Jmjd1c	1287.16	0.532627	0.143275	3.71753	0.000201182
Usp34	1076.21	0.0632393	0.115566	0.547212	0.584233
Glud1	1071.46	-0.0989164	0.0942406	-1.04962	0.293895
Hnrnph1	1147.62	0.350166	0.119537	2.92935	0.00339669
Sdc4	277.64	1.22778	0.157431	7.79884	6.25e-15
Gpx1	859.675	0.56713	0.132563	4.27819	1.88e-05
Aldoa	1096.92	0.181417	0.148683	1.22016	0.222403
42615	982.716	0.0862493	0.0977448	0.882393	0.377565
Sf3b1	1152.77	0.371882	0.108827	3.41718	0.000632736
Pdia6	880.12	0.254586	0.128329	1.98385	0.0472723
Tagln2	992.758	0.421323	0.150428	2.80082	0.00509727
Arid1b	1046.42	-0.0945575	0.116292	-0.813107	0.416157
Kmt2c	1143.69	0.0599684	0.104176	0.575642	0.564857
Hp1bp3	997.624	-0.245173	0.104946	-2.33618	0.0194816
Erg	1085.59	-0.435905	0.136804	-3.18634	0.00144087
Swap70	1102.89	0.223484	0.113044	1.97697	0.0480456
Ddx17	1072.92	0.0756649	0.152665	0.495626	0.620158
Dcaf8	1015.01	-0.269329	0.113891	-2.3648	0.0180398
Caprin1	844.213	-0.0293844	0.13215	-0.222356	0.824037
Klc1	1085.64	0.28052	0.120129	2.33516	0.0195352
Col14a1	667.865	-0.0786855	0.18454	-0.426387	0.669826
Rad21	926.502	-0.19455	0.104677	-1.85857	0.0630882
Zfhx3	947.754	0.0597945	0.117893	0.507193	0.61202
Kidins220	991.812	-0.212296	0.0984008	-2.15746	0.0309701
Nipbl	1064.28	-0.0537083	0.0915234	-0.586826	0.55732
Trrap	973.751	-0.078066	0.116102	-0.672389	0.501336
Cav2	1092.49	-0.255981	0.113627	-2.25281	0.0242709
Setd5	990.606	-0.0713717	0.110378	-0.646609	0.517885
Tmem123	1053.81	0.301879	0.102324	2.95023	0.00317535
Hif1a	964.111	0.285402	0.113625	2.51179	0.012012
Nckap1	1101.76	0.00479115	0.133681	0.0358402	0.97141
Akap12	983.362	0.687532	0.213126	3.22594	0.00125558
Dock1	1010.93	-0.0343721	0.135878	-0.252962	0.800298
Map1a	1093.77	0.268595	0.10596	2.53487	0.011249
Elmo1	1248.7	-0.00939773	0.111108	-0.0845818	0.932594
Calm3	869.42	-0.0022487	0.112017	-0.0200746	0.983984
Ankrd17	1026.81	0.068705	0.095535	0.719161	0.472042
Pdcd6ip	1056.43	0.128282	0.109479	1.17175	0.241297
Mbd2	1021.05	0.131995	0.0957528	1.37849	0.168051
Uggt1	887.65	0.0488208	0.109713	0.444988	0.656328
Zfp36l2	1016.38	0.0447376	0.140367	0.318718	0.74994
Mib1	952.158	0.0875291	0.102404	0.85474	0.392695
Tm9sf2	1039.41	0.0181685	0.100825	0.180199	0.856997
Rnf10	903.289	0.443925	0.125564	3.53543	0.000407105
Galnt15	1004.49	-0.761813	0.343106	-2.22034	0.0263956
Rapgef5	1361.6	0.0460539	0.110862	0.415417	0.677837
Net1	1173.26	-0.833807	0.202132	-4.12505	3.71e-05
Rbm25	1003.34	0.360154	0.111257	3.23714	0.00120734
Gcnt1	1202.21	-0.334722	0.145169	-2.30575	0.0211247
Per1	1350.77	0.463718	0.202821	2.28634	0.0222343
Zcchc14	1214.53	0.313653	0.130017	2.41241	0.0158476
Golga2	928.151	-0.0796976	0.119296	-0.668063	0.504093
Sh3glb1	966.47	0.030124	0.112838	0.266967	0.789494
Esyt2	1107.37	-0.0979307	0.105708	-0.926423	0.354226
Fat1	1083.64	0.786396	0.180802	4.3495	1.36e-05
Sh3bgrl	907.459	0.117126	0.106413	1.10067	0.271038
Cic	944.263	-0.115813	0.0992088	-1.16737	0.243062
Mycbp2	1016.82	-0.0405566	0.107894	-0.375895	0.706995
Galnt2	889.377	0.255137	0.113762	2.24273	0.024914
Dnm2	970.003	0.273716	0.0919492	2.97682	0.00291254
Qk	908.244	0.0583338	0.122865	0.474781	0.634943
Cped1	1152.26	-0.456852	0.102201	-4.47013	7.82e-06
Stat3	1107.89	0.409959	0.111805	3.66672	0.000245677
Smg1	1211.99	0.454311	0.139661	3.25294	0.00114216
Eif4g3	901.689	0.17565	0.130497	1.34601	0.1783
Supt6	1066.45	0.148317	0.101195	1.46566	0.142741
Usp24	894.726	0.0639755	0.133467	0.479335	0.6317
Diaph1	1012.44	0.29797	0.127188	2.34275	0.0191423
Map3k1	1058	-0.266805	0.133609	-1.9969	0.0458359
Pi16	934.693	0.47547	0.161956	2.9358	0.0033269
Smtn	1049.41	0.428493	0.12119	3.53571	0.000406683
Gns	907.418	0.0685823	0.102784	0.667243	0.504617
Adamts10	1175.05	0.164872	0.124609	1.32312	0.185796
Dennd5b	1055.81	-0.446591	0.111399	-4.00895	6.1e-05
Stag2	967.288	-0.167871	0.106353	-1.57844	0.114465
Arpc1b	827.067	0.223879	0.104803	2.13619	0.0326637
Slfn5	919.017	0.237768	0.109211	2.17714	0.02947
Zfp704	1164.6	-0.240723	0.114584	-2.10085	0.0356537
Itga3	1245.35	0.0489715	0.142989	0.342484	0.731986
Chd1	957.788	0.253884	0.111662	2.27369	0.0229848
Rplp0	775.77	0.158487	0.0988046	1.60405	0.108704
Nrd1	989.603	0.0458413	0.0984865	0.465458	0.641604
Adgrg1	1273.68	0.672108	0.164925	4.07522	4.6e-05
Arhgef1	886.542	0.104968	0.124166	0.845386	0.397896
Ephb4	875.163	-0.0553255	0.112656	-0.4911	0.623355
Baz2a	916.905	0.0262993	0.108983	0.241317	0.80931
Ybx3	1021.27	0.422484	0.145143	2.91082	0.00360483
Pbrm1	910.468	-0.0652429	0.120197	-0.5428	0.587268
2900026A02Rik	1194.7	0.394186	0.112711	3.49733	0.000469945
Pcm1	1002.5	-0.00272049	0.109922	-0.0247493	0.980255
Slc44a2	1030.16	-0.0130977	0.116191	-0.112726	0.910248
R3hdm2	987.255	-0.149228	0.131265	-1.13684	0.255605
Cnbp	1057.63	0.0273694	0.11474	0.238534	0.811467
Ylpm1	960.462	-0.0598725	0.129626	-0.461885	0.644164
Sgms1	1300.11	-0.20432	0.136445	-1.49746	0.134274
Rps5	928.285	-0.168358	0.110683	-1.52108	0.128241
Itga2b	219.199	3.02017	0.38809	7.78214	7.13e-15
Flii	966.056	0.0237799	0.0947058	0.251093	0.801743
Pxn	1043.3	0.290076	0.11351	2.55551	0.0106032
Fxyd5	1055.03	0.302322	0.125239	2.41395	0.0157806
Plekha6	1386.48	0.199747	0.134314	1.48716	0.136973
Efcab14	1054.39	-0.180126	0.113067	-1.59309	0.111139
Bhlhe40	1629.11	0.735111	0.258703	2.84153	0.00448983
Atf7ip	841.873	-0.425876	0.113625	-3.74808	0.000178193
Arhgef15	894.773	-0.517856	0.127106	-4.07421	4.62e-05
Pdcd4	957.185	-0.690782	0.147478	-4.68396	2.81e-06
Nucb2	958.508	0.309345	0.122075	2.53406	0.0112749
Aes	936.092	0.136146	0.108522	1.25455	0.209644
Cdc37	806.44	0.122079	0.11311	1.07929	0.280457
Sel1l	920.219	-0.0360935	0.119276	-0.302605	0.762191
Hook3	966.391	-0.158954	0.105177	-1.51129	0.130715
Dopey2	1196.65	-0.134529	0.112697	-1.19372	0.232588
Dpysl2	916.659	-0.403656	0.105871	-3.81273	0.000137439
Kif1b	988.36	0.0308336	0.117369	0.262707	0.792777
Ptpra	917.056	-0.246456	0.116847	-2.10923	0.0349248
Pros1	992.089	0.0997655	0.120362	0.828875	0.407175
H2-Ab1	346.098	0.446337	0.255625	1.74606	0.0808004
Cenpb	884.899	-0.062428	0.107465	-0.580915	0.561298
Bag6	888.622	0.00298013	0.117131	0.0254427	0.979702
Ankrd13a	855.48	-0.0120691	0.125782	-0.0959522	0.923559
Jak1	830.223	0.372323	0.126789	2.93656	0.00331874
Golga3	864.162	0.08572	0.107239	0.799335	0.424096
Adh1	1290.07	-0.539619	0.178828	-3.01753	0.0025484
Rpn2	898.244	-0.095266	0.107199	-0.88868	0.374175
Sdc3	803.932	0.198824	0.122951	1.6171	0.105856
Clic4	2842.72	1.01415	0.131635	7.70426	1.32e-14
Ttc3	886.507	-0.010918	0.106225	-0.102782	0.918136
Rsrp1	813.717	-0.137834	0.179719	-0.766942	0.443116
42624	925.897	-0.0413329	0.131087	-0.315309	0.752527
Pacsin2	1022.6	0.137737	0.0954553	1.44295	0.149034
Hnrnpm	827.05	0.0875273	0.119512	0.732374	0.46394
Kpnb1	844.395	0.114393	0.0987631	1.15825	0.246761
Tmem59	971.864	0.115974	0.101016	1.14807	0.25094
Wdr26	885.082	0.429593	0.09724	4.41786	9.97e-06
Nin	729.821	-0.105727	0.111142	-0.951279	0.341463
Cbfa2t3	866.069	-0.31878	0.166581	-1.91367	0.0556626
Mllt6	976.002	-0.204338	0.0948084	-2.15527	0.0311407
Anp32a	813.236	-0.313857	0.120446	-2.60579	0.00916634
Zfr	974.027	0.219496	0.105474	2.08104	0.0374302
Hba-a1	872.708	0.715404	0.384332	1.86142	0.0626844
Pde3b	1182.41	-0.295663	0.112864	-2.61964	0.0088023
Sec63	893.955	-0.141291	0.111603	-1.26601	0.205508
Itpkb	836.362	-0.231702	0.127162	-1.8221	0.0684393
Notch2	979.307	0.267295	0.127731	2.09264	0.0363809
Tpm2	966.21	1.0129	0.323229	3.13368	0.00172628
Pum2	908.117	-0.0710259	0.117308	-0.605463	0.544871
Sec31a	842.751	0.115106	0.110547	1.04123	0.297767
Arhgap21	982.594	0.147225	0.0980287	1.50186	0.133134
Fam120a	799.231	0.0718609	0.109071	0.658847	0.509994
Pkn3	930.039	-0.163931	0.130812	-1.25317	0.210142
Slc43a3	1247.73	0.653533	0.147485	4.43117	9.37e-06
Ppl	1361.92	0.344901	0.164404	2.09788	0.0359154
Etnk1	907.072	-0.348329	0.101025	-3.44793	0.000564891
Myl12b	941.236	0.0936158	0.124902	0.749515	0.453547
Igf1r	1014.56	-0.0619967	0.126281	-0.490944	0.623466
Mlxip	1276.39	0.0781453	0.181416	0.430751	0.666649
Specc1	780.534	-0.0708132	0.163622	-0.432785	0.665171
Kank2	927.033	-0.0342007	0.106497	-0.321143	0.748102
Foxc1	989.454	-0.11232	0.187264	-0.599796	0.548642
Gaa	1011.55	0.140793	0.121292	1.16078	0.245731
Zbtb7a	908.17	0.0671086	0.129121	0.519732	0.60325
AA474408	850.979	0.359341	0.186528	1.92648	0.0540448
Arhgef10	1004.11	-0.0202781	0.106048	-0.191216	0.848356
Mknk2	1118.16	-0.0144472	0.143005	-0.101026	0.91953
Coro1c	868.147	0.0617856	0.139903	0.441631	0.658756
Wdr1	790.22	0.628484	0.137765	4.562	5.07e-06
Anxa5	851.179	0.145239	0.0944881	1.53711	0.124266
Igf2r	852.551	-0.0326394	0.11136	-0.293097	0.769448
Ik	839.859	-0.0263923	0.116566	-0.226415	0.820879
Klf9	1357.55	0.328435	0.168699	1.94687	0.0515505
Eprs	889.014	0.144309	0.12773	1.1298	0.258559
Trib1	290.179	1.80466	0.234875	7.68346	1.55e-14
Hist1h1c	679.657	-0.123139	0.167874	-0.733523	0.46324
Tmem184b	887.75	0.187772	0.103915	1.80697	0.0707668
Ccdc50	828.216	0.145287	0.111213	1.30638	0.191422
Pcmtd1	864.389	-0.318539	0.117459	-2.71192	0.00668952
Shroom3	1340.98	0.641869	0.158366	4.05307	5.05e-05
F2r	1007.77	-0.180446	0.146106	-1.23504	0.216816
Rapgef2	1125.25	0.423608	0.118354	3.57917	0.000344687
Cfl1	619.492	0.379471	0.118138	3.21209	0.00131773
Luc7l2	869.944	0.247823	0.112795	2.1971	0.028013
Setbp1	1043.02	-0.20861	0.139073	-1.50001	0.133612
Gm15800	883.486	-0.130696	0.112825	-1.1584	0.2467
Pkm	796.412	0.142629	0.128433	1.11053	0.266769
Acin1	808.068	-0.0117061	0.106208	-0.110219	0.912236
Hivep2	1095.38	0.487335	0.137691	3.53935	0.000401116
Mga	875.332	-0.262388	0.107585	-2.4389	0.0147322
Tmcc3	1323.28	0.432116	0.176018	2.45496	0.01409
Tnrc6b	829.254	-0.389096	0.133118	-2.92293	0.0034675
Ep400	846.89	0.0938085	0.142498	0.658315	0.510336
Synpo2	957.031	0.223774	0.133278	1.67901	0.0931506
Ankhd1	895.767	-0.0013308	0.12957	-0.0102709	0.991805
Wwtr1	746.902	0.0684572	0.132385	0.517107	0.605082
Arhgap23	963.855	0.566915	0.143394	3.95354	7.7e-05
Zc3h7b	812.124	-0.128427	0.125148	-1.0262	0.304797
Fam65a	1005.89	0.517107	0.162094	3.19016	0.00142194
Triobp	811.987	0.241535	0.144509	1.67142	0.0946389
Mink1	870.932	0.138236	0.126264	1.09481	0.273599
Ubxn4	883.507	0.302632	0.105678	2.8637	0.00418722
Pura	814.892	-0.173699	0.107618	-1.61403	0.10652
Tnks2	809.095	-0.288274	0.111469	-2.58614	0.00970572
Setd7	781.885	-0.149151	0.118272	-1.26108	0.20728
Myl12a	862.456	0.294814	0.109959	2.68113	0.00733744
Psme1	785.439	-0.0479313	0.154256	-0.310725	0.756009
Elk4	935.383	0.0904461	0.11421	0.791932	0.428401
Gja4	1100.72	0.0985704	0.318308	0.30967	0.756812
Shfm1	675.989	0.0841351	0.113717	0.739864	0.459383
B4galt1	1065.33	0.540159	0.148811	3.62985	0.000283591
Trim47	822.144	-0.490823	0.131559	-3.73082	0.00019086
Apba1	1041.03	0.179184	0.0915435	1.95736	0.0503047
Pigk	838.793	-0.18822	0.135495	-1.38913	0.164794
Hspa12b	912.353	0.122959	0.137777	0.892447	0.372153
Anp32b	739.788	0.346142	0.134629	2.57109	0.010138
Pcdh7	655.423	0.360737	0.131138	2.75083	0.00594452
Cast	874.176	0.2118	0.107793	1.96488	0.0494285
Sp100	779.049	-0.110061	0.138415	-0.795151	0.426526
Ppp1r16b	870.287	0.127568	0.142469	0.895406	0.37057
Sun2	1006.93	0.3287	0.0979704	3.3551	0.000793376
Palmd	859.339	0.0143404	0.113627	0.126205	0.899569
Whsc1l1	834.261	0.244588	0.103552	2.36197	0.0181779
Capns1	865.122	0.105901	0.127241	0.832281	0.40525
Pitpna	749.817	0.559625	0.134055	4.17458	2.99e-05
Dnajc3	840.709	0.25424	0.107174	2.37222	0.0176814
Cnn3	742.154	0.0231622	0.121476	0.190672	0.848783
Chd3	768.193	-0.294468	0.12205	-2.41268	0.0158357
Cyfip1	747.387	0.0542464	0.115981	0.467717	0.639987
Atn1	808.245	-0.115017	0.120942	-0.951004	0.341602
Eps15	803.077	-0.0545129	0.120195	-0.453536	0.650163
Ecscr	812.6	-0.281903	0.130135	-2.16623	0.0302938
Sema3g	758.039	-0.121377	0.159002	-0.763369	0.445244
Fam135a	903.255	-0.644054	0.139743	-4.60884	4.05e-06
Slu7	804.159	-0.0476578	0.115437	-0.412846	0.67972
Kif13a	949.44	0.208438	0.110028	1.89441	0.0581712
Pttg1ip	1022.26	0.330746	0.120499	2.7448	0.00605487
Thra	850.646	-0.0263552	0.108572	-0.242744	0.808204
Cd200	662.261	0.016055	0.130918	0.122635	0.902396
Sdha	839.322	-0.239524	0.12159	-1.96993	0.0488463
Megf6	852.796	-0.171931	0.122114	-1.40795	0.159145
Cep250	683.6	-0.333751	0.125148	-2.66684	0.00765674
Prpf4b	771.717	-0.0819716	0.117342	-0.698571	0.48482
Clic1	758.62	0.485248	0.128865	3.76557	0.00016617
Ssh2	938.924	0.412882	0.11866	3.47953	0.00050229
Stat6	826.216	0.0777819	0.120699	0.644426	0.519299
Gadd45b	135.573	2.15093	0.282286	7.6197	2.54e-14
Ssr1	744.115	-0.11771	0.114242	-1.03035	0.302844
Alkbh5	835.072	-0.031978	0.117536	-0.27207	0.785568
Cpt1a	751.579	-0.0336569	0.115969	-0.290223	0.771646
Rela	870.131	0.348658	0.118592	2.93998	0.00328231
Tcp1	712.313	0.20714	0.117746	1.75922	0.0785407
Scaf11	825.492	-0.12283	0.115628	-1.06229	0.288106
Hspa4	639.974	0.0809544	0.126947	0.637703	0.523667
Zfp638	830.267	-0.0480231	0.139254	-0.344859	0.730201
Dock4	793.619	0.109863	0.113393	0.968867	0.332611
Atrnl1	859.059	-0.0170396	0.12295	-0.138589	0.889775
Rab2a	725.577	0.0903013	0.101005	0.89403	0.371306
Dlg2	15.6405	2.9349	0.38577	7.60791	2.79e-14
Dek	674.839	-0.0346436	0.144461	-0.239813	0.810475
Sqstm1	990.255	0.604176	0.153083	3.94672	7.92e-05
Nt5e	1220.67	-0.0344743	0.149718	-0.230262	0.817889
Slc12a6	821.635	-0.25823	0.0931321	-2.77273	0.00555876
Cux1	853.385	0.321267	0.0995419	3.22745	0.00124897
Sp1	817.354	-0.0717899	0.106105	-0.676592	0.498665
Sft2d2	793.176	-0.461422	0.101705	-4.53688	5.71e-06
Pten	732.565	0.0872281	0.113657	0.76747	0.442802
Cflar	794.748	0.239184	0.121093	1.9752	0.048245
Lyst	858.652	0.109479	0.146265	0.748498	0.45416
Clic5	1364.32	0.446818	0.172263	2.59381	0.00949176
Mxra8	876.349	-0.0678972	0.108369	-0.626538	0.530962
Ubl3	772.604	0.00851251	0.151511	0.0561843	0.955195
Helz2	981.546	0.330685	0.160962	2.05443	0.0399337
Skp1a	743.718	0.143991	0.104794	1.37404	0.16943
Rnf149	147.011	1.52897	0.201778	7.5775	3.52e-14
Atl3	762.787	-0.0902676	0.123932	-0.728364	0.466391
Adcy4	852.145	0.105175	0.119419	0.880717	0.378471
Fzd6	696.999	-0.237712	0.130214	-1.82555	0.0679174
Tmem106b	811.058	-0.257871	0.102232	-2.52242	0.011655
Stat1	611.336	0.00748852	0.210036	0.0356535	0.971559
Bod1l	781.3	-0.294871	0.110591	-2.66631	0.00766884
Tcf4	581.346	-0.551233	0.141014	-3.90907	9.27e-05
Itgbl1	917.769	0.398996	0.140378	2.8423	0.0044789
Nucks1	822.433	0.173624	0.110126	1.5766	0.114889
Supt5	781.039	-0.0524775	0.105738	-0.496296	0.619686
Supt16	724.242	-0.107212	0.134216	-0.798804	0.424404
Efna5	1043.78	0.172293	0.155871	1.10536	0.269005
Ptma	701.384	0.314334	0.121585	2.58529	0.0097296
Ipo7	726.562	0.469273	0.127623	3.67704	0.000235958
Glul	972.12	0.222635	0.271234	0.82082	0.411749
Zc3h13	735.722	-0.0126271	0.12961	-0.0974234	0.92239
Icam1	1989.59	1.07	0.141359	7.56939	3.75e-14
Sorbs2	606.217	-0.430999	0.126194	-3.41536	0.000636969
Copb2	723.612	0.160539	0.101987	1.57411	0.115461
Ctsl	857.775	0.216797	0.121946	1.77781	0.0754343
Csnk1g2	759.992	-0.16232	0.0930027	-1.74533	0.0809277
Tnfaip3	233.791	1.69847	0.226418	7.5015	6.31e-14
Serinc1	922.201	-0.13992	0.106608	-1.31248	0.189359
Zeb2	538.821	0.267209	0.199565	1.33896	0.180584
Slmap	804.793	-0.0236814	0.1265	-0.187204	0.8515
Serpinb6a	799.697	0.0330634	0.109105	0.303042	0.761858
Sik1	1156.97	0.323792	0.389453	0.831402	0.405746
Rpl26	707.258	-0.147748	0.118253	-1.24942	0.211511
Eif3b	715.673	0.232056	0.124979	1.85676	0.0633452
Sbno1	771.095	0.0894996	0.0970111	0.92257	0.356231
Chmp4b	742.182	0.525481	0.132801	3.9569	7.59e-05
Capzb	668.416	0.259277	0.118314	2.19143	0.0284207
Atp2a2	763.806	0.530139	0.145769	3.63684	0.000276
Tnrc6c	854.901	0.201915	0.114196	1.76815	0.0770358
Git1	876.602	0.751164	0.167702	4.47917	7.49e-06
Srrm1	770.083	0.305514	0.103764	2.9443	0.00323683
Ubxn1	728.471	-0.0246533	0.114574	-0.215173	0.829632
Setx	747.794	-0.319083	0.134773	-2.36756	0.0179056
Wapl	791.158	0.172681	0.125626	1.37456	0.169267
Agrn	771.085	0.0674313	0.125891	0.535633	0.592213
Ssrp1	694.679	-0.0815902	0.125095	-0.652228	0.514254
Ap2b1	705.434	0.0526488	0.0957965	0.54959	0.5826
Mecom	764.541	-0.41105	0.13299	-3.09082	0.00199603
Hivep1	800.541	0.131607	0.117451	1.12053	0.262489
Nr1d1	1154	-0.534564	0.163298	-3.27355	0.00106207
Junb	804.268	1.39169	0.185714	7.49374	6.69e-14
Chd9	847.835	0.0917841	0.106237	0.863955	0.387613
Pmepa1	854.294	0.336698	0.111292	3.02535	0.00248343
42628	667.054	0.0447005	0.116942	0.382245	0.702279
Anapc5	746.464	0.134333	0.108749	1.23526	0.216733
Ssb	678.169	0.237595	0.126862	1.87286	0.0610883
Rai14	585.051	0.00467371	0.13854	0.0337354	0.973088
Mef2d	924.824	0.322102	0.112949	2.85176	0.00434784
Parp14	713.585	0.0260689	0.142332	0.183156	0.854676
Ehbp1l1	830.467	0.53096	0.132101	4.01935	5.84e-05
Calm2	707.687	0.335746	0.127601	2.63121	0.00850814
Adgre5	820.415	0.0231268	0.120536	0.191866	0.847847
Med13l	791.909	0.389705	0.101771	3.82923	0.000128544
4932438A13Rik	857.34	0.118976	0.116724	1.0193	0.30806
Pnisr	803.716	0.0012604	0.126276	0.0099813	0.992036
Smc3	673.173	-0.187757	0.131281	-1.43019	0.152662
Aak1	766.825	-0.213105	0.119012	-1.79062	0.0733545
Srgn	946.151	0.662167	0.159182	4.15981	3.19e-05
Camsap2	788.377	-0.100993	0.11001	-0.918037	0.358599
Itsn1	634.42	0.0945883	0.130111	0.726983	0.467236
Mia3	848.101	-0.114095	0.128027	-0.891178	0.372834
Plxdc2	915.215	-0.018623	0.166911	-0.111575	0.911161
Trip11	780.498	0.187859	0.12051	1.55886	0.119028
Spop	786.727	0.0275616	0.112054	0.245968	0.805707
Il6	22.8801	2.94992	0.395291	7.46266	8.48e-14
Enpp6	981.134	-0.161656	0.14589	-1.10806	0.267835
Specc1l	744.213	-0.216049	0.1073	-2.0135	0.0440618
Lmcd1	708.146	-0.591134	0.173118	-3.41463	0.000638686
Uhrf1bp1l	912.481	0.165274	0.111087	1.48779	0.136807
Arap3	697.584	-0.0646513	0.150048	-0.430871	0.666562
Ubr3	826.48	0.0326121	0.120972	0.269585	0.78748
Adcy6	901.034	0.00976234	0.123777	0.0788703	0.937136
Arid4b	862.739	0.117177	0.136497	0.858461	0.390638
Akr1a1	662.071	-0.0195267	0.117049	-0.166825	0.867507
Ppig	720.009	0.0596774	0.103175	0.578411	0.562987
Ecm2	936.84	-0.235155	0.138035	-1.70359	0.088458
Cltb	798.923	0.339677	0.126383	2.68767	0.00719518
St3gal2	799.03	0.232953	0.105423	2.2097	0.0271263
Sh3pxd2a	449.179	0.412772	0.164042	2.51626	0.0118607
Pik3c2b	747.335	0.0350223	0.154856	0.226161	0.821076
Zhx3	946.048	-0.0537327	0.116131	-0.462689	0.643587
Rps20	699.27	-0.0476358	0.115168	-0.41362	0.679152
Kif26a	957.856	0.542812	0.150959	3.59576	0.000323442
Gadd45g	232.352	1.8087	0.246056	7.35078	1.97e-13
Mapk3	735.306	-0.308931	0.132259	-2.3358	0.0195016
Bclaf1	711.163	-0.0233059	0.126831	-0.183755	0.854206
Rc3h1	786.398	0.133706	0.134167	0.996565	0.318976
Xiap	728.514	-0.282959	0.0940099	-3.00989	0.00261341
Lman2	720.318	-0.142745	0.126101	-1.13199	0.25764
Sox18	695.214	-0.49422	0.152331	-3.24438	0.00117708
Gbp7	680.32	-0.0265702	0.222218	-0.119568	0.904825
Cep350	667.209	0.0486821	0.128569	0.378646	0.704951
Samsn1	60.1413	2.32659	0.317754	7.32199	2.44e-13
Ptgis	1077.94	0.459182	0.126901	3.61842	0.000296403
Abcf1	666.942	0.0562447	0.100079	0.562002	0.574115
Golm1	897.638	-0.0514344	0.154318	-0.333301	0.738907
Tpm3	720.113	0.509778	0.116968	4.35827	1.31e-05
Ap3d1	728.725	0.201363	0.124491	1.6175	0.105771
Rcn3	756.57	0.319587	0.115973	2.75569	0.00585687
Hspa9	720.188	0.16658	0.125149	1.33105	0.183172
Fam168a	832.428	-0.410805	0.157071	-2.61541	0.00891198
Leng8	778.938	-0.16488	0.146787	-1.12326	0.261327
Camk2d	672.292	-0.297699	0.112632	-2.64312	0.00821453
Cd226	163.228	2.71915	0.371478	7.31982	2.48e-13
Nbr1	708.982	-0.350244	0.145399	-2.40885	0.0160027
Arpc3	618.165	0.455609	0.119523	3.81189	0.000137909
Ppp1r12c	843.559	0.36752	0.132394	2.77596	0.00550388
Ywhah	813.946	0.867065	0.205919	4.21071	2.55e-05
Pnpla2	814.551	0.307933	0.136751	2.25178	0.0243359
Fnbp1	638.924	-0.0893062	0.138749	-0.643651	0.519802
Calcrl	598.574	0.0907604	0.182733	0.496683	0.619413
Fermt2	845.573	0.484562	0.126947	3.81704	0.000135065
Mki67	170.374	0.770249	0.390354	1.9732	0.0484725
Abhd2	760.096	0.114639	0.135413	0.846584	0.397227
Dync1i2	679.8	-0.120292	0.106849	-1.12582	0.260243
Thsd7a	703.149	-0.311817	0.147685	-2.11137	0.0347405
Esyt1	686.76	0.0449631	0.123475	0.364146	0.715749
Pja2	738.465	-0.14478	0.117831	-1.22871	0.219179
Flt1	518.688	0.281484	0.205154	1.37206	0.170043
Arap1	657.145	-0.141749	0.174575	-0.811962	0.416813
Chmp3	729.606	-0.159509	0.114185	-1.39694	0.16243
Kdm7a	348.565	1.13033	0.154478	7.31706	2.53e-13
St3gal1	770.667	0.410099	0.13459	3.04702	0.00231121
Tsc22d3	1131.44	0.397933	0.276878	1.43721	0.150658
Ptpn11	712.781	0.255922	0.101592	2.51911	0.0117652
Slc3a2	735.271	0.42123	0.148018	2.8458	0.00442994
Ddx46	680.935	0.0638335	0.115041	0.554877	0.578979
Nudt4	628.89	0.608876	0.153406	3.96906	7.22e-05
Stim2	781.441	0.286281	0.137778	2.07785	0.0377236
Myo9a	787.081	0.0708789	0.110935	0.638925	0.522872
Mtdh	706.481	0.240818	0.112867	2.13364	0.0328723
Vcl	1135.85	0.790828	0.108099	7.31579	2.56e-13
Ppp1r15a	1100.48	0.707531	0.354861	1.99382	0.0461715
Gbp5	654.765	0.0257925	0.172382	0.149624	0.881061
Zbtb16	1224.94	0.449488	0.299793	1.49933	0.133788
Irf2bp2	805.007	0.563165	0.171736	3.27924	0.00104087
Sema3f	696.082	0.345557	0.114628	3.0146	0.00257318
Slc4a4	898.52	-0.0210429	0.153465	-0.137119	0.890937
Ccny	822.933	-0.0363834	0.134329	-0.270853	0.786504
Col4a4	1358.31	0.587252	0.156268	3.75797	0.000171298
Sparcl1	679.994	0.0564154	0.293685	0.192095	0.847668
Psmd1	646.639	0.163867	0.115934	1.41345	0.157524
Mbtps1	675.067	-0.0954506	0.117747	-0.81064	0.417572
Reck	784.482	-0.00234011	0.109375	-0.0213953	0.98293
Ngp	137.452	1.24204	0.394775	3.1462	0.00165409
Nedd9	836.164	0.681438	0.193419	3.52311	0.000426518
Mgat5	668.46	0.174493	0.141377	1.23424	0.217113
Itpripl2	599.516	-0.131154	0.172191	-0.761678	0.446252
Rbbp6	690.338	0.270336	0.108295	2.49629	0.0125498
Zak	553.462	0.162014	0.158176	1.02426	0.305713
Tnrc6a	718.665	0.0556676	0.139354	0.399469	0.689548
Arf1	671.645	0.0786608	0.119289	0.659413	0.509631
Copg1	658.34	0.0866698	0.102586	0.84485	0.398195
Ctdsp2	697.703	-0.171984	0.124724	-1.37893	0.167918
Ptk2	732.218	-0.167942	0.118797	-1.41369	0.157452
Pkd2	702.026	-0.167627	0.110527	-1.51662	0.129363
Il4ra	692.396	1.44532	0.197571	7.31544	2.57e-13
2810474O19Rik	956.066	0.548663	0.202735	2.7063	0.00680371
Fmo2	809.803	0.268751	0.214574	1.25249	0.210392
Med13	750.24	0.291545	0.151995	1.91812	0.0550964
Abca3	722.204	-0.354463	0.104749	-3.38392	0.000714587
Antxr1	758.149	-0.069499	0.125423	-0.554116	0.579499
Dusp3	751.27	0.0551026	0.157289	0.350326	0.726094
Fam129a	674.725	0.167498	0.120662	1.38815	0.165091
F11r	696.853	0.0151925	0.156586	0.0970231	0.922708
Nrip1	919.704	0.203364	0.168194	1.20911	0.226622
Col4a3	1356.9	0.80562	0.175318	4.59518	4.32e-06
Gabarapl1	871.229	-0.502773	0.12269	-4.0979	4.17e-05
Soga1	680.896	0.0821728	0.113896	0.72147	0.47062
Ucp2	502.185	0.888816	0.319905	2.77837	0.00546317
Sirpa	674.459	0.573913	0.135918	4.22249	2.42e-05
Tnfrsf1a	662.956	0.282118	0.115886	2.43444	0.0149149
Klf7	810.886	-0.030182	0.113482	-0.265964	0.790267
Zzef1	660.241	-0.023231	0.112965	-0.205647	0.837066
Sptlc2	626.315	0.186158	0.119486	1.55799	0.119235
Mxd4	702.621	-0.0385348	0.143544	-0.268452	0.788351
Klk10	1165.36	0.434689	0.177477	2.44927	0.0143146
Actb	9325.34	0.936444	0.128021	7.31475	2.58e-13
Nav1	573.986	0.335478	0.152657	2.1976	0.027978
Zfp423	724.591	-0.184211	0.128015	-1.43898	0.150157
Hdac7	626.373	-0.211283	0.110517	-1.91177	0.0559062
Abca1	593.763	-0.663653	0.211179	-3.1426	0.00167453
Map3k3	721.573	0.0368129	0.137147	0.26842	0.788376
Hba-a2	653.384	0.724913	0.389745	1.85996	0.0628905
Megf8	715.332	0.0219838	0.106363	0.206687	0.836254
Ubap2l	680.57	0.196877	0.134513	1.46363	0.143296
Rhoj	742.476	0.370616	0.127777	2.90048	0.00372593
Fyco1	669.77	-0.29477	0.128428	-2.29521	0.0217212
Rin3	875.757	0.452254	0.157651	2.86871	0.00412152
Procr	525.842	0.511232	0.162971	3.13695	0.00170713
Rabep1	683.215	0.0640674	0.111834	0.572877	0.566728
Qsox1	443.087	-0.435151	0.146653	-2.96722	0.00300507
Zcchc6	763.099	0.370845	0.152982	2.4241	0.0153462
Zfp652	652.604	-0.120115	0.137014	-0.876667	0.380667
Sgms2	258.127	1.41359	0.195589	7.22737	4.92e-13
Cdk11b	691.199	0.334905	0.12382	2.70478	0.00683495
Xpo1	643.201	0.0846382	0.169254	0.500065	0.617029
Pcnt	702.377	-0.231524	0.110269	-2.09963	0.0357613
Rab1a	637.887	0.0291065	0.109576	0.265629	0.790525
Serpinb9	632.146	-0.334105	0.157441	-2.1221	0.0338294
Lama4	395.096	0.11932	0.222153	0.537107	0.591194
Nmt2	693.595	0.171616	0.114517	1.49861	0.133976
Lrpap1	743.683	0.149873	0.125507	1.19414	0.232424
Ap2a2	572.811	0.0915662	0.134048	0.683085	0.494553
Usp8	601.392	-0.149562	0.120722	-1.2389	0.215384
Mcfd2	669.912	0.190822	0.147466	1.29401	0.195662
Rps15	676.558	-0.0831746	0.117907	-0.705423	0.480547
Col4a3bp	750.057	-0.368215	0.119063	-3.0926	0.00198414
Lmo7	829.387	0.0834752	0.118362	0.705253	0.480653
Ifi204	50.8678	2.3275	0.322913	7.2078	5.69e-13
Chd2	760.015	0.0755595	0.114802	0.658174	0.510426
Efhd2	262.413	1.24852	0.173454	7.198	6.11e-13
Phf3	687.147	0.0525063	0.129462	0.405574	0.685056
Setd1b	634.763	-0.176751	0.138553	-1.27569	0.202065
Anapc2	598.135	-0.197721	0.135064	-1.46391	0.143218
Ppp1r13b	773.519	0.0677992	0.117754	0.575772	0.564769
Atp2b1	667.489	0.444706	0.130056	3.41934	0.000627733
Usf3	561.464	-0.208626	0.118485	-1.76077	0.0782766
Cbx5	645.01	-0.10537	0.103218	-1.02084	0.30733
Samhd1	518.255	0.398158	0.186012	2.1405	0.0323147
Sorbs3	920.428	0.353062	0.148034	2.38501	0.0170787
Gm9844	481.467	0.256223	0.146893	1.74428	0.0811095
Cd164	698.25	0.177208	0.116737	1.51802	0.12901
Matr3	703.372	0.0037179	0.10187	0.0364966	0.970886
Prr13	675.207	0.519274	0.147272	3.52594	0.000421978
Parm1	824.072	-0.128849	0.114196	-1.12832	0.259185
Hcfc1	583.318	-0.107618	0.126051	-0.853766	0.393235
Ackr3	877.902	0.52162	0.14161	3.6835	0.000230057
Ywhag	609.542	0.362661	0.150134	2.41558	0.0157102
H13	648.288	0.0133143	0.132985	0.100119	0.92025
Nomo1	663.602	0.313579	0.112322	2.79179	0.0052418
Acly	590.821	-0.541593	0.212525	-2.54838	0.0108225
Ubtf	682.557	0.158553	0.145632	1.08872	0.276276
Msl1	620.193	-0.0143169	0.118211	-0.121113	0.903601
Nxn	803.79	-0.308234	0.132483	-2.3266	0.0199866
Tpm3-rs7	623.169	0.4864	0.144202	3.37305	0.000743416
Tspan7	731.757	-0.154555	0.127958	-1.20786	0.227101
Fam171a1	553.903	-0.206876	0.151891	-1.362	0.173197
Zmiz2	605.898	-0.201968	0.108201	-1.8666	0.061958
Snrk	655.871	-0.0125937	0.128485	-0.0980166	0.921919
Vipr1	826.6	-0.172877	0.166173	-1.04034	0.298181
Larp1	594.436	0.234995	0.118347	1.98564	0.0470738
Furin	677.621	0.514472	0.144455	3.56148	0.000368774
Vps13b	710.525	-0.174407	0.105906	-1.64682	0.0995953
Cnot1	601.563	0.0969643	0.120004	0.80801	0.419085
Fgfr1op2	682.77	-0.0121733	0.0955478	-0.127405	0.89862
Hk1	655.11	0.227047	0.138056	1.64461	0.100051
Smc6	648.971	0.0166178	0.109729	0.151444	0.879626
Zbtb38	787.987	0.345757	0.144012	2.4009	0.016355
Hist1h1e	400.38	0.118375	0.185938	0.636636	0.524362
Rps14	664.447	-0.0347461	0.135942	-0.255595	0.798264
Taf1	696.216	-0.127375	0.118434	-1.0755	0.282151
C130074G19Rik	660.431	-0.753978	0.181471	-4.1548	3.26e-05
Tbc1d9b	600.393	-0.146278	0.137307	-1.06534	0.286724
Oxct1	532.338	0.0797546	0.144953	0.550211	0.582175
Trim56	674.964	-0.0635316	0.126191	-0.503458	0.614643
Mob1a	557.056	0.0509082	0.128045	0.397581	0.690939
Myo9b	635.54	0.463559	0.136902	3.38607	0.000709004
Rbfox2	574.968	-0.00126842	0.120611	-0.0105166	0.991609
Ptgs1	860.302	0.0385401	0.111874	0.344494	0.730474
Foxk1	671.484	0.0700402	0.111693	0.627076	0.530609
42622	651.743	0.612086	0.154569	3.95995	7.5e-05
Gm10076	572.449	0.0546662	0.135745	0.402711	0.687161
Smg6	780.261	-0.353581	0.125133	-2.82563	0.00471873
BC005537	649.671	0.175585	0.113535	1.54652	0.121979
Lnpep	694.993	-0.189026	0.130549	-1.44793	0.147636
P3h3	703.997	0.0416588	0.121957	0.341587	0.732662
Tkt	504.583	-0.372724	0.229378	-1.62493	0.104177
Upf1	612.768	0.346314	0.130672	2.65025	0.00804326
Id3	634.109	-0.207788	0.162148	-1.28147	0.200029
Arcn1	618.492	0.158424	0.130127	1.21746	0.22343
Vat1	665.257	0.119943	0.104156	1.15157	0.2495
Smim10l1	670.095	-0.303246	0.107229	-2.82801	0.00468379
Ptprg	672.598	-0.12177	0.121194	-1.00475	0.315017
Itgb5	781.336	0.417167	0.115046	3.62609	0.00028775
Nr3c1	642.732	-0.38221	0.13442	-2.8434	0.00446354
Gata6	722.62	-0.128032	0.115743	-1.10618	0.268651
Jade2	883.031	0.320126	0.178692	1.7915	0.0732128
Fchsd2	598.202	-0.314611	0.188694	-1.66731	0.0954534
Dmd	737.678	0.0115074	0.148985	0.0772389	0.938434
Rassf3	550.061	-0.0734449	0.142946	-0.513794	0.607396
Iigp1	538.003	-0.0917995	0.317538	-0.289098	0.772506
Slc25a4	583.156	0.0609955	0.145131	0.420279	0.674281
Fyn	683.367	0.341288	0.125429	2.72096	0.00650917
Tet3	613.245	0.112561	0.127685	0.881556	0.378017
Lgmn	322.69	0.0113363	0.144729	0.0783279	0.937567
Gls	663.048	-0.409366	0.131043	-3.1239	0.00178474
Mmp14	264.26	0.353968	0.144093	2.45652	0.0140291
Aqp1	341.472	0.456146	0.338582	1.34722	0.177908
Cat	603.391	-0.17177	0.143648	-1.19577	0.231786
Luc7l3	614.786	0.0870999	0.143332	0.607681	0.543399
Pmp22	320.319	0.973954	0.136843	7.11729	1.1e-12
Mef2a	669.691	0.287181	0.11263	2.54978	0.010779
Pthlh	219.03	1.33004	0.187832	7.08101	1.43e-12
Prdm16	640.059	-0.266324	0.140354	-1.89752	0.05776
Rsf1	633.96	-0.279137	0.127577	-2.18799	0.0286706
Nono	552.758	-0.323422	0.118119	-2.73811	0.00617932
Sfxn3	685.868	-0.0233302	0.122122	-0.19104	0.848494
Usp25	583.805	0.0232721	0.137889	0.168774	0.865974
Itga1	578.089	-0.266849	0.131432	-2.03032	0.0423236
Erbb2ip	639.132	0.0573721	0.124937	0.459208	0.646085
Reep5	658.745	-0.0506206	0.1373	-0.368685	0.712363
Ttn	1346.42	0.769369	0.361157	2.13029	0.0331477
Chsy1	589.529	0.389503	0.154894	2.51464	0.0119155
Pbxip1	660.839	0.137423	0.134831	1.01923	0.308096
Sema6a	448.121	-0.565663	0.173615	-3.25814	0.00112144
Ino80d	686.907	0.10743	0.110614	0.971214	0.331442
Pcbp1	530.745	0.273203	0.109509	2.49479	0.012603
Hyou1	555.569	0.34393	0.130159	2.64238	0.00823252
Rplp1	581.572	-0.0191881	0.117277	-0.163613	0.870036
Fam46c	621.585	0.747572	0.333611	2.24085	0.0250358
AU021092	745.183	-0.0297866	0.121192	-0.24578	0.805853
Rab11a	721.194	0.241653	0.106011	2.27952	0.0226365
Ssr3	561.87	0.0662634	0.116296	0.569782	0.568826
Arid4a	577.472	0.081521	0.136127	0.598861	0.549266
Maged1	578.356	0.03101	0.12558	0.246934	0.804959
Myo1e	522.778	-0.0965622	0.143253	-0.674068	0.500268
Snap23	697.191	0.704799	0.16772	4.20223	2.64e-05
Pxdn	228.651	0.345734	0.164175	2.10589	0.0352141
Ctss	195.892	0.742069	0.283746	2.61526	0.00891591
Rps6ka3	635.62	0.213065	0.150276	1.41783	0.156242
Phldb2	698.584	0.0324327	0.16563	0.195814	0.844756
Dnmt3a	565.068	-0.0185274	0.144146	-0.128532	0.897728
Gimap4	528.969	-0.9668	0.136777	-7.06843	1.57e-12
Hexa	559.627	-0.00814678	0.127371	-0.063961	0.949001
Ythdc1	676.65	0.140941	0.110832	1.27166	0.203493
Cd151	654.084	0.0728181	0.131566	0.553472	0.579941
Fry	713.778	-0.104639	0.125098	-0.836461	0.402896
Tmx1	806.565	-0.170322	0.131941	-1.2909	0.196739
Peak1	533.755	0.17159	0.135201	1.26915	0.204389
Gatad2b	655.199	-0.0870927	0.120842	-0.720714	0.471085
Tanc1	603.883	-0.409232	0.123321	-3.31844	0.00090523
Ppm1f	631.906	0.118825	0.129172	0.919903	0.357623
Nufip2	614.319	0.330265	0.149229	2.21314	0.0268879
Marcksl1	82.6061	1.89552	0.268408	7.06208	1.64e-12
Rusc2	709.158	0.361988	0.174966	2.0689	0.0385557
Emc1	674.702	-0.101279	0.132004	-0.767247	0.442935
Card10	598.729	-0.0249347	0.158976	-0.156846	0.875366
Prpf38b	609.348	0.12271	0.112724	1.08858	0.276338
Vps13c	567.289	-0.335285	0.114988	-2.91583	0.00354745
Eif4a2	719.718	-0.226287	0.106588	-2.12299	0.0337545
Kdm6b	1221.94	1.17705	0.167365	7.03285	2.02e-12
Afap1	555.398	-0.012828	0.129501	-0.0990577	0.921092
Tcf20	531.359	0.156482	0.115927	1.34983	0.17707
Tle3	646.641	0.658884	0.158169	4.1657	3.1e-05
Ralgapa1	658.388	0.0717765	0.127966	0.560903	0.574863
Vezf1	694.049	0.148101	0.126929	1.1668	0.243292
Nr4a1	1136.91	0.783993	0.396783	1.97587	0.0481692
Gsk3b	586.186	-0.0407839	0.116734	-0.349376	0.726807
Eif5	624.53	0.320221	0.123727	2.58813	0.00964993
Bmx	1522.27	-0.885502	0.126053	-7.02483	2.14e-12
Sort1	682.951	0.346132	0.171099	2.02299	0.043074
Gcnt2	194.348	1.54469	0.220873	6.99355	2.68e-12
Nadk	600.667	0.101615	0.125517	0.809566	0.418189
Ern1	670.993	-0.318846	0.166416	-1.91596	0.0553697
Chd8	604.523	-0.177688	0.129508	-1.37202	0.170058
Man1a	587.156	0.0248722	0.12157	0.204593	0.83789
Jund	676.119	1.13055	0.162076	6.9754	3.05e-12
Ptk2b	676.224	-0.0153787	0.117228	-0.131186	0.895628
Gigyf2	549.873	-0.15658	0.143503	-1.09112	0.275218
S100a6	506.166	0.418204	0.13246	3.15722	0.0015928
Erc1	615.502	0.0581444	0.133929	0.434144	0.664184
Sin3a	591.315	-0.0621099	0.132467	-0.46887	0.639163
Flot2	639.743	-0.0502525	0.13398	-0.375075	0.707605
Trak2	654.779	0.479545	0.145965	3.28535	0.00101856
Rlim	644.267	0.447217	0.115161	3.88341	0.000103
Mpl	33.4626	2.66769	0.385472	6.9206	4.5e-12
Tmem109	689.18	-0.184476	0.111968	-1.64759	0.0994373
Cdc42	568.706	0.260319	0.118119	2.20388	0.0275326
Smad6	714.833	0.389698	0.168217	2.31664	0.0205235
Ppp6r1	572.541	-0.0235609	0.127752	-0.184426	0.853679
Gdf7	838.322	-0.654705	0.181039	-3.61637	0.000298766
Ltf	108.936	0.858711	0.395308	2.17226	0.0298361
Scara3	659.004	-0.159912	0.145523	-1.09887	0.271824
Nktr	623.463	0.404391	0.15774	2.56365	0.0103577
Irgm2	617.838	-0.013969	0.287924	-0.0485161	0.961305
Epn1	525.468	0.0334707	0.106547	0.314141	0.753414
Pip5k1c	482.103	-0.101277	0.147358	-0.687284	0.491904
Med12	610.137	-0.0702244	0.111789	-0.628189	0.52988
Foxo1	586.252	-0.260066	0.125679	-2.06928	0.0385199
Cab39	597.604	0.234345	0.12897	1.81705	0.0692094
Lcp1	392.938	1.19748	0.330823	3.6197	0.000294945
Ywhaz	625.546	0.567874	0.14185	4.00335	6.25e-05
Phrf1	561.639	0.0349082	0.144343	0.241842	0.808903
Ppp1ca	509.174	0.0778195	0.134876	0.57697	0.56396
Safb	560.531	0.123133	0.133255	0.924041	0.355465
Gtf2i	535.85	-0.393285	0.114305	-3.44065	0.000580321
Itga5	2160.38	1.00154	0.145074	6.90367	5.07e-12
Fkbp5	1277.27	1.09428	0.325457	3.3623	0.000772956
Ifitm3	501.417	0.0423912	0.139063	0.304835	0.760492
Gatad2a	575.358	0.235788	0.133764	1.76272	0.0779484
Arglu1	559.734	0.134847	0.128795	1.04699	0.295104
Grasp	769.13	0.275651	0.167617	1.64453	0.100067
Wwp1	692.926	-0.13077	0.126547	-1.03337	0.301429
Stt3a	583.967	0.20392	0.110546	1.84466	0.0650865
Rbm33	589.364	0.201261	0.125009	1.60997	0.107404
Prkrir	585.575	-0.036981	0.121418	-0.304575	0.76069
Cct5	497.297	0.0487727	0.132148	0.369078	0.71207
Wwc2	648.425	0.21386	0.124346	1.71988	0.0854543
Stag1	590.605	-0.0893917	0.119118	-0.75045	0.452984
Prpf6	615.735	-0.136901	0.120905	-1.13231	0.257506
Igf2	819.444	-0.163222	0.186229	-0.876455	0.380783
Sdc1	735.9	0.537462	0.128132	4.19459	2.73e-05
Kdm3b	551.108	0.101106	0.125199	0.807562	0.419343
Atrn	626.401	-0.0827892	0.147438	-0.561517	0.574445
Baz2b	587.547	0.116679	0.126382	0.923224	0.35589
Stk11	613.625	-0.0824099	0.144258	-0.571269	0.567817
Arhgef7	457.021	0.08421	0.13941	0.604044	0.545814
S100a9	421.4	1.82627	0.395514	4.61744	3.88e-06
Capza2	530.994	0.104009	0.112729	0.92265	0.35619
Shisa5	570.637	-0.157292	0.124447	-1.26393	0.206257
Lama3	501.201	-0.296571	0.164133	-1.8069	0.0707778
Ube3a	599.928	0.0222796	0.158562	0.14051	0.888257
Plxnb2	349.996	0.386356	0.141693	2.72671	0.00639701
Hdgf	478.273	0.193806	0.115894	1.67226	0.0944728
Cttn	493.2	0.0867997	0.115672	0.750398	0.453015
Mfsd6	645.568	0.0222769	0.120074	0.185526	0.852816
Maml2	645.446	-0.234673	0.135639	-1.73013	0.0836078
Cfdp1	500.418	-0.188321	0.139486	-1.35011	0.176981
Secisbp2l	535.518	-0.0148912	0.133387	-0.111639	0.91111
Gcn1l1	546.358	0.0253056	0.114295	0.221406	0.824776
Sltm	550.85	0.178896	0.117774	1.51898	0.128768
Mast4	422.63	-0.175193	0.134178	-1.30567	0.191664
Pnn	575.055	0.214747	0.11998	1.78986	0.073477
Zfp395	179.282	-1.08313	0.157315	-6.88506	5.78e-12
Mier1	596.604	0.0371471	0.134051	0.277112	0.781694
Mtus1	622.601	-0.206242	0.168925	-1.22091	0.222121
Lamb1	269.859	0.232169	0.190288	1.22009	0.22243
Rapgef6	643.9	-0.0812132	0.12716	-0.63867	0.523038
Chd7	408.169	0.910623	0.133173	6.8379	8.04e-12
Adcy5	703.881	0.375848	0.141299	2.65995	0.00781532
Purb	609.642	0.413904	0.117536	3.52149	0.000429124
Lman1	528.681	0.0435385	0.136687	0.318527	0.750085
Rnf20	526.93	0.226914	0.134224	1.69057	0.0909192
Zfp91	519.815	0.0463413	0.136526	0.339433	0.734283
Kirrel	534.75	0.122221	0.142521	0.857562	0.391134
St13	494.344	0.0696906	0.171978	0.405229	0.685309
Kdm5a	606.302	-0.125538	0.118398	-1.0603	0.289006
Igfbp7	443.783	0.635345	0.219502	2.89449	0.00379779
Slc38a2	520.917	0.793516	0.209592	3.78601	0.000153086
Crk	570.7	0.381421	0.108961	3.50052	0.000464353
Adgra3	672.006	-0.0109902	0.127914	-0.0859185	0.931531
Gpi1	547.866	-0.00541166	0.142869	-0.0378785	0.969785
Acbd3	537.615	0.304389	0.123099	2.47271	0.0134093
Sdcbp	551.363	0.511481	0.116124	4.40459	1.06e-05
Usp48	578.595	-0.340796	0.115748	-2.9443	0.00323684
Metap2	510.186	0.0979425	0.125858	0.778199	0.436452
Map2k3	395.701	1.10191	0.161374	6.8283	8.59e-12
Rbm5	585.675	-0.18404	0.120611	-1.5259	0.127035
Plcb3	555.468	-0.312361	0.140844	-2.21778	0.0265697
H1f0	459.687	-0.513119	0.162132	-3.16482	0.00155179
Als2cl	676.822	0.0748534	0.14414	0.519309	0.603545
Elf1	530.781	0.265812	0.162902	1.63172	0.102738
Atxn2l	560.77	0.0962613	0.12772	0.753692	0.451034
Psmc3	514.329	0.0291574	0.113208	0.257556	0.79675
Rin2	586.396	-0.377841	0.183231	-2.0621	0.0391983
Osbpl9	581.579	-0.0948899	0.135997	-0.697738	0.485341
Eif5a	484.457	0.309427	0.146427	2.11318	0.0345856
Man2b1	527.083	0.268481	0.129708	2.06988	0.0384632
Gltscr2	581.228	-0.168395	0.146108	-1.15254	0.2491
Trim8	527.865	-0.0409991	0.157179	-0.260844	0.794213
Cct7	476.302	-0.0100589	0.13903	-0.0723504	0.942323
Ccser2	643.521	0.0903672	0.122623	0.736953	0.461151
Hcar2	21.8541	2.68563	0.394681	6.80457	1.01e-11
Zmynd11	549.103	-0.0251049	0.122872	-0.204317	0.838106
Dll1	509.867	0.274889	0.349828	0.785784	0.431994
Fnbp1l	682.727	-0.110328	0.123342	-0.89449	0.37106
Pgrmc1	646.99	-0.012751	0.124893	-0.102095	0.918681
Kdelc2	593.849	-0.137185	0.133927	-1.02433	0.305682
Actr2	486.852	0.203356	0.125122	1.62526	0.104107
Parp4	645.718	-0.146253	0.116755	-1.25266	0.210331
Elk3	375.488	-0.557706	0.129601	-4.30326	1.68e-05
Srsf5	705.398	0.30968	0.115183	2.68859	0.00717544
Eif4h	550.28	0.148278	0.158386	0.936184	0.349179
Cbl	570.139	0.0297634	0.137505	0.216453	0.828634
Stim1	673.486	-0.041428	0.130779	-0.316779	0.751411
Myadm	606.189	0.635819	0.155883	4.07881	4.53e-05
Csf1	604.476	0.685177	0.169772	4.03588	5.44e-05
Snd1	508.102	0.00617821	0.129583	0.0476778	0.961973
Atp2b2	641.429	0.224361	0.188573	1.18978	0.234133
Map3k11	511.184	0.0736838	0.123717	0.595583	0.551454
Nmt1	480.157	0.0771082	0.131872	0.584721	0.558735
Edem3	617.391	0.126051	0.133221	0.94618	0.344057
Zswim8	582.716	0.230263	0.134665	1.70989	0.0872857
Rab3gap1	627.525	0.0325678	0.147015	0.221527	0.824682
Pdlim5	727.937	0.533061	0.127861	4.16907	3.06e-05
Psmd2	473.084	0.225041	0.112376	2.00258	0.0452227
Postn	263.602	0.750317	0.352111	2.13091	0.0330965
Sox17	569.611	-0.523525	0.16602	-3.15338	0.00161391
Rab12	547.986	-0.201357	0.141107	-1.42697	0.153587
Anxa6	498.141	-0.105578	0.124301	-0.849377	0.395672
G3bp2	497.608	-0.118725	0.132192	-0.898125	0.369119
Mybbp1a	507.573	0.0505796	0.116386	0.434586	0.663863
Aggf1	350.234	-0.208599	0.141916	-1.46988	0.141595
Ralbp1	519.259	-0.480371	0.125531	-3.82672	0.000129862
Pcyox1	527.774	-0.495366	0.153449	-3.22822	0.00124563
Dido1	539.675	0.0541003	0.134006	0.403715	0.686422
Col23a1	623.75	0.213705	0.161745	1.32125	0.186419
Tcf7l1	579.523	0.05489	0.147731	0.371554	0.710225
Qrich1	538.167	0.106463	0.109332	0.973756	0.330178
Sf3a1	538.275	-0.162473	0.11144	-1.45794	0.144857
Ccdc6	562.373	0.339596	0.126557	2.68335	0.00728886
Reep3	614.044	0.0735515	0.126258	0.58255	0.560196
Dusp1	897.804	0.635515	0.391698	1.62246	0.104704
Sfr1	556.548	-0.0375975	0.144955	-0.259374	0.795347
Rfk	595.496	-0.00265145	0.157703	-0.016813	0.986586
Rps3a1	548.675	-0.0966605	0.132674	-0.728557	0.466273
Zfp207	481.666	-0.0540338	0.128024	-0.422061	0.672981
Tnxb	616.818	0.453617	0.320152	1.41688	0.156518
Ppp1r15b	576.042	0.336967	0.123887	2.71995	0.00652923
Srsf1	479.283	0.192297	0.128875	1.49212	0.135667
Dab2	420.039	0.613032	0.195916	3.12905	0.00175373
D17Wsu92e	543.223	0.080593	0.123239	0.653955	0.513141
Elovl5	565.577	-0.166582	0.123826	-1.3453	0.17853
Anxa7	579.614	-0.0213781	0.12408	-0.172293	0.863207
Arrdc3	920.072	0.187158	0.361311	0.517996	0.604461
Paf1	617.028	0.172956	0.140471	1.23126	0.218226
Gab2	662.233	0.534623	0.136479	3.91725	8.96e-05
Adrbk1	505.952	0.144768	0.144104	1.0046	0.315088
Khdrbs1	526.655	0.138656	0.120732	1.14846	0.250778
Ppp2r5c	527.475	-0.245728	0.137468	-1.78752	0.0738532
Prkcdbp	494.709	0.111945	0.147549	0.758696	0.448034
Rcn1	556.162	-0.211075	0.129147	-1.63438	0.102179
Ube3b	543.062	-0.0339732	0.129223	-0.262903	0.792625
Uso1	514.873	0.155093	0.116549	1.33071	0.183285
Sri	594.567	-0.0581118	0.114575	-0.507196	0.612017
Ubn1	558.743	0.165366	0.129716	1.27484	0.202367
Dlg1	580.434	-0.0323912	0.126468	-0.256122	0.797857
Scaf1	550.657	0.00894289	0.114373	0.0781904	0.937677
Ralgapa2	539.027	-0.273044	0.147719	-1.84841	0.0645432
Tshz2	537.746	-0.282913	0.131484	-2.15169	0.031422
Mdh2	514.162	0.251647	0.134265	1.87425	0.0608957
Kdelr2	518.634	0.279002	0.120422	2.31687	0.0205111
Slc44a1	588.31	0.209102	0.15404	1.35746	0.174636
Paip2	521.992	-0.140277	0.117776	-1.19105	0.233634
Selt	524.513	0.16204	0.113449	1.42831	0.153204
Crebrf	611.452	-0.236339	0.107337	-2.20185	0.0276761
Zc3h4	525.767	-0.0852885	0.138378	-0.616342	0.537669
Syf2	558.721	-0.189877	0.111529	-1.70249	0.0886635
Caskin2	609.93	0.258409	0.14267	1.81123	0.0701047
Col5a1	997.536	1.20148	0.176828	6.79463	1.09e-11
Fam21	544.032	0.220156	0.121298	1.815	0.069524
Rabgap1	565.293	-0.368573	0.149616	-2.46345	0.0137606
Tacc2	710.447	0.429148	0.142515	3.01126	0.00260169
Frmd4a	538.691	-0.457598	0.178478	-2.56389	0.0103505
Map4k2	597.704	-0.227571	0.141678	-1.60626	0.108217
Sec16a	558.519	0.224573	0.119524	1.87889	0.060259
Pbx1	478.901	-0.571036	0.121849	-4.68642	2.78e-06
Aco2	511.314	-0.233192	0.160185	-1.45576	0.145458
Strn3	558.233	0.148677	0.128918	1.15327	0.248798
Tmx3	563.533	-0.308233	0.126535	-2.43594	0.014853
Cox4i1	506.984	-0.141927	0.121576	-1.16739	0.243051
Ptbp3	547.212	-0.0224026	0.141943	-0.157828	0.874592
Nfe2l2	641.192	0.318687	0.120141	2.65262	0.00798696
Atp8b2	582.301	0.677508	0.151289	4.47823	7.53e-06
Atp6ap1	623.856	0.158915	0.141539	1.12276	0.261538
Gars	498.317	0.362423	0.124936	2.90088	0.0037212
Gtf3c1	482.687	-0.179687	0.141148	-1.27303	0.203006
Pak2	524.498	0.0717332	0.115408	0.621563	0.534229
Prkcsh	480.27	0.186177	0.129095	1.44217	0.149255
Gm8730	421.973	0.169217	0.120353	1.40601	0.159721
Usp19	525.554	0.0485645	0.107259	0.452778	0.650708
Setd1a	559.035	-0.10263	0.116594	-0.880229	0.378735
Usp7	533.261	0.0949016	0.121149	0.783344	0.433425
Suv420h1	574.671	-0.0588505	0.136809	-0.430165	0.667076
Hs3st1	582.348	0.296983	0.204961	1.44897	0.147346
Dchs1	442.648	0.0552709	0.140093	0.394531	0.693189
Krt18	404.953	0.00891301	0.150708	0.0591409	0.95284
Cdv3	456.788	0.152953	0.151017	1.01282	0.311147
Ftl1	522.206	0.426097	0.141717	3.00668	0.00264118
Pcdhgc3	500.232	0.0316379	0.132589	0.238617	0.811403
Anpep	423.602	-0.523789	0.142873	-3.66612	0.000246263
Ubr2	512.86	-0.150041	0.12865	-1.16628	0.243503
Ddx24	562.27	-0.0113316	0.119946	-0.0944728	0.924734
Pds5b	522.712	-0.211555	0.135738	-1.55856	0.119102
Mta1	523.734	0.0591705	0.130331	0.454001	0.649828
Tcerg1	536.104	0.131408	0.123475	1.06425	0.287217
Stmn2	612.743	-0.14237	0.139222	-1.02261	0.306492
Ccdc88c	497.131	0.419892	0.1942	2.16216	0.0306061
Pld1	532.446	-0.571915	0.156885	-3.64543	0.000266943
Zfp148	525.115	-0.148621	0.128489	-1.15669	0.2474
Pik3r1	442.636	0.238966	0.171967	1.3896	0.164649
Saraf	594.726	0.171895	0.125392	1.37086	0.170418
Senp6	541.989	0.322914	0.122481	2.63644	0.00837808
Taok3	383.415	0.142266	0.15949	0.892003	0.372391
Pdlim7	605.82	0.798308	0.170738	4.67564	2.93e-06
Btbd7	526.646	-0.257983	0.122518	-2.10567	0.0352329
Brd1	526.544	0.0963003	0.129959	0.741006	0.45869
Rrp1	563.479	0.046933	0.10377	0.452278	0.651069
Rras	636.178	-0.134965	0.122124	-1.10514	0.269097
Ddx21	513.427	0.696297	0.160283	4.34418	1.4e-05
Acacb	579.591	-0.727921	0.190057	-3.83001	0.000128139
Cpq	748.912	0.115679	0.132134	0.87547	0.381318
Snrnp70	505.9	0.129259	0.123354	1.04787	0.294699
Dbnl	456.601	0.203587	0.133017	1.53054	0.125884
Gda	585.159	0.863134	0.202379	4.26493	2e-05
Tmed9	517.601	0.103047	0.111718	0.922385	0.356328
Smpdl3a	633.161	-0.0975588	0.12864	-0.758387	0.448219
Anxa1	423.821	0.646862	0.156846	4.12418	3.72e-05
Elmsan1	611.471	0.284738	0.147466	1.93087	0.0534994
Tmem63a	539.996	-0.128956	0.11035	-1.16861	0.242562
Erap1	532.275	0.00878096	0.119651	0.0733884	0.941497
Phf20l1	507.349	0.177739	0.12631	1.40717	0.159378
Zfpm1	479.78	0.555209	0.147949	3.7527	0.000174938
Uhmk1	536.949	0.0636405	0.138487	0.45954	0.645846
Sar1a	543.069	0.271381	0.124992	2.17118	0.0299174
Thbd	1875.68	0.936499	0.138059	6.78331	1.17e-11
Slc7a1	672.905	0.508884	0.130432	3.90153	9.56e-05
Srp72	518.8	-0.0607223	0.126434	-0.480267	0.631038
Shoc2	512.283	0.0159756	0.130014	0.122876	0.902205
H2-Eb1	216.28	0.445988	0.278282	1.60265	0.109012
Usp4	513.025	0.0872578	0.11624	0.750666	0.452854
Klhl24	539.569	-0.316749	0.15096	-2.09823	0.0358844
Kdm2a	520.925	-0.188693	0.138797	-1.35949	0.173991
Trim44	488.859	-0.0480958	0.108577	-0.442966	0.657791
Picalm	1196.9	0.744244	0.109729	6.78254	1.18e-11
Dynll1	395.775	0.257227	0.177558	1.44869	0.147423
Mxd1	414.675	2.20574	0.325333	6.77995	1.2e-11
Nfkbia	691.756	1.1359	0.300947	3.77444	0.000160367
Git2	497.368	-0.455542	0.11354	-4.01216	6.02e-05
Tbl1xr1	512.555	-0.184862	0.128343	-1.44037	0.149762
Slc2a3	78.9862	2.27378	0.335424	6.77883	1.21e-11
Zkscan1	533.68	-0.260983	0.115136	-2.26674	0.0234063
Irf2	596.468	0.0649903	0.14246	0.456202	0.648245
Arhgap35	480.424	-0.421236	0.116236	-3.62398	0.000290108
Irf6	1230.28	-0.937512	0.138669	-6.76081	1.37e-11
Anapc1	486.282	-0.244588	0.113084	-2.16289	0.0305496
Tmco1	506.396	-0.232993	0.120447	-1.9344	0.0530645
Prdm2	572.03	0.15322	0.149902	1.02213	0.306718
Rnf44	537.677	-0.146649	0.126186	-1.16216	0.24517
Susd6	583.487	-0.350631	0.155704	-2.2519	0.0243284
Ap3b1	506.357	-0.0354127	0.116868	-0.303014	0.761879
Pink1	554.932	-0.368623	0.1199	-3.07441	0.00210917
Fam114a1	477.874	0.00114335	0.148438	0.00770254	0.993854
Pcgf3	495.549	-0.174494	0.128261	-1.36046	0.173684
Puf60	479.466	-0.05628	0.120433	-0.467313	0.640276
Fip1l1	474.775	0.110519	0.119402	0.925608	0.35465
Ckap5	451.061	-0.200736	0.117249	-1.71205	0.0868875
Nbeal1	562.28	-0.159651	0.127915	-1.24811	0.211992
Smc4	414.685	-0.0577281	0.155261	-0.371814	0.710031
Snx18	512.309	0.305575	0.174487	1.75127	0.0798989
Ganab	533.303	0.151027	0.127501	1.18451	0.23621
Ptbp1	496.265	0.466042	0.131524	3.54339	0.000395014
Sox7	633.912	0.00499712	0.176579	0.0282997	0.977423
Ankfy1	467.752	-0.252089	0.124511	-2.02464	0.042904
Edf1	441.519	0.116611	0.155633	0.749271	0.453694
Zmat2	536.313	-0.0538939	0.134115	-0.401849	0.687795
Mvp	554.945	0.0457688	0.132198	0.346215	0.729181
Kdm5c	458.052	-0.464916	0.119968	-3.87534	0.000106477
Cald1	4320.73	0.659303	0.0975284	6.76012	1.38e-11
Hnrnpdl	563.861	0.268035	0.135296	1.9811	0.0475801
Srpr	568.56	-0.0263073	0.130049	-0.202287	0.839692
Tnfaip1	504.708	0.150481	0.135311	1.11211	0.26609
Wwp2	540.199	0.0308244	0.115693	0.266432	0.789906
Ddx23	494.554	-0.0615513	0.130399	-0.472024	0.63691
Ppib	427.137	0.174954	0.134865	1.29725	0.194544
Smurf2	518.672	-0.0426351	0.141935	-0.300384	0.763884
Cct2	459.207	0.192549	0.121083	1.59022	0.111785
Lims2	733.584	0.210833	0.109976	1.91708	0.0552281
Vapb	502.581	-0.254008	0.115143	-2.20604	0.0273815
Eif3f	433.888	-0.229401	0.147849	-1.55159	0.12076
Clasp1	481.515	-0.112222	0.155441	-0.721961	0.470319
Slc38a10	459.018	-0.0388268	0.147427	-0.263363	0.792271
Etv6	455.594	0.177168	0.168166	1.05353	0.292098
Osbp	502.497	-0.00189192	0.13214	-0.0143175	0.988577
Pcolce2	805.932	0.543268	0.199403	2.72448	0.00644031
Spg20	585.513	-0.14156	0.135097	-1.04784	0.294713
Dgcr2	490.593	-0.233973	0.144707	-1.61687	0.105906
Grb10	406.951	0.116007	0.134388	0.863221	0.388016
Mapre1	485.202	0.370509	0.128569	2.8818	0.00395414
Cmtm6	551.688	0.299653	0.12178	2.46061	0.01387
Man1b1	570.98	-0.0193058	0.126427	-0.152703	0.878632
Sh2b3	542.474	0.457193	0.153275	2.98283	0.00285599
Nub1	547.88	-0.11112	0.119148	-0.932623	0.351015
Sec24d	534.961	0.367799	0.138403	2.65745	0.00787334
Srsf4	461.247	0.0745964	0.157274	0.474309	0.635279
Palld	384.836	0.697469	0.17101	4.07854	4.53e-05
Ago2	566.124	0.61775	0.143472	4.30571	1.66e-05
Cul4a	471.262	-0.0789531	0.119547	-0.660437	0.508974
Usp22	526.192	-0.171172	0.116692	-1.46687	0.142411
Phf21a	513.089	-0.47918	0.119443	-4.01179	6.03e-05
Emp1	2750.79	1.99459	0.296512	6.72684	1.73e-11
Flt4	476.857	-0.221627	0.115504	-1.91879	0.0550112
Xbp1	504.344	0.391546	0.147493	2.65467	0.00793855
Asph	492.157	-0.0145498	0.14707	-0.0989312	0.921193
Snx9	410.37	0.140237	0.14629	0.958624	0.337748
Tmf1	448.183	0.0998681	0.118924	0.839765	0.40104
Hnrnpl	462.754	-0.0391715	0.123412	-0.317405	0.750936
Rpl7	492.018	-0.327575	0.136552	-2.39891	0.016444
Pum1	494.579	0.1172	0.110846	1.05732	0.290365
Rb1cc1	514.945	0.162154	0.130719	1.24048	0.214799
Bzw1	476.052	0.378898	0.135883	2.78841	0.00529667
Npm1	405.684	0.0488103	0.120635	0.404612	0.685763
Col6a2	406.651	0.79227	0.317894	2.49225	0.0126937
Cracr2b	545.091	-0.053946	0.149624	-0.360544	0.71844
Lrch3	517.622	0.125616	0.121519	1.03371	0.30127
Nhsl1	457.174	-0.557929	0.164285	-3.3961	0.000683524
Itgb2	390.892	1.12186	0.341274	3.28729	0.00101157
Galnt1	350.135	0.114621	0.14602	0.784968	0.432472
Eif3h	502.633	-0.301094	0.111895	-2.69087	0.0071266
Fgl2	856.878	0.625771	0.147136	4.25302	2.11e-05
Brd9	465.833	-0.0403956	0.156147	-0.258702	0.795865
Ppp2r1a	477.075	-0.00485197	0.133992	-0.0362109	0.971114
Arf4	469.667	0.432984	0.127322	3.40071	0.000672115
Ptprc	353.806	0.558628	0.372528	1.49956	0.133728
Rps7	417.776	-0.0630644	0.14201	-0.444084	0.656982
Rnf19a	581.82	0.0655484	0.15517	0.422431	0.672711
9530068E07Rik	461.328	0.0675307	0.137491	0.491164	0.623311
Sik3	571.393	0.3411	0.114918	2.9682	0.00299548
Cntrl	390.373	-0.356075	0.132937	-2.67852	0.00739491
Rhoc	539.047	0.495688	0.135642	3.65439	0.000257797
Rad23b	456.283	0.0973324	0.124085	0.784402	0.432804
Atxn2	518.135	-0.00505579	0.140906	-0.0358806	0.971378
Dhx9	441.288	0.138462	0.139027	0.995936	0.319281
Atp8b1	394.566	0.418195	0.150948	2.77047	0.0055976
Mtor	507.85	-0.178618	0.152524	-1.17108	0.241567
Vsir	448.561	-0.0333422	0.170885	-0.195115	0.845303
Mrfap1	441.365	0.17083	0.116313	1.46871	0.141913
Dlgap4	597.561	0.649383	0.151684	4.28117	1.86e-05
Tpcn1	536.619	0.103606	0.132083	0.784398	0.432806
Mettl7a1	541.632	-0.811798	0.173981	-4.66602	3.07e-06
Sh3bp4	659.525	0.157178	0.113962	1.37921	0.167829
Lgals1	184.164	0.329898	0.21053	1.56699	0.117118
Osmr	536.367	0.555906	0.174845	3.17941	0.00147573
Tmbim1	638.288	0.173724	0.137603	1.2625	0.206769
Ctla2a	545.702	2.41687	0.359708	6.71897	1.83e-11
Pdzd8	476.457	0.327016	0.118458	2.7606	0.00576952
Insr	461.243	-0.148068	0.165307	-0.895717	0.370404
Atl2	576.451	-0.42739	0.150874	-2.83277	0.00461467
Adam9	398.126	0.369969	0.195018	1.8971	0.0578142
Bag1	461.219	0.324644	0.114152	2.84397	0.00445547
Pdzd2	481.193	-0.262503	0.161805	-1.62234	0.104731
Dync1li1	453.217	0.250719	0.135146	1.85517	0.0635723
Btbd3	497.335	-0.53845	0.210887	-2.55326	0.0106719
Dnajc5	492.595	0.161855	0.113287	1.42872	0.153085
Drosha	485.429	-0.31575	0.109183	-2.89195	0.00382862
Ppp2r5a	538.306	-0.0959248	0.138518	-0.69251	0.488617
Foxj2	478.199	0.108165	0.154303	0.700991	0.483308
Foxo3	607.633	-0.0144098	0.137797	-0.104573	0.916715
Celf1	488.878	0.0838706	0.11613	0.722214	0.470163
Atxn1	495.66	-0.093506	0.13341	-0.70089	0.483372
Hgs	479.451	-0.112008	0.141123	-0.793687	0.427377
Psmd4	434.623	0.181124	0.11738	1.54306	0.122816
Tspan9	427.813	0.489901	0.14759	3.31933	0.000902349
Cers4	531.802	-0.447805	0.138187	-3.24057	0.00119292
Nek9	532.903	-0.131267	0.129519	-1.01349	0.310826
Phf2	487.876	-0.120204	0.113725	-1.05697	0.290526
1110037F02Rik	445.405	-0.0360864	0.126574	-0.285102	0.775566
Fabp4	372.013	-0.132749	0.369401	-0.359363	0.719324
Rpl32	410.549	-0.108753	0.133022	-0.817554	0.413612
Gm7694	630.334	-0.311798	0.148672	-2.09722	0.0359741
Fli1	428.975	-0.106732	0.197044	-0.541665	0.588049
Stt3b	442.839	0.00130713	0.12668	0.0103183	0.991767
Plekhg5	461.929	-0.268246	0.13293	-2.01795	0.0435965
Ppm1a	524.119	-0.0563577	0.117416	-0.479984	0.631238
Rbms2	510.18	-0.411673	0.159562	-2.58003	0.00987931
Rcan1	279.972	1.4048	0.209696	6.69921	2.1e-11
Riok3	477.484	0.312697	0.143912	2.17284	0.0297927
Dennd4c	472.168	0.0981604	0.106395	0.922602	0.356215
Helz	465.468	-0.0758167	0.109377	-0.693168	0.488204
Ets1	439.734	0.0692563	0.241608	0.286647	0.774382
Dnajc8	464.239	-0.00939707	0.13396	-0.0701484	0.944076
Lrba	540.802	-0.143866	0.133243	-1.07972	0.280265
Lmod1	451.805	0.337975	0.223516	1.51209	0.130512
Clec3b	486.571	0.736126	0.303006	2.42942	0.0151232
Vwa5a	441.12	-0.228894	0.134866	-1.6972	0.0896588
Ctsa	431.89	0.0315872	0.137356	0.229965	0.818119
Polr2m	468.406	-0.202907	0.136842	-1.48278	0.138132
Sh3bp5	427.544	0.215802	0.153224	1.40841	0.159009
Tmod2	479.951	-0.140728	0.151625	-0.928129	0.353341
Tgfb1i1	517.803	0.2556	0.127284	2.00811	0.0446319
Ddost	474.036	0.0605581	0.119415	0.507125	0.612067
Arnt	486.348	0.0143996	0.117589	0.122457	0.902537
Thrap3	479.277	-0.10862	0.1109	-0.97944	0.327363
Dazap2	488.646	-0.0530272	0.120946	-0.438436	0.66107
Acer2	811.062	-1.06107	0.158521	-6.69354	2.18e-11
Sec24c	464.41	-0.121842	0.112213	-1.08581	0.277561
Ahctf1	530.095	0.0887635	0.166461	0.53324	0.593868
Sec24b	531.216	0.10716	0.136127	0.787205	0.431162
Fam32a	462.175	-0.102866	0.134851	-0.762812	0.445576
Akt3	487.162	0.0580961	0.127568	0.455414	0.648812
Serping1	404.424	0.645674	0.224944	2.87037	0.00409988
Cdk17	474.24	0.11727	0.1501	0.781282	0.434637
Ppp3r1	414.444	0.00035794	0.147254	0.00243077	0.998061
Rab8b	486.217	0.531644	0.15282	3.47888	0.000503514
Ddx42	477.35	-0.160247	0.117389	-1.36509	0.172224
Hadha	440.567	-0.00904862	0.134099	-0.067477	0.946202
Gabarap	479.163	0.13138	0.138971	0.945372	0.344469
Rbm27	497.143	0.205512	0.131909	1.55798	0.119237
Oxr1	466.785	-0.315837	0.148932	-2.12068	0.0339487
Bdp1	520.52	0.401962	0.117768	3.41318	0.000642097
Gnb2	422.341	-0.022195	0.160595	-0.138204	0.890079
Paics	557.91	-0.0404874	0.133095	-0.304199	0.760976
Akap11	519.764	-0.0848956	0.110041	-0.771492	0.440415
Tead1	457.499	0.44394	0.156048	2.8449	0.00444249
Arid2	442.729	0.173663	0.15344	1.1318	0.257717
Nek7	444.961	-0.37268	0.140324	-2.65585	0.00791096
Tmem131	400.078	-0.0485948	0.12957	-0.375048	0.707625
Ankrd12	520.832	-0.131665	0.132038	-0.997171	0.318681
Med15	442.133	-0.10175	0.120523	-0.844237	0.398537
Fmnl3	483.726	0.415334	0.177494	2.33999	0.0192845
Rbms1	491.07	0.390169	0.13408	2.90997	0.00361464
Zfp36l1	487.98	0.678089	0.161499	4.19872	2.68e-05
Asap1	399.171	0.0251602	0.152318	0.165182	0.868801
Abl1	427.388	-0.397862	0.133873	-2.97193	0.00295931
Ctbp1	467.757	-0.104539	0.112325	-0.930682	0.352018
Uqcrc1	421.128	-0.00247201	0.140376	-0.0176098	0.98595
Ndel1	526.974	0.354632	0.144029	2.46224	0.0138074
Khsrp	445.365	-0.115085	0.119351	-0.96426	0.334916
Gm10269	407.793	-0.0566171	0.132872	-0.426102	0.670033
Srsf11	486.619	0.267342	0.129787	2.05985	0.0394131
Dcaf7	422.443	-0.157029	0.135819	-1.15616	0.247617
Zfp646	480.15	-0.310911	0.130197	-2.38799	0.0169406
Otud4	433.355	-0.0798869	0.132765	-0.601715	0.547364
Olfml2a	447.839	-0.106715	0.172398	-0.619006	0.535913
Brap	495.759	-0.026609	0.151011	-0.176206	0.860132
Pitpnb	496.387	-0.211971	0.117957	-1.79702	0.072332
Ube2l6	415.958	0.449552	0.332417	1.35237	0.176257
Vti1b	460.715	-0.0895597	0.139674	-0.641206	0.521389
Tbl1x	412.361	0.0553074	0.147425	0.375155	0.707545
Prkd2	509.541	0.0822116	0.142819	0.575637	0.564861
Nr1h2	484.854	-0.0911727	0.145145	-0.628147	0.529907
Pafah1b1	523.977	0.0534091	0.123189	0.433553	0.664613
Ext2	466.258	0.168247	0.123969	1.35717	0.174726
Acsl5	473.508	-0.0858233	0.126504	-0.678425	0.497502
Fam63b	577.873	-0.147925	0.15183	-0.97428	0.329918
Brd3	387.027	-0.240619	0.133812	-1.79818	0.0721487
Retnlg	64.6909	2.30188	0.34408	6.68995	2.23e-11
Mgat2	429.468	0.19314	0.123654	1.56195	0.118301
Dbp	578.781	-0.894346	0.225989	-3.95747	7.57e-05
Kif13b	504.555	-0.530951	0.138868	-3.82342	0.000131615
Gm2a	396.903	0.0660635	0.121723	0.542736	0.587311
Zfand3	475.004	0.106112	0.137075	0.774118	0.438861
Ralb	446.219	0.573859	0.186662	3.07431	0.00210987
Kitl	431.532	-0.559289	0.129229	-4.32788	1.51e-05
Trim25	440.634	-0.185845	0.135348	-1.37309	0.169725
Itgav	437.129	0.32157	0.155284	2.07085	0.0383731
Lrrc59	391.3	0.544568	0.145418	3.74484	0.000180509
Fbrs	465.923	0.112013	0.146914	0.76244	0.445798
Cyb5b	369.649	-0.260946	0.160536	-1.62547	0.104063
Adnp	446.378	-0.327117	0.118649	-2.75703	0.00583294
Papola	402.613	0.106169	0.133851	0.793188	0.427668
Gnai3	520.799	0.551774	0.135904	4.06002	4.91e-05
Gbp9	433.961	-0.46834	0.170621	-2.74491	0.00605274
Acap2	451.73	0.335028	0.125572	2.66801	0.00763017
Htt	478.562	-0.0370746	0.11856	-0.312708	0.754502
Fbxo11	466.914	0.312686	0.130129	2.40289	0.0162661
Rc3h2	475.054	0.0702127	0.143003	0.490988	0.623435
Nova2	516.771	0.209543	0.149823	1.3986	0.161932
Ipo5	407.045	0.144268	0.120612	1.19613	0.231645
Itga8	376.592	0.413707	0.24628	1.67982	0.0929924
Phip	401.184	-0.209682	0.136431	-1.53691	0.124315
Ext1	514.681	-0.103648	0.161522	-0.641695	0.521072
Mlf2	397.988	0.0410399	0.121992	0.336414	0.736559
Clasp2	517.934	-0.196159	0.13279	-1.47722	0.139617
Gapvd1	452.427	0.000942908	0.129997	0.0072533	0.994213
Nes	816.345	1.11547	0.16676	6.68906	2.25e-11
Srsf6	433.372	0.254449	0.126355	2.01376	0.0440352
Arhgef40	443.017	0.118046	0.127233	0.927789	0.353517
Psmd7	435.958	0.0903308	0.14318	0.630889	0.528113
Txlna	432.93	-0.119325	0.120529	-0.99001	0.322169
Dhx15	455.422	0.400495	0.158143	2.53249	0.0113257
Stx12	525.331	0.178782	0.141032	1.26768	0.204914
Zfp36	778.24	1.17336	0.296908	3.95193	7.75e-05
Mical3	460.085	0.157597	0.144471	1.09085	0.275339
Ltbp2	79.838	-0.560079	0.219663	-2.54972	0.0107809
Art4	612.631	0.0212693	0.222681	0.0955148	0.923906
Osbpl8	432.431	0.0801713	0.120234	0.666795	0.504903
Nup214	466.5	-0.165532	0.139526	-1.18639	0.235469
Suds3	425.472	-0.273706	0.148719	-1.84042	0.0657062
Cwc15	421.564	-0.137467	0.141649	-0.970475	0.33181
Ctsz	385.997	-0.0651158	0.155953	-0.417535	0.676287
Mical1	523.219	0.0922922	0.156076	0.591328	0.554301
Arih1	468.695	-0.0481121	0.120985	-0.397669	0.690874
Ssh1	522.793	0.263826	0.162381	1.62474	0.104218
Htatsf1	444.921	-0.0254623	0.141036	-0.180538	0.85673
Rnf40	457.567	0.117629	0.154726	0.760242	0.44711
Gng12	403.204	-0.0178898	0.128112	-0.139642	0.888943
Grk5	514.607	0.12328	0.12316	1.00097	0.316839
Zfp592	465.192	0.14679	0.135955	1.0797	0.280276
Gpd1	497.2	-0.247122	0.395588	-0.624695	0.532171
Ubqln2	411.166	-0.393783	0.134094	-2.93661	0.00331818
Cs	385.233	-0.192654	0.157031	-1.22685	0.219877
Mt2	571.058	2.40576	0.360513	6.67314	2.5e-11
Itch	438.854	-0.103393	0.130673	-0.791232	0.428808
Mgea5	470.174	0.430903	0.13575	3.17423	0.00150233
Aamp	414.668	-0.0534859	0.129895	-0.411763	0.680513
Irf1	531.294	0.298625	0.143218	2.08512	0.0370588
Ndfip1	472.068	0.100526	0.153386	0.655376	0.512226
Asxl1	466.958	0.0829901	0.117244	0.707844	0.479042
Ankrd50	430.334	-0.594423	0.154347	-3.85122	0.000117533
Fam178a	454.153	-0.098301	0.130071	-0.75575	0.449799
Mapk14	440.138	0.0596755	0.137545	0.433862	0.664388
Tinagl1	2715.41	0.738093	0.110638	6.67127	2.54e-11
Afap1l1	427.724	-0.268044	0.145975	-1.83624	0.0663227
Prr12	420.049	-0.377999	0.167102	-2.26208	0.0236922
Iqsec1	425.074	0.303857	0.122826	2.47389	0.013365
Gramd4	457.083	0.142572	0.134559	1.05955	0.289348
Ncam1	483.74	0.642707	0.192927	3.33134	0.000864284
Rtf1	450.468	-0.00617988	0.128534	-0.0480798	0.961653
Bicd2	446.614	0.53216	0.135985	3.91336	9.1e-05
Dctn2	408.403	-0.150606	0.142809	-1.0546	0.291609
Thoc2	445.275	0.0804603	0.14025	0.573692	0.566176
Tmem176b	415.105	-0.15041	0.123026	-1.22259	0.221486
Gnptab	442.316	0.0153351	0.126726	0.121009	0.903684
Ap1g1	434.818	0.0943798	0.145193	0.650028	0.515674
St6gal1	499.776	-0.410072	0.161887	-2.53308	0.0113064
Mkrn1	474.558	0.896886	0.310362	2.88981	0.00385474
Fez1	611.8	-0.092961	0.170163	-0.546306	0.584856
Mapk1	441.292	0.0517279	0.141351	0.365954	0.714399
Rsrc2	497.341	0.0271848	0.13656	0.199068	0.842209
Arl6ip5	498.324	0.078909	0.129253	0.610499	0.541531
Nfkb1	465.324	0.386923	0.131051	2.95246	0.00315256
Tpd52l2	443.638	-0.0729941	0.140404	-0.519887	0.603142
Zfp664	452.045	-0.054037	0.136813	-0.394971	0.692864
Cep170	358.221	0.327301	0.132459	2.47095	0.0134753
Zfc3h1	454.896	0.232734	0.129647	1.79514	0.0726308
Crtap	500.81	0.2471	0.129574	1.90702	0.0565181
Cyb5a	445.761	0.128409	0.123363	1.04091	0.297917
Pcyt1a	448.003	0.146638	0.130032	1.12771	0.259442
Eif3g	459.016	0.224073	0.155242	1.44338	0.148913
Myo5a	305.929	0.211633	0.162091	1.30564	0.191675
Tcf7l2	472.497	0.0388161	0.139229	0.278794	0.780403
Nptn	505.533	0.697956	0.171996	4.05797	4.95e-05
U2surp	450.687	-0.0705965	0.114732	-0.615318	0.538345
Maea	426.384	0.227671	0.149943	1.51839	0.128917
Tlk1	438.331	0.0918221	0.132164	0.694759	0.487206
Mef2c	441.586	-0.0465488	0.127128	-0.366158	0.714247
Rdh12	24.9582	2.32989	0.351349	6.63127	3.33e-11
Ubn2	438.748	-0.00352158	0.144654	-0.0243449	0.980578
Auts2	309.676	-0.486149	0.178421	-2.72474	0.00643527
Acox1	487.638	-0.0247967	0.129036	-0.192169	0.84761
Xirp1	93.444	1.98439	0.299517	6.62531	3.47e-11
Lims1	421.041	0.0924299	0.12391	0.745946	0.4557
Sav1	435.826	0.134712	0.130806	1.02986	0.303075
Eef2k	466.779	-0.151318	0.16519	-0.916024	0.359654
Sp3	452.806	-0.0963772	0.12002	-0.803011	0.421968
Csnk1e	467.374	-0.0193843	0.155082	-0.124994	0.900528
Dync1li2	400.794	-0.0589257	0.125762	-0.468549	0.639392
Fubp1	395.282	-0.0465205	0.147742	-0.314877	0.752855
Prkar2a	440.638	0.0299497	0.13904	0.215404	0.829453
Rreb1	307.624	-0.0769236	0.152275	-0.505164	0.613444
Larp4b	433.608	-0.000174497	0.149279	-0.00116893	0.999067
Wls	450.589	-0.106895	0.147309	-0.725652	0.468052
Eif3l	374.942	-0.2145	0.135044	-1.58837	0.112203
Chd6	462.921	-0.328949	0.122898	-2.67661	0.00743722
Ldlrad4	463.676	-0.121944	0.157295	-0.775255	0.438189
Cdk12	445.58	-0.0434125	0.122163	-0.355367	0.722315
Fndc3a	413.967	-0.282184	0.135099	-2.08871	0.0367336
Trak1	488.193	0.450594	0.130349	3.45682	0.000546594
Zc3hav1	406.281	-0.0977055	0.116282	-0.840248	0.400769
Ltbp1	447.171	0.600899	0.165632	3.62792	0.000285713
Rab7	429.516	0.162966	0.132396	1.2309	0.218361
Ubxn7	439.702	-0.0694906	0.136777	-0.508057	0.611414
Gbp4	389.58	-0.00564762	0.234945	-0.0240381	0.980822
Setd3	488.614	-0.234868	0.12679	-1.85241	0.0639671
Nab1	425.961	0.234362	0.124767	1.87839	0.0603281
Tbc1d8	600.012	-0.127649	0.312334	-0.408695	0.682763
Krt80	667.299	0.36175	0.132302	2.73427	0.00625195
Itgam	281.431	1.24941	0.330297	3.78269	0.000155141
Sema6d	443.748	0.402547	0.202725	1.98568	0.0470694
Usp54	737.958	-0.435659	0.310723	-1.40208	0.160891
Fto	467.787	-0.0899394	0.114907	-0.782713	0.433796
Dip2b	428.566	0.0273619	0.121713	0.224808	0.822129
Gna11	380.73	-0.0938185	0.128814	-0.728322	0.466416
Ctps	448.364	0.227069	0.212136	1.07039	0.284442
Grk6	423.557	0.110022	0.157463	0.698717	0.484729
Wbp5	380.823	0.0278101	0.120377	0.231025	0.817296
Itm2c	351.05	-0.0640357	0.145778	-0.43927	0.660466
Nacc1	392.19	0.0984412	0.156871	0.62753	0.530312
Pnrc1	457.705	0.245567	0.133281	1.84248	0.065405
Cul3	410.764	0.0712802	0.138505	0.514639	0.606805
Prkd3	406.544	-0.299475	0.134811	-2.22145	0.0263207
Polr2b	419.395	-0.266042	0.128182	-2.0755	0.0379399
Rab14	387.014	-0.0911969	0.146584	-0.622148	0.533845
Rictor	494.593	0.118731	0.157269	0.754957	0.450275
Mdc1	389.826	-0.373688	0.122609	-3.04779	0.00230531
Sh3bgrl3	383.515	0.452365	0.121803	3.7139	0.00020409
Fbxl3	474.042	-0.0435911	0.133914	-0.325516	0.74479
Gbf1	401.978	-0.0499802	0.129197	-0.386853	0.698865
Scd2	1012.36	-0.909957	0.137393	-6.623	3.52e-11
Fam193a	454.893	0.132379	0.12924	1.02429	0.3057
Ccdc47	408.6	-0.118782	0.159197	-0.746131	0.455588
Tob2	557.052	0.54003	0.185259	2.915	0.00355688
Atp6v0a1	474.627	-0.168914	0.142872	-1.18228	0.237095
Fxr1	410.118	0.00178705	0.126985	0.0140729	0.988772
Pafah1b2	413.132	-0.18685	0.1482	-1.26079	0.207383
Sipa1l1	461.978	-0.0921336	0.133605	-0.689597	0.490448
Csrp2	335.838	0.389349	0.157849	2.46659	0.0136407
Mdn1	465.561	0.260555	0.125451	2.07695	0.0378065
Sympk	413.32	-0.183641	0.111772	-1.643	0.100383
Dpysl3	283.713	0.642069	0.178583	3.59535	0.000323951
Xrn2	387.225	-0.34423	0.176903	-1.94587	0.0516698
Cx3cl1	428.192	0.0726596	0.182865	0.397341	0.691116
Tjp2	477.075	0.507941	0.164868	3.0809	0.00206376
Dctn4	453.792	-0.166581	0.112419	-1.48179	0.138397
Rest	368.088	0.387833	0.156139	2.48389	0.0129954
Psme4	396.679	0.451123	0.146021	3.08944	0.00200535
Rara	465.598	0.758531	0.167709	4.52289	6.1e-06
Man2b2	422.799	-0.0649703	0.125971	-0.515754	0.606026
Ehmt2	331.778	-0.239461	0.125818	-1.90324	0.0570098
Pkn1	428.132	0.121507	0.145699	0.833955	0.404306
Slain2	396.778	0.187396	0.119505	1.56811	0.116857
Ankrd40	401.681	-0.160635	0.124082	-1.29459	0.19546
Stk24	405.476	0.310547	0.151874	2.04476	0.0408785
Dhrs3	536.365	-0.0898841	0.191956	-0.468253	0.639604
Stau1	442.89	-0.118546	0.131119	-0.90411	0.365937
Lrp10	342.511	0.0957899	0.151066	0.634093	0.52602
Pan3	429.341	0.0717034	0.127635	0.561786	0.574262
Ciz1	402.342	-0.360139	0.14877	-2.42078	0.0154874
Dnmt1	305.546	0.253531	0.162487	1.56032	0.118685
Pdxdc1	387.15	-0.0645888	0.128802	-0.501459	0.616048
Ube2o	418.354	0.907845	0.320664	2.83114	0.00463823
G3bp1	406.863	0.366192	0.153394	2.38726	0.0169744
Dnajc13	406.058	-0.0402271	0.143638	-0.28006	0.779432
D15Ertd621e	347.583	-0.0378094	0.134557	-0.280993	0.778716
Phc3	428.436	-0.130365	0.127793	-1.02013	0.307668
Rgs10	120.262	1.63235	0.246587	6.61979	3.6e-11
Dlst	407.701	0.236616	0.135567	1.74537	0.0809197
Rarg	483.112	-0.0853479	0.170528	-0.500493	0.616728
Exoc6	355.242	-0.504569	0.176975	-2.85107	0.00435721
Tgfbr3	437.303	-0.0184015	0.157188	-0.117066	0.906807
Col6a3	395.803	0.88088	0.24091	3.65647	0.000255715
Ubqln1	370.342	0.295056	0.147329	2.00271	0.0452086
Plbd2	401.679	0.00914963	0.13556	0.0674952	0.946188
Pdgfrb	380.99	-0.201692	0.146282	-1.37879	0.167959
Fam208a	428.053	-0.342978	0.130051	-2.63726	0.00835798
Cdc42se2	351.381	-0.198661	0.148528	-1.33753	0.181048
Snx3	374.105	0.229806	0.157222	1.46167	0.143833
Tceb3	403.821	0.162891	0.137843	1.18171	0.237319
Psmc1	421.015	-0.128769	0.127396	-1.01077	0.312126
Dmxl1	398.644	-0.0870072	0.130293	-0.667779	0.504275
Fnip2	534.291	0.3749	0.129264	2.90027	0.00372844
Btg1	426.882	0.843013	0.202882	4.1552	3.25e-05
Zmynd8	349.066	-0.151577	0.1427	-1.06221	0.288143
Ergic3	431.729	-0.18626	0.133443	-1.3958	0.162776
Wac	415.638	-0.0194976	0.146506	-0.133084	0.894127
Plat	426.679	0.421627	0.18166	2.32096	0.0202888
Cdk13	426.773	-0.06667	0.114473	-0.582409	0.560292
Fech	353.576	0.540391	0.251751	2.14653	0.0318304
Zdhhc5	413.428	0.252481	0.130246	1.9385	0.0525626
Ogt	407.408	-0.342261	0.160375	-2.13413	0.0328325
Ppp6r3	418.319	0.170342	0.135317	1.25883	0.20809
Cul1	406.23	0.271057	0.121821	2.22504	0.0260782
Gdi1	454.027	-0.0319423	0.120799	-0.264426	0.791452
Pik3c2a	397.512	0.197809	0.160731	1.23068	0.218441
Osm	22.8986	2.58637	0.391022	6.61438	3.73e-11
Ensa	453.323	-0.169007	0.122889	-1.37528	0.169044
Lamp2	380.184	0.255705	0.12344	2.07149	0.0383128
Dnaja2	406.707	0.186011	0.140201	1.32674	0.184595
Ice1	407.219	-0.0859404	0.131139	-0.655336	0.512252
Colgalt1	313.214	0.10193	0.150651	0.676597	0.498662
Tor1aip2	388.313	0.154848	0.132415	1.16941	0.242237
Hnrnpr	436.899	-0.164195	0.13998	-1.17299	0.2408
Ralgapb	413.352	-0.132101	0.14494	-0.91142	0.362074
AI314180	436.076	-0.0979184	0.131704	-0.74347	0.457197
Raly	367.516	0.176969	0.151132	1.17095	0.241618
Rnf187	400.997	-0.275688	0.139422	-1.97737	0.0479996
Phf12	389.355	0.0761429	0.150767	0.505037	0.613533
Slc25a3	393.331	0.190957	0.12045	1.58536	0.112884
Far1	445.713	0.0726663	0.175768	0.413423	0.679297
Sun1	481.118	-0.274518	0.117603	-2.33428	0.0195813
Fkbp8	389.041	-0.142764	0.158261	-0.902081	0.367014
Msl2	438.312	0.0950527	0.115127	0.825635	0.409011
Tcf12	402.471	-0.308236	0.132506	-2.32621	0.0200073
F5	490.281	1.56082	0.237151	6.58156	4.66e-11
Fnbp4	449.676	0.363149	0.138846	2.61549	0.00890994
Eif4e2	344.488	0.22934	0.135753	1.68938	0.0911457
Rab27a	519.874	0.269285	0.193566	1.39118	0.164172
Jup	462.729	-0.14607	0.164043	-0.890441	0.373229
Endod1	353.477	0.170137	0.183432	0.927519	0.353657
Atp1b3	349.596	0.0224079	0.162632	0.137783	0.890412
Stard13	488.738	-0.414534	0.139821	-2.96476	0.0030292
Mta2	357.088	0.142651	0.14592	0.977597	0.328274
Surf4	353.637	0.268986	0.133751	2.01109	0.0443157
Arf6	362.962	0.50944	0.171681	2.96737	0.00300363
Nrgn	428.009	2.479	0.378019	6.55787	5.46e-11
Tab2	406.653	-0.0549064	0.15306	-0.358726	0.7198
Mylip	456.724	-0.638039	0.195565	-3.26254	0.00110419
Trpm7	446.8	-0.0944916	0.156762	-0.602772	0.546661
Map2k2	371.051	0.0766571	0.124806	0.614212	0.539075
Pim3	668.1	0.91881	0.311295	2.95158	0.00316157
Chst15	518.406	-0.0597364	0.156795	-0.380985	0.703214
Upf2	415.068	-0.105634	0.153888	-0.68643	0.492442
Immt	391.11	0.0228061	0.138079	0.165167	0.868813
Irf2bpl	459.269	0.231086	0.158632	1.45674	0.145187
Whsc1	332.295	0.402059	0.162905	2.46806	0.0135849
Ldb1	391.081	-0.387177	0.128686	-3.0087	0.00262366
Glce	490.117	-0.244729	0.202545	-1.20827	0.226944
Smarcc1	321.939	-0.156164	0.148843	-1.04918	0.294094
Creb1	375.053	-0.233678	0.144235	-1.62013	0.105205
Fads1	476.685	-0.471889	0.126912	-3.71824	0.000200615
Rnase4	476.039	-0.136991	0.155706	-0.879805	0.378965
Txnrd1	384.606	0.747271	0.16236	4.60257	4.17e-06
Gak	406.517	0.262862	0.151136	1.73924	0.0819924
Kmt2b	398.939	-0.0154371	0.132155	-0.116811	0.90701
Meis2	380.649	-0.601657	0.166928	-3.6043	0.000312997
Rbpms	487.318	0.0211099	0.161171	0.130979	0.895792
Dhx16	401.295	-0.214951	0.152428	-1.41018	0.158486
Ip6k1	391.762	-0.406973	0.178469	-2.28035	0.0225867
Ctcf	389.043	-0.139535	0.143833	-0.970116	0.331989
Ids	526.65	-0.0455201	0.143158	-0.317972	0.750506
Samd9l	421.372	-0.144443	0.148456	-0.972971	0.330568
Iws1	411.536	0.0789033	0.143516	0.549789	0.582464
Nynrin	411.7	-0.463787	0.170346	-2.72262	0.0064767
Dyrk1a	461.789	0.365988	0.183801	1.99121	0.0464574
Ly6a	307.901	0.251601	0.242899	1.03583	0.300283
Ahcyl1	415.897	-0.108346	0.124607	-0.8695	0.384574
Tsc2	433.034	-0.0679053	0.122562	-0.554046	0.579547
[truncated: 16,589 more rows]

## Sheet: Gene Ontology Enrichment
Category	Term	Count	PValue	Genes	Fold Enrichment
GOTERM_BP_DIRECT	GO:0006954~inflammatory response	32	1.46696e-13	CXCL1, IL1F9, CCL2, S100A8, CXCL3, CCR1, CXCL2, CCL9, PF4, MAPKAPK2, CCL7, TGFB1, TLR8, NOD2, CHIL1, THBS1, ADAM8, IL6, OLR1, MAP2K3, SPHK1, NLRP3, ECM1, EPHA2, RPS6KA5, CAMK4, CCR2, TNFAIP3, SELE, THEMIS2, KDM6B, PTAFR	5.17553
GOTERM_BP_DIRECT	GO:0007155~cell adhesion	37	5.12819e-13	CADM3, TNFRSF12A, FERMT3, ITGB3, PLPP3, VCL, CD9, CD44, FAT4, CTGF, CSF3R, RHOB, GP1BA, EMB, THBS1, ICAM1, OLR1, BMX, NID1, TINAGL1, MYH9, SLAMF1, EPHA2, COL5A1, CD84, CDH13, TNFAIP6, CASS4, ITGA6, ITGA5, LAMA5, CD33, CD226, ABL2, SELE, PARVB, ITGA2B	4.24447
GOTERM_BP_DIRECT	GO:0070527~platelet aggregation	12	4.03593e-11	ACTB, PLEK, FERMT3, HSPB1, GP1BA, ITGB3, MYH9, MPL, SLC7A11, MYL9, ITGA2B, VCL	17.5696
GOTERM_BP_DIRECT	GO:0030593~neutrophil chemotaxis	14	2.42399e-10	CXCL1, VAV3, CCL2, S100A8, LGALS3, CXCL3, CXCL2, CCL9, CCL7, FCGR3, PPBP, PDE4B, CSF3R, TREM1	11.2887
GOTERM_BP_DIRECT	GO:0032496~response to lipopolysaccharide	21	4.33425e-10	CXCL1, CEBPB, S100A8, LITAF, CXCL3, CXCL2, PF4, MAPKAPK2, SPARC, JUNB, NOCT, TRIB1, FOS, NOD2, THBD, PENK, ADM, PPBP, JUND, TRPV4, PTAFR	5.93084
GOTERM_BP_DIRECT	GO:0070374~positive regulation of ERK1 and ERK2 cascade	20	1.28983e-09	EGFR, ICAM1, IL6, GCNT2, CCL2, FGFR3, CCR1, CCL9, ITGB3, SLAMF1, CCL7, TGFB1, GLIPR2, NOD2, CHIL1, CD44, CTGF, TRPV4, RAP1B, ABL2	5.91882
GOTERM_BP_DIRECT	GO:0070098~chemokine-mediated signaling pathway	11	4.25309e-08	CXCL1, GPR35, CCL2, PPBP, CCR1, CXCL3, CCR2, CXCL2, CCL9, PF4, CCL7	11.1274
GOTERM_BP_DIRECT	GO:0001525~angiogenesis	20	6.62218e-08	COL4A2, COL4A1, VAV3, CCL2, PGF, TNFRSF12A, MMP19, MYH9, ECM1, EPHA2, PNPLA6, CTGF, CLIC4, HMOX1, CCR2, SERPINE1, RHOB, HBEGF, ADAM8, TNFAIP2	4.65581
GOTERM_BP_DIRECT	GO:0042127~regulation of cell proliferation	19	1.53845e-07	EGFR, IL6, CXCL3, CXCL2, IL4RA, BMX, PF4, SPARC, JUNB, TGFB1, HHEX, CDKN1B, PPBP, LAMA5, SFRP2, JUND, SERPINE1, CNN2, ABL2	4.65683
GOTERM_BP_DIRECT	GO:0050729~positive regulation of inflammatory response	11	1.63711e-07	EGFR, CDK19, CCL2, S100A8, CCR2, SERPINE1, CCL9, TRPV4, ADAM8, CCL7, IL17RA	9.71438
GOTERM_BP_DIRECT	GO:0034097~response to cytokine	12	2.04799e-07	FOS, SERPINA3N, MCL1, JUND, LIFR, SERPINA1E, MAPKAPK2, SPARC, BCL2L1, FOSL1, JUNB, IL6RA	8.24251
GOTERM_BP_DIRECT	GO:0050731~positive regulation of peptidyl-tyrosine phosphorylation	13	2.56065e-07	OSM, ICAM1, IL6, NOD2, FGFR3, CD44, ITGA5, HCLS1, HBEGF, ITGB3, PLPP3, TGFB1, IL6RA	7.16119
GOTERM_BP_DIRECT	GO:0045766~positive regulation of angiogenesis	14	2.66996e-07	GATA2, CHIL1, LGALS3, ADM, SFRP2, PGF, HMOX1, SPHK1, SERPINE1, RHOB, HSPB1, ITGB3, THBS1, ECM1	6.43733
GOTERM_BP_DIRECT	GO:0042060~wound healing	12	9.48273e-07	EGFR, IL6, S100A8, CXCL2, VANGL2, SERPINE1, CNN2, SPARC, TREML1, SDC4, TPM1, TGFB1	7.10259
GOTERM_BP_DIRECT	GO:0048661~positive regulation of smooth muscle cell proliferation	11	1.61145e-06	EGFR, CDH13, IL6, HMOX1, HBEGF, NR4A3, ITGB3, THBS1, MYC, PTAFR, IL6RA	7.65008
GOTERM_BP_DIRECT	GO:0071347~cellular response to interleukin-1	11	1.61145e-06	LCN2, ICAM1, IL6, CCL2, CEBPB, CHIL1, CXCL2, SERPINE1, CCL9, MYC, CCL7	7.65008
GOTERM_BP_DIRECT	GO:0008284~positive regulation of cell proliferation	28	1.8059e-06	FGFR3, GCNT2, PGF, MARCKSL1, BCL2L1, TPD52, TGFB1, NOD2, CTGF, THBS1, MYC, EGFR, IRS2, IL6, LGALS3, HCLS1, ACER2, SPHK1, LIFR, IL6RA, DOT1L, OSM, PTHLH, CDKN1B, ATF3, ADM, SFRP2, HBEGF	2.87423
GOTERM_BP_DIRECT	GO:0019221~cytokine-mediated signaling pathway	14	2.31238e-06	PIRB, IL1F9, IL6, CCL2, CD44, SOCS3, CCR2, LIFR, CSF2RB, GP1BA, PF4, CISH, CHAD, IL6RA	5.33505
GOTERM_BP_DIRECT	GO:0006915~apoptotic process	28	4.56659e-06	FGFR3, LITAF, MCL1, S100A8, TNFRSF12A, BCL2L1, PMAIP1, PEG10, CHIL1, BAG3, HMOX1, MAP3K8, RHOB, HCAR2, PHLDA1, PIM1, BMX, BIRC3, EPHA2, LCN2, TNFSF10, PLK3, P2RX1, CLIC4, SFRP2, GADD45G, GADD45B, TNFAIP3	2.73304
GOTERM_BP_DIRECT	GO:0007229~integrin-mediated signaling pathway	11	6.4389e-06	VAV3, ITGA6, PLEK, CTGF, ITGA5, LAMA5, FERMT3, ITGB3, ADAM8, ITGA2B, TYROBP	6.58071
GOTERM_BP_DIRECT	GO:0006955~immune response	18	8.80007e-06	CXCL1, C7, IL6, CCL2, CCR1, CXCL3, CXCL2, CCL9, TNFSF14, PF4, TINAGL1, CCL7, OSM, TNFSF10, PPBP, CCR2, THBS1, NFIL3	3.68186
GOTERM_BP_DIRECT	GO:0030335~positive regulation of cell migration	15	1.85733e-05	EGFR, IRS2, GCNT2, CCR1, FERMT3, SPHK1, ITGB3, TGFB1, TNFAIP6, CDH13, ITGA6, ITGA5, HBEGF, HSPA5, THBS1	4.1111
GOTERM_BP_DIRECT	GO:0045944~positive regulation of transcription from RNA polymerase II promoter	38	2.14104e-05	SBNO2, FOSL2, LMO2, PF4, MCF2L, TGFB1, GATA2, FOS, NOD2, CHD7, HEY2, JUND, BCL3, IFRD1, FOSL1, MYC, NFATC1, EGFR, IL6, CEBPB, MAFB, HCLS1, ARID5A, NR4A3, FOSB, NLRP3, JUNB, DOT1L, RPS6KA5, OSM, CDH13, HHEX, ATF4, ATF3, ITGA6, SFRP2, ETS2, KDM6B	2.12483
GOTERM_BP_DIRECT	GO:0051591~response to cAMP	8	3.27108e-05	FOS, THBD, JUND, MMP19, SPARC, FOSB, FOSL1, JUNB	8.72736
GOTERM_BP_DIRECT	GO:0071277~cellular response to calcium ion	8	4.22374e-05	FOS, CLIC4, ALOX5AP, JUND, FOSB, TRPM2, JUNB, DPEP1	8.39803
GOTERM_BP_DIRECT	GO:0042493~response to drug	19	4.3441e-05	ICAM1, IL6, VAV3, HSP90AA1, PGF, FOSB, CYP2E1, CBX7, JUNB, TGFB1, LCN2, FOS, TOP1, CDKN1A, CDKN1B, SFRP2, JUND, THBS1, FOSL1	3.11829
GOTERM_BP_DIRECT	GO:0007159~leukocyte cell-cell adhesion	6	5.7528e-05	ICAM1, EZR, OLR1, ITGA5, FERMT3, SELE	13.9092
GOTERM_BP_DIRECT	GO:0035690~cellular response to drug	9	5.79487e-05	EGFR, CCL2, ACER2, PDE4B, SERPINE1, RAP1B, RNF149, MYC, DPEP1	6.67643
GOTERM_BP_DIRECT	GO:0051897~positive regulation of protein kinase B signaling	10	6.10895e-05	EGFR, IL6, GCNT2, CHIL1, HCLS1, HBEGF, PIK3R5, THBS1, ADAM8, TGFB1	5.73577
GOTERM_BP_DIRECT	GO:0042535~positive regulation of tumor necrosis factor biosynthetic process	5	6.36726e-05	CCR2, HSPB1, MAPKAPK2, THBS1, FCGR3	21.3988
GOTERM_BP_DIRECT	GO:0002376~immune system process	20	6.66681e-05	IL1F9, S100A8, OLR1, LGALS3, IL4RA, LILRB4A, MSRB1, HP, NLRP3, SLAMF1, TLR8, CD84, PIRB, LCN2, NOD2, CAMK4, MAP3K8, CD300LF, RNF19B, THEMIS2	2.90532
GOTERM_BP_DIRECT	GO:0071222~cellular response to lipopolysaccharide	14	0.000106098	CDK19, ICAM1, SBNO2, IL6, CCL2, CEBPB, LITAF, CXCL3, CXCL2, NLRP3, LCN2, SERPINE1, PDE4B, TNFAIP3	3.72688
GOTERM_BP_DIRECT	GO:0006357~regulation of transcription from RNA polymerase II promoter	20	0.000107026	MAFF, ZFP395, FOSL2, MAFB, FOSB, MAFK, ECM1, JUNB, FOS, HHEX, ATF4, ATF3, NUPR1, ETS2, JUND, HEY2, FOSL1, PTAFR, NFATC1, IFI204	2.80287
GOTERM_BP_DIRECT	GO:0002693~positive regulation of cellular extravasation	4	0.000109525	ICAM1, CCL2, ADAM8, PTAFR	37.0913
GOTERM_BP_DIRECT	GO:0043065~positive regulation of apoptotic process	18	0.000122368	CDK19, IL6, TNFRSF12A, BCL2L1, PMAIP1, TGFB1, TNFSF10, NUPR1, ADM, ITGA6, SFRP2, HMOX1, GADD45G, PDE5A, RHOB, GADD45B, FOSL1, PHLDA1	2.98945
GOTERM_BP_DIRECT	GO:0009612~response to mechanical stimulus	8	0.000130104	CCL2, CHIL1, JUND, RCAN1, FOSB, THBS1, FOSL1, JUNB	7.06501
GOTERM_BP_DIRECT	GO:0048146~positive regulation of fibroblast proliferation	8	0.000158787	EGFR, CDKN1A, FOSL2, SERPINE1, SPHK1, ITGB3, MYC, TGFB1	6.84762
GOTERM_BP_DIRECT	GO:0009314~response to radiation	6	0.000176607	PLK3, PENK, JUND, BCL2L1, MYC, JUNB	11.1274
GOTERM_BP_DIRECT	GO:0016477~cell migration	13	0.000177073	ARC, VAV3, ITGB3, EPHA2, TGFB1, COL5A1, CD44, CTGF, LAMA5, HBEGF, TREM1, THBS1, ABL2	3.78681
GOTERM_BP_DIRECT	GO:0006935~chemotaxis	10	0.000275403	CCL2, S100A8, CCR1, CXCL3, CCR2, CXCL2, CCL9, PF4, CCL7, PTAFR	4.71499
GOTERM_BP_DIRECT	GO:0016525~negative regulation of angiogenesis	8	0.00030196	HHEX, COL4A2, CCL2, CCR2, PF4, SPARC, THBS1, EPHA2	6.18188
GOTERM_BP_DIRECT	GO:0006469~negative regulation of protein kinase activity	9	0.000306474	IL6, SOCS3, GADD45G, HSPB1, GP1BA, GADD45B, CISH, TRIB1, CHAD	5.27087
GOTERM_BP_DIRECT	GO:0010628~positive regulation of gene expression	19	0.000333466	IL6, LRRC32, LMNA, PF4, ITGB3, TGFB1, PLAUR, LCN2, ATF4, EZR, ATF3, CD44, CTGF, SERPINE1, TRPV4, CNN2, NFIL3, MPL, NFATC1	2.64938
GOTERM_BP_DIRECT	GO:0009968~negative regulation of signal transduction	7	0.000357085	RGS10, SOCS3, RGS5, NLRP12, RGS18, TREML1, CISH	7.34827
GOTERM_BP_DIRECT	GO:0006970~response to osmotic stress	5	0.000475895	EGFR, TSC22D2, PLK3, LRRC8A, TRPV4	13.2469
GOTERM_BP_DIRECT	GO:0031100~organ regeneration	7	0.00048283	CDKN1A, CCL2, ADM, PGF, LIFR, NR4A3, TGFB1	6.95462
GOTERM_BP_DIRECT	GO:0008219~cell death	6	0.000487558	SNCAIP, CDKN1B, OLR1, HMOX1, PMP22, EMP1	9.0222
GOTERM_BP_DIRECT	GO:0009408~response to heat	7	0.000531617	OSM, IL6, HSP90AA1, CCL2, CXCL2, HSPB7, TRPM2	6.8326
GOTERM_BP_DIRECT	GO:0070301~cellular response to hydrogen peroxide	7	0.000531617	LCN2, IL6, IL18RAP, RHOB, TNFAIP3, TRPM2, KDM6B	6.8326
GOTERM_BP_DIRECT	GO:0031668~cellular response to extracellular stimulus	5	0.000573492	FOS, CDKN1A, ITGA6, SFRP2, FOSL1	12.6448
GOTERM_BP_DIRECT	GO:0009611~response to wounding	7	0.000584151	HHEX, IL6, CCL2, ADM, TNFAIP3, MYC, TGFB1	6.7148
GOTERM_BP_DIRECT	GO:0007565~female pregnancy	8	0.000621503	FOS, THBD, ADM, PGF, FOSB, MAGED2, FOSL1, TGFB1	5.495
GOTERM_BP_DIRECT	GO:0030168~platelet activation	6	0.000625436	F5, P2RX1, PF4, ITGB3, TREML1, MERTK	8.55953
GOTERM_BP_DIRECT	GO:0051092~positive regulation of NF-kappaB transcription factor activity	9	0.000772067	CD84, RPS6KA5, ICAM1, NOD2, SPHK1, LRRFIP1, ADAM8, NLRP3, TGFB1	4.59387
GOTERM_BP_DIRECT	GO:0071356~cellular response to tumor necrosis factor	9	0.000819913	LCN2, ICAM1, IL6, CCL2, CHIL1, CCL9, BIRC3, THBS1, CCL7	4.55211
GOTERM_BP_DIRECT	GO:0002246~wound healing involved in inflammatory response	3	0.000948883	CD44, HMOX1, CCR2	55.6369
GOTERM_BP_DIRECT	GO:1902042~negative regulation of extrinsic apoptotic signaling pathway via death domain receptors	5	0.000950659	ICAM1, SFRP2, HMOX1, SERPINE1, TNFAIP3	11.1274
GOTERM_BP_DIRECT	GO:0045429~positive regulation of nitric oxide biosynthetic process	6	0.0012159	EGFR, ICAM1, IL6, HSP90AA1, PTX3, SMPD3	7.41826
GOTERM_BP_DIRECT	GO:0006919~activation of cysteine-type endopeptidase activity involved in apoptotic process	7	0.0012591	CDKN1B, S100A8, P2RX1, ACER2, PMAIP1, NLRP3, MYC	5.81281
GOTERM_BP_DIRECT	GO:0007204~positive regulation of cytosolic calcium ion concentration	10	0.00141597	CXCL1, GATA2, GPR35, ADM, P2RY2, CCR1, CXCL3, CXCL2, TRPV4, ABL2	3.75925
GOTERM_BP_DIRECT	GO:0002523~leukocyte migration involved in inflammatory response	4	0.00142662	CCL2, S100A8, PPBP, ADAM8	17.1191
GOTERM_BP_DIRECT	GO:0046330~positive regulation of JNK cascade	7	0.00158191	NOD2, LMNB1, CTGF, GADD45G, TRPV4, GADD45B, SLAMF1	5.56369
GOTERM_BP_DIRECT	GO:0097421~liver regeneration	5	0.00168718	EGFR, CEBPB, HMOX1, MYC, TGFB1	9.59257
GOTERM_BP_DIRECT	GO:0030316~osteoclast differentiation	5	0.00168718	SBNO2, CD300LF, JUNB, EPHA2, NFATC1	9.59257
GOTERM_BP_DIRECT	GO:0001568~blood vessel development	7	0.00170238	CHD7, HEY2, SPHK1, COL1A2, PLPP3, COL5A1, EPHA2	5.48533
GOTERM_BP_DIRECT	GO:0016049~cell growth	6	0.00179036	IL6, NUPR1, ITGB3, TGFB1, EMP1, IL6RA	6.81268
GOTERM_BP_DIRECT	GO:0090026~positive regulation of monocyte chemotaxis	4	0.00179173	CCL2, CCR1, CCR2, SERPINE1	15.8963
GOTERM_BP_DIRECT	GO:0032570~response to progesterone	5	0.00191958	FOS, CCL2, FOSB, FOSL1, TGFB1	9.27282
GOTERM_BP_DIRECT	GO:0043434~response to peptide hormone	7	0.00196409	HHEX, SERPINA3N, CDKN1B, CTGF, JUND, SERPINA1E, SPARC	5.33505
GOTERM_BP_DIRECT	GO:0033138~positive regulation of peptidyl-serine phosphorylation	7	0.00210582	OSM, IL6, CD44, SFRP2, HCLS1, TGFB1, CREBL2	5.26295
GOTERM_BP_DIRECT	GO:0042771~intrinsic apoptotic signaling pathway in response to DNA damage by p53 class mediator	5	0.00217322	CDKN1A, NUPR1, BCL3, PMAIP1, IFI204	8.9737
GOTERM_BP_DIRECT	GO:0033627~cell adhesion mediated by integrin	4	0.00221012	ICAM1, ITGA6, ITGA5, ITGB3	14.8365
GOTERM_BP_DIRECT	GO:0032355~response to estradiol	8	0.00226993	FOSL2, CDKN1B, PENK, CTGF, CXCL2, MYC, NCOR2, TGFB1	4.40688
GOTERM_BP_DIRECT	GO:0031532~actin cytoskeleton reorganization	6	0.002336	EZR, PLEK, TRPV4, PTPN1, MYH9, PARVB	6.41964
GOTERM_BP_DIRECT	GO:0071456~cellular response to hypoxia	8	0.00253702	VASN, ICAM1, FNDC1, HMOX1, LMNA, PMAIP1, ADAM8, MPL	4.32131
GOTERM_BP_DIRECT	GO:0030334~regulation of cell migration	7	0.00257755	LAMA5, CCR2, LMNA, RHOB, TMSB4X, ITGB3, VCL	5.0579
GOTERM_BP_DIRECT	GO:0010759~positive regulation of macrophage chemotaxis	4	0.00268431	CCL2, TRPV4, THBS1, SLAMF1	13.9092
GOTERM_BP_DIRECT	GO:0008630~intrinsic apoptotic signaling pathway in response to DNA damage	6	0.00276116	MCL1, HMOX1, PMAIP1, BCL2L1, MYC, EPHA2	6.18188
GOTERM_BP_DIRECT	GO:0035914~skeletal muscle cell differentiation	6	0.00299351	FOS, MAFF, ATF3, NUPR1, HIVEP3, MYC	6.06948
GOTERM_BP_DIRECT	GO:0010574~regulation of vascular endothelial growth factor production	3	0.00308844	IL6, CCL2, CCR2	33.3822
GOTERM_BP_DIRECT	GO:0001501~skeletal system development	8	0.00314313	SH3PXD2B, PTHLH, CHD7, LGALS3, FST, COL1A2, TGFB1, EPHA2	4.15977
GOTERM_BP_DIRECT	GO:0002526~acute inflammatory response	4	0.0032166	CXCL1, IL6, S100A8, NUPR1	13.091
GOTERM_BP_DIRECT	GO:0007050~cell cycle arrest	7	0.00332472	CDKN1A, CDKN1B, IRF6, THBS1, PMP22, MYC, TGFB1	4.80813
GOTERM_BP_DIRECT	GO:0051017~actin filament bundle assembly	5	0.00341911	EZR, CALD1, PLS1, ACTN1, ABL2	7.94813
GOTERM_BP_DIRECT	GO:0006950~response to stress	5	0.00341911	HSP90AA1, GADD45G, RCAN1, MAPKAPK2, GADD45B	7.94813
GOTERM_BP_DIRECT	GO:0008360~regulation of cell shape	9	0.00361196	FMNL1, ICAM1, IL6, CCL2, EZR, ARHGAP18, MYH9, TPM1, CCL7	3.60239
GOTERM_BP_DIRECT	GO:0043200~response to amino acid	5	0.00379301	ICAM1, IL6, CCL2, CDKN1B, CTGF	7.72735
GOTERM_BP_DIRECT	GO:0048546~digestive tract morphogenesis	4	0.00380915	EGFR, FGFR3, SFRP2, VANGL2	12.3638
GOTERM_BP_DIRECT	GO:0045893~positive regulation of transcription, DNA-templated	21	0.00384186	KDM7A, IL6, FOSL2, CEBPB, MAP2K3, PIM1, NR4A3, TGFB1, FOS, ATF4, PICALM, CAMK4, IRF6, ETS2, HIVEP3, BCL3, TMSB4X, MYC, CREBL2, HNRNPAB, NFATC1	2.02843
GOTERM_BP_DIRECT	GO:0008285~negative regulation of cell proliferation	16	0.0040929	IL6, FGFR3, TGFB1, SLFN2, OSM, CDH13, CD9, CDKN1A, CDKN1B, ADM, XIRP1, IRF6, SFRP2, HMOX1, PMP22, FOSL1	2.31821
GOTERM_BP_DIRECT	GO:0030220~platelet formation	4	0.00446392	ACTN1, MYH9, MPL, CLEC1B	11.713
GOTERM_BP_DIRECT	GO:0043491~protein kinase B signaling	5	0.00462195	CCL2, PLK3, MERTK, TGFB1, EPHA2	7.32065
GOTERM_BP_DIRECT	GO:0050728~negative regulation of inflammatory response	7	0.00473294	TNFAIP6, CD44, SOCS3, NLRP12, TNFAIP3, NLRP3, CTLA2A	4.47653
GOTERM_BP_DIRECT	GO:0045471~response to ethanol	8	0.0051415	ICAM1, CCL2, S100A8, PENK, SPARC, CYP2E1, MYC, CSF2RA	3.80423
GOTERM_BP_DIRECT	GO:0002548~monocyte chemotaxis	5	0.00556473	CCL2, LGALS3, CCR2, CCL9, CCL7	6.95462
GOTERM_BP_DIRECT	GO:0003007~heart morphogenesis	6	0.0057594	CHD7, XIRP1, FAT4, UTY, COL5A1, NCOR2	5.21596
GOTERM_BP_DIRECT	GO:0051412~response to corticosterone	4	0.00596719	FOS, CDKN1A, FOSB, FOSL1	10.5975
GOTERM_BP_DIRECT	GO:0045630~positive regulation of T-helper 2 cell differentiation	3	0.00633341	IL6, IL4RA, NLRP3	23.8444
GOTERM_BP_DIRECT	GO:1904706~negative regulation of vascular smooth muscle cell proliferation	3	0.00633341	CDKN1B, HMOX1, TPM1	23.8444
GOTERM_BP_DIRECT	GO:0071557~histone H3-K27 demethylation	3	0.00633341	KDM7A, UTY, KDM6B	23.8444
GOTERM_BP_DIRECT	GO:0009629~response to gravity	3	0.00633341	FOS, SPARC, FOSL1	23.8444
GOTERM_BP_DIRECT	GO:0048839~inner ear development	6	0.00655858	CDKN1B, FGFR3, MAPKAPK2, SPARC, TGFB1, IFI204	5.0579
GOTERM_BP_DIRECT	GO:0043066~negative regulation of apoptotic process	20	0.00678463	EGFR, IL6, MCL1, LGALS3, SOCS3, SPHK1, PIM1, BCL2L1, NR4A3, PLAUR, CDKN1A, CDKN1B, PLK3, CD44, STK40, BCL3, HSPA5, THBS1, MPL, DPEP1	1.96597
GOTERM_BP_DIRECT	GO:0002687~positive regulation of leukocyte migration	4	0.00681883	CCL2, ITGB3, SELE, ITGA2B	10.1158
GOTERM_BP_DIRECT	GO:0045736~negative regulation of cyclin-dependent protein serine/threonine kinase activity	4	0.00681883	HHEX, CDKN1A, CDKN1B, TNFAIP3	10.1158
GOTERM_BP_DIRECT	GO:0001938~positive regulation of endothelial cell proliferation	6	0.00698596	CDH13, CCL2, FGFR3, PGF, ITGB3, ECM1	4.98241
GOTERM_BP_DIRECT	GO:0001570~vasculogenesis	6	0.00743243	HHEX, ADM, HEY2, JUNB, TGFB1, EPHA2	4.90914
GOTERM_BP_DIRECT	GO:0002675~positive regulation of acute inflammatory response	3	0.00834502	IL6, ALOX5AP, ADAM8	20.8638
GOTERM_BP_DIRECT	GO:0036342~post-anal tail morphogenesis	4	0.00978951	FGFR3, SFRP2, VANGL2, EPHA2	8.90191
GOTERM_BP_DIRECT	GO:0032870~cellular response to hormone stimulus	5	0.00985154	FOS, PGF, JUND, FOSB, JUNB	5.91882
GOTERM_BP_DIRECT	GO:0042981~regulation of apoptotic process	10	0.00987851	IL6, NOD2, MCL1, SFRP2, BCL3, PMAIP1, BCL2L1, BIRC3, MYC, TGFB1	2.79583
GOTERM_BP_DIRECT	GO:0050766~positive regulation of phagocytosis	5	0.0105988	GATA2, NOD2, PTX3, MERTK, FCGR3	5.79551
GOTERM_BP_DIRECT	GO:0010942~positive regulation of cell death	5	0.0105988	CDKN1A, CDKN1B, CTGF, ACER2, HP	5.79551
GOTERM_BP_DIRECT	GO:0001658~branching involved in ureteric bud morphogenesis	5	0.0105988	CD44, FAT4, LAMA5, PGF, MYC	5.79551
GOTERM_BP_DIRECT	GO:0071639~positive regulation of monocyte chemotactic protein-1 production	3	0.010603	CD84, NOD2, TRPV4	18.5456
GOTERM_BP_DIRECT	GO:0071407~cellular response to organic cyclic compound	6	0.0111264	NOD2, CEBPB, CDKN1B, ITGA6, RAP1B, TGFB1	4.45095
GOTERM_BP_DIRECT	GO:0007179~transforming growth factor beta receptor signaling pathway	6	0.0111264	FOS, CCL2, GCNT2, CLDN5, COL1A2, TGFB1	4.45095
GOTERM_BP_DIRECT	GO:0045600~positive regulation of fat cell differentiation	5	0.0113818	SH3PXD2B, CEBPB, SFRP2, NOCT, CREBL2	5.67724
GOTERM_BP_DIRECT	GO:0050679~positive regulation of epithelial cell proliferation	6	0.0117401	EGFR, IL6, NOD2, NR4A3, MYC, TGFB1	4.39239
GOTERM_BP_DIRECT	GO:0030336~negative regulation of cell migration	7	0.0120796	CLIC4, SFRP2, SERPINE1, RHOB, CNN2, TPM1, DPEP1	3.67414
GOTERM_BP_DIRECT	GO:0006366~transcription from RNA polymerase II promoter	8	0.0122572	FOS, FOSL2, JUND, HIVEP3, FOSB, NFIL3, MYC, JUNB	3.22533
GOTERM_BP_DIRECT	GO:0007568~aging	9	0.0129182	FOS, IL6, CCL2, LITAF, ADM, PENK, CTGF, JUND, TGFB1	2.89441
GOTERM_BP_DIRECT	GO:0071260~cellular response to mechanical stimulus	6	0.0130356	EGFR, BAG3, TNFSF14, CNN2, TLR8, TGFB1	4.27976
GOTERM_BP_DIRECT	GO:0060326~cell chemotaxis	6	0.0130356	CXCL1, CCL2, CXCL2, CCL9, HBEGF, EPHA2	4.27976
GOTERM_BP_DIRECT	GO:0007160~cell-matrix adhesion	6	0.0130356	ITGA6, CTGF, NID1, ITGB3, ADAM8, ITGA2B	4.27976
GOTERM_BP_DIRECT	GO:0048245~eosinophil chemotaxis	3	0.0130981	CCL2, LGALS3, CCL7	16.6911
GOTERM_BP_DIRECT	GO:0016337~single organismal cell-cell adhesion	7	0.0131576	EGFR, ICAM1, ITGA6, CLDN5, MYH9, ADAM8, PLPP3	3.6061
GOTERM_BP_DIRECT	GO:0035556~intracellular signal transduction	15	0.0133685	EGFR, VAV3, PLEK, SOCS3, BMX, CISH, MCF2L, RPS6KA5, NOD2, CAMK4, CTGF, HMOX1, HSPB1, NRGN, NFATC1	2.08638
GOTERM_BP_DIRECT	GO:0030100~regulation of endocytosis	4	0.0134051	CDH13, PICALM, PTPN1, ABL2	7.94813
GOTERM_BP_DIRECT	GO:2000352~negative regulation of endothelial cell apoptotic process	4	0.0134051	ICAM1, SERPINE1, TNFAIP3, ABL2	7.94813
GOTERM_BP_DIRECT	GO:0045765~regulation of angiogenesis	4	0.0134051	ITGA5, TNFRSF12A, SERPINE1, EPHA2	7.94813
GOTERM_BP_DIRECT	GO:0007157~heterophilic cell-cell adhesion via plasma membrane cell adhesion molecules	5	0.0139505	CADM3, FAT4, ITGA5, SELE, CD226	5.3497
GOTERM_BP_DIRECT	GO:0090102~cochlea development	4	0.0147571	GATA2, FGFR3, HEY2, VANGL2	7.67406
GOTERM_BP_DIRECT	GO:0030728~ovulation	3	0.0158209	TNFAIP6, IL4RA, MYC	15.1737
GOTERM_BP_DIRECT	GO:1990440~positive regulation of transcription from RNA polymerase II promoter in response to endoplasmic reticulum stress	3	0.0158209	ATF4, CEBPB, ATF3	15.1737
GOTERM_BP_DIRECT	GO:0042517~positive regulation of tyrosine phosphorylation of Stat3 protein	4	0.0161835	OSM, IL6, FGFR3, IL6RA	7.41826
GOTERM_BP_DIRECT	GO:0006468~protein phosphorylation	19	0.0162962	EGFR, CDK19, FGFR3, MAP2K3, PIM1, BMX, MAPKAPK2, TGFB1, EPHA2, TRIB1, RPS6KA5, MAP3K6, PLK3, MAPK6, CAMK4, STK40, MAP3K8, MERTK, ABL2	1.83525
GOTERM_BP_DIRECT	GO:0030198~extracellular matrix organization	7	0.0167925	COL4A2, COL4A1, LGALS3, LAMA5, ELN, BCL3, NID1	3.4163
GOTERM_BP_DIRECT	GO:0000186~activation of MAPKK activity	4	0.0176846	EGFR, MAP3K6, GADD45G, GADD45B	7.17896
GOTERM_BP_DIRECT	GO:0043552~positive regulation of phosphatidylinositol 3-kinase activity	4	0.0176846	NOD2, FGFR3, VAV3, TGFB1	7.17896
GOTERM_BP_DIRECT	GO:0032930~positive regulation of superoxide anion generation	3	0.0187627	EGFR, CXCL1, TGFB1	13.9092
GOTERM_BP_DIRECT	GO:0035313~wound healing, spreading of epidermal cells	3	0.0187627	ITGA5, HBEGF, COL5A1	13.9092
GOTERM_BP_DIRECT	GO:0031669~cellular response to nutrient levels	3	0.0187627	LCN2, ICAM1, IL6	13.9092
GOTERM_BP_DIRECT	GO:0001541~ovarian follicle development	5	0.018995	ICAM1, CEBPB, MMP19, BCL2L1, MYC	4.88043
GOTERM_BP_DIRECT	GO:0030032~lamellipodium assembly	4	0.0192607	CDH13, VAV3, PARVB, VCL	6.95462
GOTERM_BP_DIRECT	GO:0098609~cell-cell adhesion	9	0.0208768	VASN, EIF4G1, EFHD2, BAG3, CNN2, DNAJB1, LRRFIP1, GPRC5A, CLINT1	2.64938
GOTERM_BP_DIRECT	GO:0048247~lymphocyte chemotaxis	4	0.020912	CCL2, CCL9, ADAM8, CCL7	6.74387
GOTERM_BP_DIRECT	GO:0010629~negative regulation of gene expression	11	0.0215722	CDKN1A, PICALM, FGFR3, CTGF, SFRP2, CCR1, HEY2, SERPINE1, MYC, TGFB1, NOCT	2.30946
GOTERM_BP_DIRECT	GO:0002237~response to molecule of bacterial origin	3	0.0219147	CXCL1, CXCL2, TNFAIP3	12.8393
GOTERM_BP_DIRECT	GO:0045651~positive regulation of macrophage differentiation	3	0.0219147	HCLS1, PF4, TRIB1	12.8393
GOTERM_BP_DIRECT	GO:0043616~keratinocyte proliferation	3	0.0219147	CDH13, IRF6, FST	12.8393
GOTERM_BP_DIRECT	GO:0031398~positive regulation of protein ubiquitination	5	0.0224987	NOD2, FGFR3, SPHK1, HSPA5, BIRC3	4.63641
GOTERM_BP_DIRECT	GO:0010332~response to gamma radiation	4	0.0226385	CCL2, CXCL2, MYC, CCL7	6.54552
GOTERM_BP_DIRECT	GO:0000122~negative regulation of transcription from RNA polymerase II promoter	22	0.0227482	FGFR3, HCLS1, FST, NR4A3, MXD1, CBX7, JUNB, TGFB1, HHEX, GATA2, EZR, PLK3, ATF3, ETS2, JUND, HEY2, TRPV4, NFIL3, MYC, NCOR2, HNRNPAB, NFATC1	1.67903
GOTERM_BP_DIRECT	GO:0030154~cell differentiation	23	0.0245556	SH3PXD2B, SBNO2, CEBPB, FGFR3, MCL1, LGALS3, TNFRSF12A, PGF, MMP19, EPHA2, HHEX, GATA2, PEG10, CTGF, SFRP2, IRF6, GADD45G, RHOB, GADD45B, PMP22, TNFAIP2, IFRD1, CREBL2	1.64058
GOTERM_BP_DIRECT	GO:0007219~Notch signaling pathway	7	0.0251473	HHEX, CDKN1B, XIRP1, FAT4, HEY2, HP, TGFB1	3.11567
GOTERM_BP_DIRECT	GO:0071850~mitotic cell cycle arrest	3	0.0252685	CDKN1A, CDKN1B, CDC14A	11.9222
GOTERM_BP_DIRECT	GO:0048246~macrophage chemotaxis	3	0.0252685	GPR35, CCL2, LGALS3	11.9222
GOTERM_BP_DIRECT	GO:0043524~negative regulation of neuron apoptotic process	8	0.025415	NES, CCL2, CEBPB, HMOX1, MT1, BCL2L1, NR4A3, ADAM8	2.78185
GOTERM_BP_DIRECT	GO:0071549~cellular response to dexamethasone stimulus	4	0.0282695	EGFR, IL6, CCL2, TGFB1	6.0148
GOTERM_BP_DIRECT	GO:0045087~innate immune response	14	0.0285283	IL1F9, S100A8, LGALS3, BMX, MSRB1, NLRP3, SLAMF1, TLR8, CD84, LCN2, NOD2, PTX3, ABL2, TYROBP	1.94729
GOTERM_BP_DIRECT	GO:0032695~negative regulation of interleukin-12 production	3	0.028816	NOD2, THBS1, SLAMF1	11.1274
GOTERM_BP_DIRECT	GO:0050710~negative regulation of cytokine secretion	3	0.028816	IL6, LRRC32, NLRP12	11.1274
GOTERM_BP_DIRECT	GO:0043154~negative regulation of cysteine-type endopeptidase activity involved in apoptotic process	5	0.0321205	IL6, CD44, SFRP2, THBS1, DPEP1	4.15201
GOTERM_BP_DIRECT	GO:0014911~positive regulation of smooth muscle cell migration	4	0.0323979	P2RY2, TMSB4X, ITGB3, MYC	5.70635
GOTERM_BP_DIRECT	GO:0061028~establishment of endothelial barrier	3	0.0325491	ICAM1, EZR, RAP1B	10.4319
GOTERM_BP_DIRECT	GO:0051592~response to calcium ion	5	0.0336635	EGFR, IL6, PENK, SPARC, THBS1	4.09095
GOTERM_BP_DIRECT	GO:0045669~positive regulation of osteoblast differentiation	5	0.0336635	CEBPB, SFRP2, JUND, LMNA, IFI204	4.09095
GOTERM_BP_DIRECT	GO:0006874~cellular calcium ion homeostasis	6	0.0339653	CCL2, CCR1, CCR2, TRPV4, ITGB3, TGFB1	3.33822
GOTERM_BP_DIRECT	GO:0009409~response to cold	4	0.0345736	FOS, IL6, HSP90AA1, ADM	5.56369
GOTERM_BP_DIRECT	GO:0031623~receptor internalization	4	0.0345736	CD9, PICALM, EZR, ADM	5.56369
GOTERM_BP_DIRECT	GO:0034446~substrate adhesion-dependent cell spreading	4	0.0345736	LAMA5, FERMT3, ITGB3, MERTK	5.56369
GOTERM_BP_DIRECT	GO:0042130~negative regulation of T cell proliferation	4	0.0345736	CEBPB, PDE5A, SDC4, TGFB1	5.56369
GOTERM_BP_DIRECT	GO:0007492~endoderm development	4	0.0345736	PTHLH, HHEX, ARC, TGFB1	5.56369
GOTERM_BP_DIRECT	GO:0043433~negative regulation of sequence-specific DNA binding transcription factor activity	5	0.0352491	PTHLH, HMOX1, PIM1, HR, TRIB1	4.03166
GOTERM_BP_DIRECT	GO:0000165~MAPK cascade	5	0.0352491	CCL2, FGFR3, MAP2K3, MYC, TGFB1	4.03166
GOTERM_BP_DIRECT	GO:0090265~positive regulation of immune complex clearance by monocytes and macrophages	2	0.0355166	CCL2, CCR2	55.6369
GOTERM_BP_DIRECT	GO:0044330~canonical Wnt signaling pathway involved in positive regulation of wound healing	2	0.0355166	MYC, PLPP3	55.6369
GOTERM_BP_DIRECT	GO:0035702~monocyte homeostasis	2	0.0355166	CCL2, MPL	55.6369
GOTERM_BP_DIRECT	GO:0035419~activation of MAPK activity involved in innate immune response	2	0.0355166	NOD2, ADAM8	55.6369
GOTERM_BP_DIRECT	GO:2000349~negative regulation of CD40 signaling pathway	2	0.0355166	TNFAIP3, SLAMF1	55.6369
GOTERM_BP_DIRECT	GO:0032701~negative regulation of interleukin-18 production	2	0.0355166	CD84, NOD2	55.6369
GOTERM_BP_DIRECT	GO:0045670~regulation of osteoclast differentiation	3	0.0364601	CEBPB, FGFR3, ADAM8	9.81828
GOTERM_BP_DIRECT	GO:0010595~positive regulation of endothelial cell migration	4	0.036823	RHOB, SPARC, ITGB3, THBS1	5.42799
GOTERM_BP_DIRECT	GO:0097192~extrinsic apoptotic signaling pathway in absence of ligand	4	0.0391457	LCN2, MCL1, BAG3, BCL2L1	5.29875
GOTERM_BP_DIRECT	GO:0048565~digestive tract development	4	0.0391457	GATA2, ITGA6, FAT4, TGFB1	5.29875
GOTERM_BP_DIRECT	GO:0010811~positive regulation of cell-substrate adhesion	4	0.0391457	ITGA6, ITGA5, NID1, THBS1	5.29875
GOTERM_BP_DIRECT	GO:0055072~iron ion homeostasis	4	0.0391457	LCN2, STEAP4, PICALM, HMOX1	5.29875
GOTERM_BP_DIRECT	GO:0007010~cytoskeleton organization	6	0.0392024	FMNL1, ARC, GPR35, CCL2, CNN2, CCL7	3.20982
GOTERM_BP_DIRECT	GO:0043410~positive regulation of MAPK cascade	6	0.0392024	OSM, CD84, IL6, NOD2, FGFR3, ITGB3	3.20982
GOTERM_BP_DIRECT	GO:0050680~negative regulation of epithelial cell proliferation	5	0.0402617	CDKN1B, FGFR3, GKN3, SFRP2, TGFB1	3.86368
GOTERM_BP_DIRECT	GO:0010763~positive regulation of fibroblast migration	3	0.0405414	ITGB3, THBS1, TGFB1	9.27282
GOTERM_BP_DIRECT	GO:0043536~positive regulation of blood vessel endothelial cell migration	3	0.0405414	HSPB1, THBS1, TGFB1	9.27282
GOTERM_BP_DIRECT	GO:0030111~regulation of Wnt signaling pathway	3	0.0405414	SFRP2, VANGL2, PLPP3	9.27282
GOTERM_BP_DIRECT	GO:0060216~definitive hemopoiesis	3	0.0405414	GATA2, MPL, MFAP5	9.27282
GOTERM_BP_DIRECT	GO:0043032~positive regulation of macrophage activation	3	0.0405414	IL4RA, THBS1, IFI204	9.27282
GOTERM_BP_DIRECT	GO:0042326~negative regulation of phosphorylation	3	0.0405414	CDKN1A, CDKN1B, BIRC3	9.27282
GOTERM_BP_DIRECT	GO:0046426~negative regulation of JAK-STAT cascade	4	0.0415411	SOCS3, GP1BA, CISH, CHAD	5.17553
GOTERM_BP_DIRECT	GO:0001701~in utero embryonic development	11	0.0437778	HHEX, MAFF, CHD7, UTY, BCL2L1, MYH9, MYC, FOSL1, TPM1, JUNB, NCOR2	2.04684
GOTERM_BP_DIRECT	GO:0051496~positive regulation of stress fiber assembly	4	0.0440087	CTGF, S100A10, SDC4, TPM1	5.0579
GOTERM_BP_DIRECT	GO:0070542~response to fatty acid	3	0.0447858	SCD2, CTGF, TRPV4	8.78478
GOTERM_BP_DIRECT	GO:0031589~cell-substrate adhesion	3	0.0447858	ITGA6, ITGA5, ITGB3	8.78478
GOTERM_BP_DIRECT	GO:0035066~positive regulation of histone acetylation	3	0.0447858	RPS6KA5, ARID5A, TGFB1	8.78478
GOTERM_BP_DIRECT	GO:0008283~cell proliferation	9	0.0451432	EGFR, HHEX, IRS2, PICALM, PIM1, RAP1B, BCL2L1, MYC, TGFB1	2.27606
GOTERM_BP_DIRECT	GO:0007173~epidermal growth factor receptor signaling pathway	4	0.0465478	EGFR, HBEGF, ABL2, TGFB1	4.9455
GOTERM_BP_DIRECT	GO:0045907~positive regulation of vasoconstriction	4	0.0465478	EGFR, ICAM1, PDE5A, PTAFR	4.9455
GOTERM_BP_DIRECT	GO:0034976~response to endoplasmic reticulum stress	5	0.0475431	ATF4, CEBPB, PTPN1, HSPA5, THBS1	3.66032
GOTERM_BP_DIRECT	GO:0043547~positive regulation of GTPase activity	7	0.0479107	RGS10, ICAM1, CCL2, ITGA6, CCL9, S100A10, CCL7	2.66752
GOTERM_BP_DIRECT	GO:0007266~Rho protein signal transduction	4	0.0491577	CDH13, VANGL2, COL1A2, MCF2L	4.83799
GOTERM_BP_DIRECT	GO:0045597~positive regulation of cell differentiation	4	0.0491577	FGFR3, CTGF, SOCS3, JUNB	4.83799
GOTERM_BP_DIRECT	GO:0045780~positive regulation of bone resorption	3	0.0491862	EGFR, ITGB3, ADAM8	8.34554
GOTERM_BP_DIRECT	GO:0032722~positive regulation of chemokine production	3	0.0491862	IL6, P2RY2, IL6RA	8.34554
GOTERM_BP_DIRECT	GO:0016310~phosphorylation	18	0.0499341	EGFR, CDK19, FGFR3, SGMS2, MAP2K3, SPHK1, BMX, MAPKAPK2, EPHA2, RPS6KA5, MAP3K6, PLK3, MAPK6, CAMK4, STK40, MAP3K8, MERTK, ABL2	1.63638

## Sheet: Protein-Protein Interaction
#node1	node2	node1_string_internal_id	node2_string_internal_id	node1_external_id	node2_external_id	neighborhood_on_chromosome	gene_fusion	phylogenetic_cooccurrence	homology	coexpression	experimentally_determined_interaction	database_annotated	automated_textmining	combined_score
Itga2b	Itgb3	2110163	2095047	10090.ENSMUSP00000099375	10090.ENSMUSP00000021028	0	0	0	0	0.083	0.931	0.954	0.929	0.999
Itga5	Itgb3	2095736	2095047	10090.ENSMUSP00000023128	10090.ENSMUSP00000021028	0	0	0	0	0	0.736	0.866	0.858	0.994
Itga6	Itgb3	2097225	2095047	10090.ENSMUSP00000028522	10090.ENSMUSP00000021028	0	0	0	0	0	0.4	0.856	0.85	0.985
Myc	Bcl2l1	2095683	2093926	10090.ENSMUSP00000022971	10090.ENSMUSP00000007803	0	0	0	0	0	0	0.387	0.97	0.981
Thbs1	Itgb3	2101178	2095047	10090.ENSMUSP00000044903	10090.ENSMUSP00000021028	0	0	0	0	0	0.381	0.954	0.232	0.976
Lmo2	Gata2	2111499	2094253	10090.ENSMUSP00000106770	10090.ENSMUSP00000015197	0	0	0	0	0	0.164	0	0.97	0.974
Itga2b	Thbs1	2110163	2101178	10090.ENSMUSP00000099375	10090.ENSMUSP00000044903	0	0	0	0	0	0	0.954	0.217	0.962
Mcl1	Myc	2101023	2095683	10090.ENSMUSP00000044048	10090.ENSMUSP00000022971	0	0	0	0	0	0	0.387	0.941	0.962
Icam1	Cd44	2107578	2093680	10090.ENSMUSP00000083587	10090.ENSMUSP00000005218	0	0	0	0	0.114	0	0.9	0.501	0.952
Actb	Vcl	2109937	2095481	10090.ENSMUSP00000098066	10090.ENSMUSP00000022369	0	0	0	0	0	0.099	0.893	0.452	0.942
Map2k3	Mapkapk2	2094609	2094383	10090.ENSMUSP00000019076	10090.ENSMUSP00000016672	0	0	0.315	0.659	0.105	0	0.9	0.775	0.937
Junb	Fosl2	2104561	2098044	10090.ENSMUSP00000064680	10090.ENSMUSP00000031017	0	0	0	0	0.293	0.381	0.559	0.672	0.928
Jund	Ets2	2108786	2095892	10090.ENSMUSP00000092901	10090.ENSMUSP00000023612	0	0	0	0	0	0.572	0.563	0.637	0.926
Plek	Vcl	2110428	2095481	10090.ENSMUSP00000099945	10090.ENSMUSP00000022369	0	0	0	0	0	0	0.9	0.22	0.918
Ets2	Myc	2095892	2095683	10090.ENSMUSP00000023612	10090.ENSMUSP00000022971	0	0	0	0	0	0	0	0.909	0.91
Bcl2l1	Hmox1	2093926	2093707	10090.ENSMUSP00000007803	10090.ENSMUSP00000005548	0	0	0	0	0	0	0	0.907	0.907
Thbs1	Itga5	2101178	2095736	10090.ENSMUSP00000044903	10090.ENSMUSP00000023128	0	0	0	0	0	0	0.88	0.159	0.895
Jund	Fosl2	2108786	2098044	10090.ENSMUSP00000092901	10090.ENSMUSP00000031017	0	0	0	0	0	0.352	0.559	0.659	0.894
Col5a1	Sparc	2097160	2094556	10090.ENSMUSP00000028280	10090.ENSMUSP00000018737	0	0	0	0	0.742	0.164	0	0.515	0.886
Thbs1	Itga6	2101178	2097225	10090.ENSMUSP00000044903	10090.ENSMUSP00000028522	0	0	0	0	0	0	0.856	0.129	0.869
Jund	Hmox1	2108786	2093707	10090.ENSMUSP00000092901	10090.ENSMUSP00000005548	0	0	0	0	0	0	0.563	0.711	0.868
Col5a1	Itga5	2097160	2095736	10090.ENSMUSP00000028280	10090.ENSMUSP00000023128	0	0	0	0	0.108	0.108	0.8	0.246	0.864
Ets2	Bcl2l1	2095892	2093926	10090.ENSMUSP00000023612	10090.ENSMUSP00000007803	0	0	0	0	0	0	0	0.863	0.864
Itga6	Col5a1	2097225	2097160	10090.ENSMUSP00000028522	10090.ENSMUSP00000028280	0	0	0	0	0.108	0.103	0.8	0.253	0.864
Actb	Itga6	2109937	2097225	10090.ENSMUSP00000098066	10090.ENSMUSP00000028522	0	0	0	0	0	0	0.8	0.308	0.855
Col5a1	Itgb3	2097160	2095047	10090.ENSMUSP00000028280	10090.ENSMUSP00000021028	0	0	0	0	0	0.082	0.8	0.231	0.846
Actb	Itgb3	2109937	2095047	10090.ENSMUSP00000098066	10090.ENSMUSP00000021028	0	0	0	0	0	0	0.8	0.235	0.84
Itga2b	Col5a1	2110163	2097160	10090.ENSMUSP00000099375	10090.ENSMUSP00000028280	0	0	0	0	0.108	0.108	0.8	0.095	0.836
Actb	Itga5	2109937	2095736	10090.ENSMUSP00000098066	10090.ENSMUSP00000023128	0	0	0	0	0	0	0.8	0.176	0.828
Itga2b	Actb	2110163	2109937	10090.ENSMUSP00000099375	10090.ENSMUSP00000098066	0	0	0	0	0	0	0.8	0.179	0.828
Col5a1	Cd44	2097160	2093680	10090.ENSMUSP00000028280	10090.ENSMUSP00000005218	0	0	0	0	0	0.085	0.8	0	0.809
Rhob	Vcl	2104887	2095481	10090.ENSMUSP00000067013	10090.ENSMUSP00000022369	0	0	0	0	0.104	0.099	0.527	0.556	0.808
Tinagl1	Itga5	2097890	2095736	10090.ENSMUSP00000030560	10090.ENSMUSP00000023128	0	0	0	0	0	0	0	0.804	0.804
Thbs1	Col5a1	2101178	2097160	10090.ENSMUSP00000044903	10090.ENSMUSP00000028280	0	0	0	0	0.161	0.372	0	0.601	0.772
Itga2b	Ets2	2110163	2095892	10090.ENSMUSP00000099375	10090.ENSMUSP00000023612	0	0	0	0	0	0	0	0.758	0.758
Icam1	Itga5	2107578	2095736	10090.ENSMUSP00000083587	10090.ENSMUSP00000023128	0	0	0	0	0	0.166	0	0.719	0.756
Cebpb	Myc	2105262	2095683	10090.ENSMUSP00000069850	10090.ENSMUSP00000022971	0	0	0	0	0	0.115	0.432	0.538	0.747
Thbs1	Myc	2101178	2095683	10090.ENSMUSP00000044903	10090.ENSMUSP00000022971	0	0	0	0	0	0	0	0.743	0.743
Rhob	Abl2	2104887	2097038	10090.ENSMUSP00000067013	10090.ENSMUSP00000027888	0	0	0	0	0.096	0.141	0.31	0.576	0.742
Mcl1	Tnfsf10	2101023	2100344	10090.ENSMUSP00000044048	10090.ENSMUSP00000040271	0	0	0	0	0	0	0	0.741	0.741
Vcl	Itgb3	2095481	2095047	10090.ENSMUSP00000022369	10090.ENSMUSP00000021028	0	0	0	0	0	0.274	0.491	0.342	0.735
Jund	Myc	2108786	2095683	10090.ENSMUSP00000092901	10090.ENSMUSP00000022971	0	0	0	0	0	0.276	0.563	0.184	0.719
Jund	Gata2	2108786	2094253	10090.ENSMUSP00000092901	10090.ENSMUSP00000015197	0	0	0	0	0	0.27	0.455	0.351	0.719
Actb	Rhob	2109937	2104887	10090.ENSMUSP00000098066	10090.ENSMUSP00000067013	0	0	0	0	0.07	0.071	0.417	0.502	0.715
Ets2	Gata2	2095892	2094253	10090.ENSMUSP00000023612	10090.ENSMUSP00000015197	0	0	0	0	0	0.119	0	0.688	0.713
Mcl1	Bcl2l1	2101023	2093926	10090.ENSMUSP00000044048	10090.ENSMUSP00000007803	0	0	0	0.67	0	0.357	0.36	0.933	0.702
Cebpb	Trib1	2105262	2105110	10090.ENSMUSP00000069850	10090.ENSMUSP00000068834	0	0	0	0	0	0.579	0	0.309	0.696
Icam1	Itgb3	2107578	2095047	10090.ENSMUSP00000083587	10090.ENSMUSP00000021028	0	0	0	0	0	0.177	0.361	0.47	0.696
Cebpb	Junb	2105262	2104561	10090.ENSMUSP00000069850	10090.ENSMUSP00000064680	0	0	0	0	0.396	0.121	0.429	0.1	0.69
Jund	Junb	2108786	2104561	10090.ENSMUSP00000092901	10090.ENSMUSP00000064680	0	0	0	0.875	0.176	0	0.559	0.818	0.659
Junb	Myc	2104561	2095683	10090.ENSMUSP00000064680	10090.ENSMUSP00000022971	0	0	0	0	0	0.231	0.492	0.16	0.643
Jund	Thbs1	2108786	2101178	10090.ENSMUSP00000092901	10090.ENSMUSP00000044903	0	0	0	0	0	0	0	0.643	0.643
Actb	Jund	2109937	2108786	10090.ENSMUSP00000098066	10090.ENSMUSP00000092901	0	0	0	0	0.107	0.114	0.503	0.189	0.638
Itga2b	Gata2	2110163	2094253	10090.ENSMUSP00000099375	10090.ENSMUSP00000015197	0	0	0	0	0	0	0	0.631	0.631
Abl2	Myc	2097038	2095683	10090.ENSMUSP00000027888	10090.ENSMUSP00000022971	0	0	0	0	0	0.105	0	0.575	0.604
Gadd45g	Map2k3	2095329	2094609	10090.ENSMUSP00000021903	10090.ENSMUSP00000019076	0	0	0	0	0	0.118	0.559	0.059	0.602
Abl2	Vcl	2097038	2095481	10090.ENSMUSP00000027888	10090.ENSMUSP00000022369	0	0	0	0	0	0.099	0.489	0.201	0.6
Icam1	Hmox1	2107578	2093707	10090.ENSMUSP00000083587	10090.ENSMUSP00000005548	0	0	0	0	0.107	0	0	0.556	0.587
Il4ra	Gata2	2098646	2094253	10090.ENSMUSP00000033004	10090.ENSMUSP00000015197	0	0	0	0	0	0	0	0.587	0.587
Actb	Myc	2109937	2095683	10090.ENSMUSP00000098066	10090.ENSMUSP00000022971	0	0	0	0	0	0.165	0	0.523	0.584
Rhob	Cd44	2104887	2093680	10090.ENSMUSP00000067013	10090.ENSMUSP00000005218	0	0	0	0	0	0	0	0.583	0.583
Abl2	Bcl2l1	2097038	2093926	10090.ENSMUSP00000027888	10090.ENSMUSP00000007803	0	0	0	0	0	0.119	0	0.544	0.581
Fosl2	Myc	2098044	2095683	10090.ENSMUSP00000031017	10090.ENSMUSP00000022971	0	0	0	0	0	0	0.336	0.392	0.579
Jund	Rhob	2108786	2104887	10090.ENSMUSP00000092901	10090.ENSMUSP00000067013	0	0	0	0	0.11	0.165	0	0.476	0.576
Myc	Mapkapk2	2095683	2094383	10090.ENSMUSP00000022971	10090.ENSMUSP00000016672	0	0	0	0	0	0	0	0.559	0.559
Junb	Mcl1	2104561	2101023	10090.ENSMUSP00000064680	10090.ENSMUSP00000044048	0	0	0	0	0.071	0	0	0.536	0.551
Jund	Cebpb	2108786	2105262	10090.ENSMUSP00000092901	10090.ENSMUSP00000069850	0	0	0	0	0.172	0.121	0.429	0	0.548
Junb	Ets2	2104561	2095892	10090.ENSMUSP00000064680	10090.ENSMUSP00000023612	0	0	0	0	0.064	0.254	0	0.399	0.544
Dot1l	Kdm6b	2110669	2108543	10090.ENSMUSP00000100973	10090.ENSMUSP00000091620	0	0	0	0	0.121	0	0	0.498	0.54
Junb	Bcl2l1	2104561	2093926	10090.ENSMUSP00000064680	10090.ENSMUSP00000007803	0	0	0	0	0	0	0	0.539	0.54
Lmo2	Itga2b	2111499	2110163	10090.ENSMUSP00000106770	10090.ENSMUSP00000099375	0	0	0	0	0	0	0	0.539	0.539
Itga2b	Icam1	2110163	2107578	10090.ENSMUSP00000099375	10090.ENSMUSP00000083587	0	0	0	0	0	0.166	0	0.468	0.538
Jund	Bcl2l1	2108786	2093926	10090.ENSMUSP00000092901	10090.ENSMUSP00000007803	0	0	0	0	0	0	0	0.536	0.536
Jund	Mcl1	2108786	2101023	10090.ENSMUSP00000092901	10090.ENSMUSP00000044048	0	0	0	0	0	0	0	0.536	0.536
Icam1	Bcl2l1	2107578	2093926	10090.ENSMUSP00000083587	10090.ENSMUSP00000007803	0	0	0	0	0	0	0	0.531	0.531
Thbs1	Nr4a3	2101178	2097723	10090.ENSMUSP00000044903	10090.ENSMUSP00000030025	0	0	0	0	0	0	0	0.527	0.527
Rhob	Itgb3	2104887	2095047	10090.ENSMUSP00000067013	10090.ENSMUSP00000021028	0	0	0	0	0	0	0.466	0.142	0.522
Junb	Hmox1	2104561	2093707	10090.ENSMUSP00000064680	10090.ENSMUSP00000005548	0	0	0	0	0	0	0.483	0.088	0.508
Junb	Gata2	2104561	2094253	10090.ENSMUSP00000064680	10090.ENSMUSP00000015197	0	0	0	0	0	0.27	0	0.351	0.505
Abl2	Cd44	2097038	2093680	10090.ENSMUSP00000027888	10090.ENSMUSP00000005218	0	0	0	0	0	0.229	0	0.379	0.501
Myc	Itgb3	2095683	2095047	10090.ENSMUSP00000022971	10090.ENSMUSP00000021028	0	0	0	0	0	0	0.436	0.152	0.501
Bmx	Bcl2l1	2111635	2093926	10090.ENSMUSP00000107884	10090.ENSMUSP00000007803	0	0	0	0	0	0.063	0	0.487	0.499
Itga6	Itga5	2097225	2095736	10090.ENSMUSP00000028522	10090.ENSMUSP00000023128	0	0	0	0.713	0	0	0.36	0.73	0.491
Cebpb	Fosl2	2105262	2098044	10090.ENSMUSP00000069850	10090.ENSMUSP00000031017	0	0	0	0	0.131	0.072	0	0.419	0.49
Icam1	Itga6	2107578	2097225	10090.ENSMUSP00000083587	10090.ENSMUSP00000028522	0	0	0	0	0	0.166	0	0.413	0.49
Icam1	Tnfaip3	2107578	2094734	10090.ENSMUSP00000083587	10090.ENSMUSP00000019997	0	0	0	0	0.282	0	0	0.309	0.482
Il4ra	Ets2	2098646	2095892	10090.ENSMUSP00000033004	10090.ENSMUSP00000023612	0	0	0	0	0	0	0.472	0.048	0.475
Myc	Hmox1	2095683	2093707	10090.ENSMUSP00000022971	10090.ENSMUSP00000005548	0	0	0	0	0	0	0	0.47	0.47
Itgb3	Bcl2l1	2095047	2093926	10090.ENSMUSP00000021028	10090.ENSMUSP00000007803	0	0	0	0	0	0	0	0.466	0.466
Icam1	Myc	2107578	2095683	10090.ENSMUSP00000083587	10090.ENSMUSP00000022971	0	0	0	0	0	0	0	0.463	0.463
Cebpb	Ets2	2105262	2095892	10090.ENSMUSP00000069850	10090.ENSMUSP00000023612	0	0	0	0	0	0	0	0.46	0.459
Mcl1	Itgb3	2101023	2095047	10090.ENSMUSP00000044048	10090.ENSMUSP00000021028	0	0	0	0	0	0	0	0.434	0.434
Itga5	Sparc	2095736	2094556	10090.ENSMUSP00000023128	10090.ENSMUSP00000018737	0	0	0	0	0.284	0	0	0.237	0.43
Trib1	Myc	2105110	2095683	10090.ENSMUSP00000068834	10090.ENSMUSP00000022971	0	0	0	0	0	0.105	0.31	0.152	0.43
Abl2	Map2k3	2097038	2094609	10090.ENSMUSP00000027888	10090.ENSMUSP00000019076	0	0	0	0.653	0	0	0.417	0.086	0.426
Cebpb	Hmox1	2105262	2093707	10090.ENSMUSP00000069850	10090.ENSMUSP00000005548	0	0	0	0	0.148	0	0	0.352	0.424
Icam1	Rhob	2107578	2104887	10090.ENSMUSP00000083587	10090.ENSMUSP00000067013	0	0	0	0	0	0	0	0.424	0.424
Tnfsf10	Bcl2l1	2100344	2093926	10090.ENSMUSP00000040271	10090.ENSMUSP00000007803	0	0	0	0	0	0	0	0.424	0.424
Itga5	Vcl	2095736	2095481	10090.ENSMUSP00000023128	10090.ENSMUSP00000022369	0	0	0	0	0.07	0	0	0.398	0.416
Actb	Bcl2l1	2109937	2093926	10090.ENSMUSP00000098066	10090.ENSMUSP00000007803	0	0	0	0	0	0	0	0.414	0.414
Ets2	Itga5	2095892	2095736	10090.ENSMUSP00000023612	10090.ENSMUSP00000023128	0	0	0	0	0	0	0	0.412	0.413
Itga2b	Vcl	2110163	2095481	10090.ENSMUSP00000099375	10090.ENSMUSP00000022369	0	0	0	0	0.07	0	0	0.394	0.412
Myc	Vcl	2095683	2095481	10090.ENSMUSP00000022971	10090.ENSMUSP00000022369	0	0	0	0	0	0	0	0.413	0.412
Actb	Hmox1	2109937	2093707	10090.ENSMUSP00000098066	10090.ENSMUSP00000005548	0	0	0	0	0	0	0	0.411	0.41
Itga2b	Itga5	2110163	2095736	10090.ENSMUSP00000099375	10090.ENSMUSP00000023128	0	0	0	0.866	0	0	0.36	0.568	0.407
Itga2b	Itga6	2110163	2097225	10090.ENSMUSP00000099375	10090.ENSMUSP00000028522	0	0	0	0.66	0	0	0.36	0.232	0.403
Icam1	Cebpb	2107578	2105262	10090.ENSMUSP00000083587	10090.ENSMUSP00000069850	0	0	0	0	0.113	0	0	0.353	0.402
Actb	Mcl1	2109937	2101023	10090.ENSMUSP00000098066	10090.ENSMUSP00000044048	0	0	0	0	0	0.165	0	0.311	0.4
