# Supplementary material for: A multi-step transcriptional cascade underlies vascular regeneration in vivo
Source: Sci Rep. 2018 Apr 3;8:5430. doi: 10.1038/s41598-018-23653-3 (PMC5882937; doi:10.1038/s41598-018-23653-3)
Supplement: Supplementary file 4 — S3 [file 41598_2018_23653_MOESM4_ESM.xlsx]

## Sheet: 72 Hours
	baseMean	log2FoldChange	lfcSE	stat	pvalue
Mki67	2081.72	5.25361	0.261545	20.0868	9.62e-90
Hist1h1b	455.682	6.07611	0.316612	19.191	4.4e-82
Kif11	273.137	5.43837	0.292549	18.5896	3.9e-77
Top2a	555.261	4.86716	0.279412	17.4193	5.89e-68
Hist1h2ab	261.064	4.95114	0.289781	17.0858	1.89e-65
Hist1h1a	339.071	5.56571	0.329731	16.8795	6.36e-64
C1qb	410.131	4.89829	0.292023	16.7737	3.8e-63
mt-Co1	21473.5	0.315333	0.283406	1.11266	0.265857
Lgals1	775.497	3.09225	0.187929	16.4543	7.81e-61
Hist2h2bb	497.391	4.55212	0.280732	16.2152	3.94e-59
mt-Nd5	19635.1	0.22658	0.389586	0.58159	0.560843
mt-Cytb	19303.9	0.224067	0.373373	0.600116	0.548429
Vim	13193.8	0.417819	0.213503	1.95697	0.0503511
Myh9	11632	-0.0281616	0.113705	-0.247672	0.804388
Eln	5202.69	-0.636312	0.200592	-3.17216	0.00151308
Apoe	14239.7	-0.000890553	0.21461	-0.00414964	0.996689
Plec	9594.38	-0.281905	0.140913	-2.00056	0.0454394
Aspm	264.244	4.54111	0.282091	16.098	2.63e-58
Nr1d1	656.518	-3.06267	0.195406	-15.6733	2.3e-55
Actb	12968.2	1.69092	0.108332	15.6087	6.35e-55
Lmnb1	631.483	2.73902	0.176219	15.5433	1.77e-54
Incenp	233.649	3.55528	0.228933	15.5298	2.18e-54
Ccna2	172.532	4.77266	0.307744	15.5085	3.04e-54
mt-Nd1	11407.8	0.252351	0.376726	0.669853	0.502951
Ube2c	153.067	4.8587	0.317019	15.3262	5.11e-53
Rrm2	154.419	5.88542	0.392199	15.0062	6.69e-51
Thbs1	4980.62	-0.292792	0.27972	-1.04673	0.295223
Cnn2	373.12	2.15386	0.144495	14.9061	3.01e-50
Cd44	647.339	3.02471	0.20308	14.8942	3.59e-50
Phactr1	310.362	-1.90861	0.128434	-14.8606	5.94e-50
Fstl1	5897.48	-0.25477	0.202017	-1.26113	0.207261
Hsp90ab1	7655.51	0.267804	0.130274	2.05569	0.0398122
Ptafr	127.844	4.56899	0.309505	14.7623	2.57e-49
Lgals3	260.914	4.64103	0.315545	14.708	5.73e-49
Ccnb2	84.7265	5.69683	0.387518	14.7008	6.37e-49
Spag5	103.731	5.10021	0.348128	14.6504	1.34e-48
Hist1h2ao	101.62	6.1986	0.427063	14.5145	9.81e-48
mt-Nd2	8433.08	0.199105	0.384428	0.517926	0.60451
Eef2	6570.33	0.0258871	0.0899918	0.28766	0.773607
Cdh5	4675.18	-0.695846	0.276573	-2.51596	0.0118708
Hist1h2bb	143.097	5.32021	0.366699	14.5084	1.07e-47
Ncapd2	236.791	2.98926	0.206529	14.4738	1.77e-47
Msn	5666.2	0.276482	0.179882	1.53702	0.124289
Bub1b	162.823	3.58509	0.247714	14.4727	1.8e-47
Pf4	181.862	4.33362	0.30457	14.2287	6.08e-46
Hist1h1d	498.484	4.30828	0.302997	14.2189	7e-46
Flna	4824.43	0.204563	0.136922	1.49402	0.135171
Lars2	9208.68	-0.407941	0.407169	-1.0019	0.316394
Hist1h2ai	151.646	4.95654	0.349537	14.1803	1.21e-45
Pfn1	1313.34	1.67413	0.11871	14.1026	3.66e-45
mt-Nd4	6752.3	0.15802	0.368894	0.428363	0.668387
Fhl1	1488.87	-1.86412	0.133365	-13.9776	2.14e-44
Nans	181.239	2.07818	0.149268	13.9225	4.62e-44
Prc1	204.021	4.34851	0.315798	13.7699	3.87e-43
Itgb1	3897.35	-0.379399	0.170103	-2.2304	0.0257206
Adgre1	200.708	3.94457	0.287714	13.7101	8.84e-43
Ngp	3350.17	6.56845	0.480496	13.6701	1.53e-42
Ckap2l	109.177	4.9097	0.359786	13.6462	2.13e-42
Hist1h2ak	140.483	4.68522	0.344005	13.6196	3.06e-42
Cdca3	91.6108	5.57725	0.409858	13.6078	3.6e-42
Sparc	3203.62	0.520424	0.166661	3.12266	0.00179227
Itga6	284.895	2.4426	0.180253	13.5509	7.82e-42
Csf1r	552.219	3.58904	0.266237	13.4807	2.03e-41
Kif4	115.008	5.28632	0.392604	13.4648	2.52e-41
Tmtc1	1347.48	-1.74219	0.129817	-13.4203	4.6e-41
Gsn	3643.62	-0.209925	0.276731	-0.75859	0.448098
Kif14	109.951	4.77042	0.356437	13.3836	7.54e-41
Utrn	4781.33	-1.34103	0.100687	-13.3188	1.8e-40
Cav1	3722.18	-0.866637	0.286694	-3.02286	0.00250395
Myh11	2411.48	-1.08516	0.415235	-2.61337	0.00896544
Ctss	1127.16	3.83756	0.289776	13.2432	4.94e-40
Kif15	171.321	4.33829	0.327937	13.229	5.97e-40
mt-Nd6	5122.93	0.277488	0.381438	0.727478	0.466933
Gas2l3	60.6136	5.15359	0.390353	13.2024	8.5e-40
Cald1	3063.29	-0.0116934	0.137998	-0.0847361	0.932471
Gja5	2981	-0.795376	0.36669	-2.16907	0.0300777
Cdk1	88.1804	5.09146	0.388727	13.0978	3.39e-39
Knstrn	115.963	4.70738	0.36183	13.0099	1.07e-38
C1qa	218.954	4.47086	0.344378	12.9824	1.54e-38
Kif22	94.186	4.58408	0.353603	12.9639	1.96e-38
Ccr2	261.255	3.83799	0.296326	12.9519	2.29e-38
Srrm2	3707.36	-0.306132	0.110148	-2.77929	0.00544787
Plk1	97.2549	4.77825	0.368975	12.9501	2.35e-38
Hells	117.432	5.65293	0.437842	12.9109	3.91e-38
Iqgap1	3234.02	-0.168111	0.114771	-1.46475	0.14299
B2m	2956.82	-0.444143	0.145327	-3.05617	0.00224184
Adam12	76.0395	4.87269	0.378357	12.8785	5.94e-38
Arhgap11a	125.311	4.12608	0.320719	12.8651	7.08e-38
Hcls1	421.16	3.24224	0.25296	12.8172	1.31e-37
Ccl9	315.56	4.29353	0.335557	12.7952	1.74e-37
Cyp1b1	1394.27	-1.84592	0.144393	-12.784	2.01e-37
Hist1h4f	88.172	5.97622	0.468104	12.7669	2.51e-37
Fcer1g	159.477	3.62794	0.284495	12.7522	3.03e-37
Acta2	1601.93	-0.383229	0.261891	-1.46332	0.143381
H2afx	305.06	3.21354	0.252291	12.7374	3.66e-37
Cd93	2884.6	-0.445508	0.259186	-1.71887	0.0856373
Fth1	3791.88	0.0854494	0.168398	0.507425	0.611857
Cfh	7096.83	-2.16924	0.171171	-12.673	8.35e-37
Cdca2	58.2074	5.50778	0.434769	12.6683	8.86e-37
Fscn1	135.627	4.07068	0.322915	12.606	1.96e-36
Col4a1	2549.04	0.0988823	0.252989	0.390857	0.695903
Ltf	2962.98	6.3604	0.506753	12.5513	3.91e-36
Aurkb	66.4795	4.9243	0.394859	12.471	1.07e-35
Hmgb2	83.9135	3.81632	0.306757	12.4409	1.57e-35
Tacc3	158.676	3.81224	0.306831	12.4246	1.92e-35
Itga9	1452.67	-1.57286	0.126906	-12.3939	2.82e-35
Calm1	3094.05	0.233738	0.12332	1.89538	0.0580426
Ctse	160.197	5.30795	0.429737	12.3516	4.77e-35
Calu	2411.44	-0.0937615	0.205412	-0.456456	0.648062
Cybb	735.678	3.64588	0.295214	12.35	4.87e-35
Lims2	383.239	-1.78055	0.144706	-12.3046	8.56e-35
Gnai2	2884.73	0.260837	0.102676	2.54039	0.0110729
Nusap1	199.755	3.48209	0.283137	12.2983	9.25e-35
Ehd2	2399.35	-0.336281	0.261857	-1.28422	0.199067
Pdia3	2655.9	0.178916	0.130511	1.37088	0.170412
Cfl1	953.648	1.42743	0.116302	12.2736	1.26e-34
Dbp	354.834	-3.4855	0.285455	-12.2103	2.74e-34
Actn1	2390.23	-0.0753224	0.194555	-0.387152	0.698643
Cd177	360.055	7.12602	0.584772	12.186	3.69e-34
Baz1a	314.573	3.05417	0.251003	12.1679	4.61e-34
Kif2c	69.9317	5.81319	0.480892	12.0884	1.22e-33
Son	2689.23	-0.198332	0.0982514	-2.01862	0.0435265
Mcm5	205.621	3.58708	0.297169	12.0709	1.51e-33
Ncapg	86.114	5.17554	0.430448	12.0236	2.67e-33
Cpq	394.609	-1.92955	0.16051	-12.0214	2.74e-33
Cped1	795.798	-1.51321	0.126025	-12.0073	3.25e-33
Hist1h2af	82.7448	4.96517	0.414388	11.9819	4.42e-33
Eif4g2	2595	0.00121797	0.101166	0.0120393	0.990394
Cenpa	99.6687	3.15664	0.263812	11.9655	5.39e-33
Unc93b1	547.947	2.37439	0.199459	11.9042	1.13e-32
Wfdc21	91.5363	7.26296	0.611381	11.8796	1.51e-32
Eif4g1	2354.63	0.281082	0.158302	1.77561	0.0757977
Ltbp4	8562.02	-1.87071	0.157934	-11.8449	2.29e-32
Ecm2	585.262	-1.67262	0.141224	-11.8437	2.32e-32
Hist1h2bg	122.537	3.82495	0.323297	11.8311	2.7e-32
Myo1f	438.048	3.54906	0.30044	11.8129	3.35e-32
Lamp1	2560.53	0.0419018	0.0996733	0.420392	0.674199
Nr3c2	181.902	-1.67806	0.142545	-11.7722	5.43e-32
Mcm10	65.8904	5.51518	0.469063	11.7578	6.44e-32
Wnk1	2709.77	0.231812	0.104551	2.21721	0.0266087
Gnb1	2279.34	-0.291087	0.128953	-2.25731	0.0239886
Pde3a	2878.05	-1.74987	0.148923	-11.7502	7.05e-32
Sepp1	3460.04	0.074665	0.223374	0.33426	0.738183
Hist1h2ac	92.5929	3.1773	0.271161	11.7174	1.04e-31
Cyth4	348.601	2.63926	0.22531	11.7139	1.08e-31
Ear6	95.8749	5.97789	0.510514	11.7096	1.14e-31
Plxnd1	2055.2	-0.154956	0.235763	-0.657253	0.511018
P4hb	2268.33	0.163445	0.128711	1.26986	0.204133
Mbnl1	2206.48	-0.248904	0.0979755	-2.54047	0.0110703
Ablim1	1440.74	-1.43969	0.123025	-11.7024	1.24e-31
Eef1a1	2496.84	0.0623885	0.0862528	0.723322	0.469482
Nrp1	2151.56	-0.272549	0.162478	-1.67745	0.0934548
Zbtb4	1061.14	-1.38279	0.118176	-11.7011	1.26e-31
Cd68	185.983	3.61566	0.310285	11.6527	2.22e-31
Col4a2	1746.94	0.338748	0.244759	1.38401	0.166357
Smc2	301.408	2.61348	0.224364	11.6484	2.34e-31
Chd4	2284.81	0.0804851	0.0729834	1.10279	0.27012
Tpt1	2318.75	-0.109499	0.127403	-0.859469	0.390082
Tyrobp	190.001	3.6648	0.314641	11.6476	2.36e-31
Sptbn1	13385.6	-1.20845	0.103792	-11.643	2.49e-31
Klf2	1611.92	-0.509298	0.273241	-1.86392	0.0623332
Zfp704	799.244	-1.23433	0.106757	-11.5621	6.41e-31
Ccnf	64.3029	5.91318	0.512395	11.5403	8.27e-31
Cotl1	606.296	3.73086	0.32395	11.5168	1.09e-30
Prrc2c	2155.97	-0.0666153	0.0953589	-0.698574	0.484818
Fam111a	240.943	2.66053	0.231084	11.5133	1.13e-30
Bmpr2	3192.22	-1.40312	0.122193	-11.4828	1.61e-30
Actr3	475.198	1.61442	0.140673	11.4764	1.73e-30
Rrbp1	2109.67	0.101207	0.0976315	1.03662	0.299914
Hist1h2bm	88.3733	4.79427	0.418709	11.4501	2.35e-30
Map4k4	1970.18	0.254528	0.127028	2.00372	0.0451003
Prg2	597.85	6.73011	0.58926	11.4213	3.27e-30
Itga2b	104.603	4.21571	0.369863	11.398	4.28e-30
Rock2	1996.96	-0.237673	0.204117	-1.1644	0.244263
Aebp1	1597.43	-0.226363	0.169216	-1.33772	0.180988
Mmp14	547.744	1.93949	0.170327	11.3869	4.86e-30
Cytl1	7884.66	-2.13733	0.187958	-11.3713	5.81e-30
S100a4	208.507	2.75472	0.24258	11.3559	6.93e-30
Glipr2	219.615	2.78506	0.245655	11.3373	8.58e-30
Cdc20	69.6072	3.67855	0.324838	11.3243	9.95e-30
Plbd1	163.241	3.13876	0.277313	11.3185	1.06e-29
Igfbp4	1686.06	0.267833	0.145376	1.84234	0.0654251
Efhd2	374.803	2.01993	0.178613	11.309	1.18e-29
Col4a4	598.706	-1.86085	0.164576	-11.3069	1.21e-29
Fcgr2b	160.541	4.05822	0.35919	11.2982	1.34e-29
Kmt2d	1960.9	-0.153807	0.1077	-1.4281	0.153263
Col8a1	789.785	0.622227	0.524791	1.18567	0.235754
Col18a1	1092.75	1.06327	0.410704	2.58891	0.00962815
Pik3r5	255.463	3.01969	0.267356	11.2947	1.39e-29
Foxm1	185.486	3.79021	0.335919	11.2831	1.59e-29
Nfam1	163.306	3.13506	0.278172	11.2702	1.84e-29
Ctnna1	1758.06	-0.491902	0.164544	-2.98949	0.00279442
Cep55	64.7822	5.42389	0.481398	11.267	1.91e-29
Smarca2	2811.95	-1.16766	0.103691	-11.261	2.04e-29
Tpm1	1600.56	0.0738369	0.15635	0.472253	0.636746
Ywhae	2140.14	0.406763	0.126008	3.22808	0.00124624
Setd8	357.453	1.69904	0.150921	11.2578	2.12e-29
Ckap4	658.161	2.09199	0.18621	11.2345	2.76e-29
Eng	1439.98	-0.642833	0.20209	-3.18092	0.00146809
Adamts4	40.6563	5.22164	0.466138	11.2019	3.99e-29
Cd34	1602.21	-0.316783	0.226502	-1.39859	0.161937
Map4	1784.96	-0.199601	0.143203	-1.39384	0.163366
Itpr1	1849.38	-1.00018	0.0893533	-11.1935	4.39e-29
Clic4	1586.37	-0.207914	0.186835	-1.11283	0.265783
Fcgr1	48.7638	4.63088	0.413785	11.1915	4.49e-29
Ddx3x	1862.22	-0.313739	0.154466	-2.03112	0.042243
Lcn2	962.38	5.89988	0.527459	11.1855	4.8e-29
Cdca8	82.2037	3.65204	0.327048	11.1667	5.94e-29
Zbtb20	4180.76	-1.47004	0.131662	-11.1653	6.03e-29
Itgb4	1499.78	-0.739946	0.234034	-3.1617	0.00156851
Akap13	2079.86	0.35484	0.15827	2.24199	0.0249622
Rnf213	1903.99	0.350379	0.141826	2.47048	0.0134932
Myo5a	624.876	1.81746	0.162979	11.1515	7.04e-29
Slc44a2	704.367	-0.946119	0.0848756	-11.1471	7.4e-29
Tpr	2051.16	0.169906	0.0972722	1.74671	0.0806884
Limch1	1253.43	-1.63075	0.1463	-11.1466	7.44e-29
Uhrf1	149.796	3.79747	0.341096	11.1332	8.65e-29
Myo1c	1645.66	-0.159603	0.216149	-0.738393	0.460275
Sgol2a	94.8161	5.26155	0.472741	11.1299	8.97e-29
C330027C09Rik	81.8698	3.66542	0.329703	11.1173	1.03e-28
Igsf6	184.354	3.53353	0.318056	11.1098	1.12e-28
Hist1h4h	191.792	2.51613	0.226558	11.1059	1.17e-28
Arhgap30	401.513	2.95844	0.267084	11.0768	1.63e-28
Pirb	116.645	4.15338	0.375408	11.0636	1.88e-28
Vcam1	1434.79	-1.01432	0.412151	-2.46105	0.0138533
Mlec	558.125	2.26075	0.204563	11.0516	2.15e-28
Mprip	1625.14	0.0423585	0.177281	0.238934	0.811157
Atp5b	1962.33	0.388616	0.136282	2.85155	0.00435065
Casc5	152.973	4.11048	0.372651	11.0304	2.73e-28
Chil1	76.6359	7.50426	0.68453	10.9626	5.78e-28
Vwf	15751.9	-1.76061	0.160625	-10.9609	5.89e-28
Ank1	305.485	3.6928	0.336975	10.9586	6.04e-28
Ticrr	51.1967	5.09909	0.465611	10.9514	6.54e-28
Anxa1	1023.68	2.39464	0.219159	10.9265	8.61e-28
Plac8	118.474	2.9163	0.267166	10.9157	9.7e-28
Ncor2	1593.4	-0.255409	0.0984755	-2.59363	0.00949699
Ctla2a	375.928	2.81459	0.258401	10.8924	1.25e-27
Fasn	1430.03	-1.16847	0.43277	-2.69997	0.00693458
Hck	145.226	3.18148	0.292281	10.885	1.36e-27
Tinagl1	1428.02	-0.788396	0.289227	-2.72587	0.00641326
Kif1c	1530.49	-0.13549	0.12608	-1.07463	0.28254
Plcb4	1184.15	-1.438	0.132362	-10.8641	1.71e-27
Ephx1	897.355	-2.04451	0.188373	-10.8535	1.92e-27
Usp54	463.072	-2.16435	0.200532	-10.793	3.71e-27
Cyb5r3	1546.98	0.0590539	0.154042	0.383362	0.701451
Arrb2	233.476	2.90507	0.269823	10.7666	4.95e-27
Canx	1769.48	0.203577	0.142994	1.42368	0.15454
Dna2	59.3529	3.04584	0.283003	10.7626	5.17e-27
Tulp4	1497.71	-0.632974	0.235802	-2.68434	0.00726728
Hist1h2ah	49.4291	5.81185	0.541812	10.7267	7.63e-27
Ptms	1602.22	-0.245157	0.12162	-2.01577	0.0438245
Apobr	146.686	3.15308	0.294646	10.7012	1e-26
Pram1	147.586	4.09886	0.38304	10.7009	1.01e-26
Tubb6	326.433	3.08013	0.288323	10.6829	1.22e-26
Alox5ap	528.302	2.62034	0.245726	10.6637	1.51e-26
Lamb2	2204.92	-1.29448	0.121598	-10.6456	1.83e-26
Hdlbp	1625.48	0.353456	0.111386	3.17326	0.00150736
Prrc2a	1647.25	0.0714477	0.110591	0.646051	0.518246
Map7d1	1470.19	0.0751806	0.125169	0.600634	0.548084
Rpl13a	1882.73	0.34229	0.129123	2.65088	0.00802821
Smc1a	1720.01	0.0933836	0.116538	0.801315	0.42295
Lrrfip1	1465.68	0.328954	0.158217	2.07913	0.0376051
Slk	1651.86	0.0558019	0.0976278	0.571578	0.567608
Cltc	1728.28	0.256369	0.0864557	2.96533	0.0030236
Mcl1	1438.96	0.144569	0.114061	1.26748	0.204985
Lcp1	1011.12	3.11171	0.292577	10.6355	2.04e-26
Hist1h4a	35.369	6.0353	0.568774	10.6111	2.65e-26
Atp1a1	1513.84	-0.236235	0.146404	-1.61359	0.106617
Cd33	104.624	3.88709	0.366526	10.6052	2.82e-26
Crebl2	215.2	-1.5293	0.144393	-10.5913	3.27e-26
Clec5a	66.6963	4.73746	0.447599	10.5842	3.53e-26
Ear2	122.907	3.46881	0.329032	10.5425	5.5e-26
Ncaph	59.9793	4.43373	0.421022	10.5309	6.22e-26
Uaca	1374.33	-0.548362	0.246107	-2.22815	0.0258706
Csf2ra	254.952	2.31788	0.220106	10.5307	6.23e-26
Tlr8	33.0574	4.51679	0.430135	10.5009	8.56e-26
Fcgr3	252.296	3.62277	0.345147	10.4963	8.98e-26
Mybl2	74.3547	4.6027	0.438549	10.4953	9.08e-26
Cit	232.287	2.83738	0.270605	10.4853	1.01e-25
Tnrc18	1468.12	0.0165831	0.110338	0.150293	0.880533
Pglyrp1	158.384	4.13553	0.394637	10.4793	1.08e-25
Diaph3	122.668	3.53159	0.337358	10.4684	1.21e-25
Art4	351.663	-1.63887	0.156991	-10.4393	1.64e-25
Ppp1r9b	1517.17	-0.322615	0.109949	-2.93421	0.00334398
Ankrd11	1528.62	-0.121988	0.0915514	-1.33246	0.18271
Eif4b	1625.49	-0.147849	0.10853	-1.36229	0.173106
Cd84	169.935	3.36433	0.322385	10.4358	1.7e-25
Pkhd1l1	1677.2	-1.70793	0.163685	-10.4343	1.73e-25
Espl1	93.6278	2.30748	0.221185	10.4324	1.76e-25
Rras	415.241	-1.29774	0.12448	-10.4253	1.9e-25
Cdc42bpb	1393.16	-0.4582	0.165774	-2.764	0.00570983
Myo1g	166.055	2.51363	0.241911	10.3907	2.73e-25
Svil	1468.33	-0.118813	0.127091	-0.934869	0.349856
Itga5	1234.09	-0.149539	0.278823	-0.536323	0.591735
Ccr1	53.7248	4.67668	0.450334	10.3849	2.9e-25
Tns2	2277.91	-1.39174	0.134016	-10.3849	2.91e-25
Ptprb	24077.2	-1.69418	0.163438	-10.3659	3.54e-25
Hmga1-rs1	66.2621	3.50739	0.338657	10.3567	3.9e-25
Cyr61	811.5	-0.411789	0.478802	-0.86004	0.389767
Clec4a2	38.7478	4.36378	0.421828	10.3449	4.41e-25
Hist1h2ae	57.6052	4.65686	0.45033	10.341	4.6e-25
Ly86	73.1623	3.20224	0.309707	10.3396	4.67e-25
Adamts1	1003.91	-0.395285	0.250196	-1.5799	0.114129
Add1	1396.41	-0.285404	0.115376	-2.47368	0.0133728
Nfat5	1423.37	-0.819277	0.0792735	-10.3348	4.9e-25
Plvap	1144.47	0.126328	0.2682	0.471023	0.637624
Atp5a1	1572.93	0.21607	0.0936828	2.3064	0.0210881
Itgb2	956.283	2.98738	0.289419	10.322	5.61e-25
Lrrc32	1079.27	-0.698916	0.242882	-2.87759	0.00400726
Arhgdia	1489.82	0.235902	0.101415	2.32611	0.0200128
Ybx1	1559.89	0.129541	0.111144	1.16552	0.243807
Nsd1	1446.7	-0.282409	0.0891296	-3.16852	0.00153217
Net1	866.333	-1.75444	0.169986	-10.3211	5.66e-25
Maf	414.515	2.98665	0.289419	10.3195	5.75e-25
Hist1h1e	1049.37	2.17182	0.210673	10.3089	6.42e-25
Racgap1	128.689	2.92249	0.2836	10.305	6.69e-25
Smarcc2	1362.21	-0.203893	0.102334	-1.99244	0.0463233
Cdc45	43.4761	3.7956	0.369455	10.2735	9.28e-25
Epb41l2	1374.73	0.0724198	0.124583	0.581299	0.561039
Gins2	46.4541	4.67567	0.455338	10.2686	9.76e-25
Amotl1	1155.99	-0.464544	0.149779	-3.10153	0.00192524
Tef	995.477	-2.35117	0.229274	-10.2549	1.13e-24
Ddb1	1374.66	0.161636	0.141207	1.14467	0.252345
Acer2	593.985	-2.07597	0.202539	-10.2498	1.19e-24
Slc9a3r2	1134.96	-0.645056	0.211296	-3.05285	0.00226682
Trem2	53.769	6.06536	0.591898	10.2473	1.22e-24
Epx	302.057	6.73475	0.657444	10.2438	1.26e-24
Azin1	1207.26	-0.520555	0.175198	-2.97124	0.00296602
Sf3b2	1485.11	0.0844966	0.0929531	0.909024	0.363337
Cenpe	364.655	4.46091	0.435534	10.2424	1.28e-24
Prkar1a	1206	-0.376424	0.120159	-3.1327	0.00173204
S1pr1	1201.16	-0.888295	0.273003	-3.25379	0.00113877
2810417H13Rik	45.5407	5.45759	0.534084	10.2186	1.64e-24
Selp	988.244	-0.603988	0.452013	-1.33622	0.181478
Tbxas1	94.3143	3.93998	0.386288	10.1996	1.99e-24
E2f1	37.6293	4.12129	0.404884	10.1789	2.46e-24
Lilrb4a	125.123	4.06373	0.399627	10.1688	2.73e-24
Vav1	220.834	3.13715	0.310317	10.1095	5.01e-24
Nek2	79.5894	4.41876	0.437142	10.1083	5.08e-24
Wasf2	1311.84	-0.243544	0.0891468	-2.73194	0.00629631
Ids	330.676	-1.33712	0.132406	-10.0986	5.6e-24
Slfn2	410.869	2.26811	0.225194	10.0718	7.36e-24
Stk10	1332.89	-0.279708	0.131897	-2.12066	0.0339508
Lsp1	527.908	2.35826	0.234567	10.0537	8.85e-24
Csrp1	1032.39	-0.352786	0.20017	-1.76243	0.0779972
B4galt6	86.9465	3.05251	0.303985	10.0417	1e-23
Ifi30	186.983	2.56991	0.256167	10.0322	1.1e-23
Hmox1	201.28	3.91761	0.391391	10.0094	1.39e-23
Prr11	45.2966	4.80266	0.480924	9.98631	1.75e-23
2610507B11Rik	1378.02	0.156089	0.133745	1.16707	0.243184
Cfp	118.892	3.10533	0.311294	9.97556	1.95e-23
Pole	97.5954	3.3287	0.333828	9.9713	2.04e-23
Rps3	1428.89	0.0350156	0.116964	0.299372	0.764657
Slc40a1	53.1343	3.96614	0.397935	9.96679	2.13e-23
Spen	1275.64	-0.373273	0.149299	-2.50016	0.0124136
Ranbp2	1284.29	-0.169284	0.0984904	-1.71879	0.0856534
Arhgap18	138.725	2.3463	0.235875	9.9472	2.59e-23
Rab44	83.216	4.71171	0.473912	9.94216	2.73e-23
Laptm5	567.421	2.70339	0.272514	9.92018	3.4e-23
Ifitm6	101.206	4.74061	0.478546	9.90627	3.91e-23
Unc13b	886.256	-1.20515	0.12177	-9.89692	4.29e-23
Serpinb6b	1073.2	-0.360518	0.406682	-0.886485	0.375356
Txndc5	986.913	-0.377013	0.244904	-1.53943	0.123698
Hist1h3c	39.9503	6.8684	0.694112	9.89524	4.37e-23
Gm9844	690.47	1.20161	0.121477	9.89164	4.53e-23
Setbp1	667.313	-1.5084	0.152514	-9.89021	4.59e-23
Hist1h3d	33.618	5.87796	0.594903	9.88054	5.06e-23
Map1b	1072.47	0.447206	0.214856	2.08142	0.0373957
Tfrc	248.407	3.51492	0.356047	9.87207	5.5e-23
Ppp1r12a	1213.68	-0.0687556	0.132256	-0.51987	0.603155
Hist1h2bh	49.2727	4.67952	0.475155	9.84842	6.96e-23
Myo18a	1145.62	-0.200343	0.106063	-1.8889	0.0589052
Rgs5	554.064	-0.952166	0.296596	-3.21031	0.00132591
Il10ra	117.222	2.11702	0.214996	9.8468	7.08e-23
Marcksl1	119.379	2.76918	0.281333	9.84306	7.34e-23
Hnrnpk	1289.96	0.352393	0.144742	2.43463	0.0149069
Rasa3	344.918	1.108	0.112604	9.83974	7.59e-23
Txnrd3	163.508	-1.48401	0.150831	-9.83888	7.66e-23
Cd24a	1707.89	-0.422566	0.191863	-2.20243	0.0276347
Pfkfb3	961.639	-1.47482	0.149953	-9.83517	7.94e-23
Csf2rb	233.482	3.5415	0.360657	9.81959	9.27e-23
Crebbp	1197.11	-0.103212	0.117231	-0.880415	0.378635
Lima1	1022.99	-0.377606	0.132078	-2.85896	0.00425037
Rapgef1	1118.54	-0.0261249	0.173643	-0.150451	0.880408
Kif23	142.322	3.81474	0.388629	9.81589	9.62e-23
Ncor1	1248.16	-0.0197669	0.0988437	-0.199982	0.841495
Arhgap19	59.2565	4.20693	0.429505	9.79485	1.18e-22
Dctn1	1201.31	-0.151502	0.098704	-1.53492	0.124805
Birc6	1227.79	-0.178264	0.140373	-1.26993	0.204111
Bpgm	1535.85	0.283703	0.243585	1.1647	0.244142
Setd2	1158.16	-0.128352	0.109239	-1.17496	0.240009
Lrrc8c	1051.14	-0.885828	0.275404	-3.21647	0.00129779
Rtn4	1412.76	1.24888	0.431226	2.89612	0.00377813
Lasp1	1283.57	0.197249	0.154878	1.27358	0.202812
Pdia4	1141.68	0.405929	0.15978	2.54054	0.011068
Ppfibp1	1186.38	-0.447326	0.148785	-3.00653	0.00264248
Sgms1	807.061	-1.64816	0.168448	-9.78435	1.31e-22
Ccdc88b	159.614	3.34754	0.342601	9.77095	1.5e-22
Cers6	126.461	2.67741	0.274064	9.76929	1.53e-22
Spc24	32.9502	5.57849	0.571312	9.76436	1.6e-22
Psat1	38.3929	3.91268	0.401097	9.75494	1.76e-22
Nr1d2	286.14	-2.04624	0.209831	-9.75184	1.81e-22
Hist2h3b	66.877	4.07971	0.418409	9.75053	1.84e-22
Lyz2	4124	3.7498	0.386191	9.70969	2.74e-22
Lig1	336.498	2.15087	0.221673	9.7029	2.93e-22
Plxnc1	84.2296	2.72182	0.281054	9.68432	3.52e-22
Dock5	177.932	2.01209	0.207831	9.68138	3.62e-22
Alox5	128.704	3.56086	0.367917	9.67843	3.72e-22
Baz1b	1309.47	0.288853	0.0993229	2.90822	0.00363498
Lpp	910.489	-0.380071	0.142858	-2.66047	0.00780316
Dcn	968.134	-0.162563	0.404161	-0.402223	0.68752
Atrx	1139.39	-0.291456	0.133975	-2.17545	0.0295962
42620	1215.83	0.33081	0.134736	2.45525	0.0140789
Pik3ap1	184.89	2.74132	0.283291	9.67667	3.79e-22
Cd81	943.562	-0.634444	0.211253	-3.00324	0.00267124
Hist1h2ag	33.28	5.62389	0.583503	9.63815	5.52e-22
Marcks	462.256	1.70758	0.177227	9.63499	5.69e-22
Plcg2	1113.84	-0.466312	0.15205	-3.06682	0.00216347
Pstpip2	57.4301	3.75234	0.389786	9.62669	6.17e-22
Ifi204	75.1115	3.44947	0.358601	9.61924	6.63e-22
Sdf4	1275.29	-0.950679	0.0988435	-9.61803	6.71e-22
Aff1	1175.63	-0.48054	0.166186	-2.89158	0.00383314
Ptpn6	405.247	2.62809	0.273566	9.6068	7.48e-22
Pbk	30.4805	5.74934	0.599022	9.59788	8.16e-22
Gata6	472.989	-1.27363	0.132867	-9.58573	9.18e-22
Ctsc	407.731	2.28063	0.23799	9.58289	9.44e-22
Bptf	1130.21	-0.304798	0.113173	-2.6932	0.007077
Mafb	282.157	2.65548	0.277186	9.58015	9.69e-22
Plek	247.195	2.87648	0.300381	9.5761	1.01e-21
Slc2a3	93.5021	3.15887	0.330136	9.56837	1.09e-21
Piezo1	1038.54	0.0332024	0.20677	0.160577	0.872427
Acvrl1	873.678	-0.564131	0.192946	-2.92377	0.00345819
Arid3a	184.11	3.3636	0.351846	9.55985	1.18e-21
Sptan1	7220.48	-1.0973	0.114983	-9.54307	1.39e-21
Kif5b	1027.01	0.0725072	0.173348	0.418276	0.675745
Zfp106	1132.9	-0.159934	0.0991883	-1.61243	0.106868
Smad7	800.866	-1.33704	0.140158	-9.53948	1.44e-21
Plau	157.947	3.67946	0.386543	9.51888	1.75e-21
Blm	44.0679	3.20521	0.3374	9.49975	2.1e-21
Polr2a	1147.32	-0.276405	0.0963436	-2.86895	0.00411838
S100a8	1168.17	5.64615	0.595056	9.48843	2.35e-21
Olfm4	48.2476	5.87457	0.619385	9.48453	2.43e-21
Itpr2	924.639	-1.06054	0.111931	-9.47488	2.67e-21
S100a6	685.288	1.20963	0.127672	9.47452	2.68e-21
Tax1bp1	1159.32	0.114081	0.111606	1.02218	0.306698
Slc43a2	247.829	2.26913	0.239845	9.4608	3.06e-21
Epb42	78.1378	4.57436	0.483756	9.45594	3.2e-21
Hipk1	1280.25	0.350003	0.172655	2.02718	0.0426439
Tacc1	1105.2	-0.381946	0.151507	-2.52098	0.0117029
Ep300	1114.32	-0.0843703	0.138288	-0.610105	0.541792
Smoc1	1894.64	-1.75865	0.186018	-9.4542	3.26e-21
Nfic	1090	-0.308442	0.132582	-2.32643	0.0199956
Fkbp1a	1032.16	-0.0133468	0.20976	-0.0636287	0.949266
Prkcd	350.119	1.91552	0.202643	9.45269	3.3e-21
Lcp2	152.133	2.60217	0.275931	9.4305	4.08e-21
Mmp2	579.484	-0.0547782	0.199221	-0.274962	0.783346
Kif20a	109.3	3.50293	0.371782	9.42201	4.43e-21
Tagln	535.432	-0.624643	0.242691	-2.57382	0.0100583
Ywhab	1063.67	-0.00689234	0.113855	-0.0605361	0.951729
Rapgef5	802.78	-1.46658	0.156083	-9.39616	5.66e-21
Slfn9	102.486	3.3158	0.352998	9.39325	5.82e-21
Irf8	152.394	2.41456	0.257248	9.38614	6.22e-21
Siglec1	151.524	5.34101	0.569051	9.38583	6.24e-21
Dnajc10	1039.49	-0.398294	0.17567	-2.26728	0.023373
Ccl8	31.2226	6.59088	0.702447	9.38275	6.43e-21
C3ar1	156.65	4.86644	0.519071	9.37528	6.9e-21
Mrc1	719.539	4.05093	0.432162	9.37365	7.01e-21
Kcnt2	221.289	-2.03473	0.21715	-9.37014	7.24e-21
Klf4	775.383	-0.596197	0.251591	-2.36971	0.0178021
Eif3c	1110.66	0.26558	0.124355	2.13566	0.032707
Gdi2	1189.1	0.313503	0.110572	2.83528	0.0045785
Hey2	599.204	-1.92508	0.205512	-9.36727	7.44e-21
Copa	1089.43	0.0657909	0.101235	0.64988	0.51577
Klf6	924.418	-0.370889	0.189517	-1.95702	0.0503455
Trip12	1150.23	-0.0342975	0.104776	-0.327342	0.743409
Emilin1	882.118	-0.316438	0.187912	-1.68397	0.0921868
Nisch	1010.22	-0.294367	0.111601	-2.63768	0.00834746
Ucp2	1257.82	2.74068	0.292618	9.36606	7.53e-21
Anxa3	1045.05	-0.497453	0.159509	-3.11866	0.00181678
Dock6	1274.59	-1.14669	0.122491	-9.36141	7.87e-21
Arid1a	1088.78	0.0306576	0.125431	0.244418	0.806907
Abcd2	43.0674	3.67989	0.393149	9.36002	7.97e-21
Ehd1	1034.99	-0.243537	0.145949	-1.66865	0.095187
Thbs2	146.644	3.0345	0.324432	9.35329	8.5e-21
Atp8b4	95.0372	3.52916	0.377325	9.35312	8.51e-21
Bgn	15453.7	-1.41363	0.151232	-9.34741	8.98e-21
Dock8	554.891	2.33397	0.249781	9.34406	9.27e-21
Rplp0	1043.81	0.994936	0.106505	9.34167	9.48e-21
Rab3il1	144.152	2.69757	0.28906	9.33224	1.04e-20
Rhd	52.8807	5.33437	0.571719	9.3304	1.05e-20
Hist2h2ac	198.032	3.0698	0.329081	9.3284	1.07e-20
Myb	83.4444	4.19535	0.449789	9.32738	1.09e-20
Jag1	723.561	-0.231957	0.253258	-0.915891	0.359724
Egr1	800.53	-0.826298	0.275628	-2.99787	0.00271871
Nfia	1536.52	-1.16863	0.125317	-9.32543	1.11e-20
Ptp4a2	1107.35	0.11153	0.116708	0.955631	0.339259
Sptb	452.505	4.00187	0.429445	9.31871	1.18e-20
Stard13	349.635	-1.29501	0.139034	-9.31436	1.23e-20
Gsg2	29.4085	6.54146	0.702619	9.31012	1.28e-20
Shcbp1	26.7677	6.13079	0.659124	9.30143	1.39e-20
Ttc28	1559.11	-1.38372	0.148879	-9.29428	1.48e-20
Sgk1	867.978	-0.533943	0.31149	-1.71416	0.0864999
Scd2	1039.32	-0.468836	0.201726	-2.32412	0.0201192
Cers4	370.264	-1.45846	0.157102	-9.2835	1.64e-20
Dock9	1203.15	-1.3009	0.14016	-9.28152	1.67e-20
Sf1	1103.81	0.197416	0.113068	1.746	0.0808114
Gnas	1010.73	-0.237173	0.0948101	-2.50156	0.0123649
Vav3	84.8607	2.87138	0.309768	9.26946	1.87e-20
Itsn2	1051.46	0.0844113	0.0874901	0.964809	0.33464
Bcr	866.309	-0.425731	0.152492	-2.79183	0.0052411
Birc5	146.55	5.18709	0.560989	9.24633	2.32e-20
Rac1	1042.69	0.0404225	0.12729	0.317563	0.750817
Coro1a	446.237	2.64091	0.285958	9.23533	2.57e-20
Cables1	204.102	-1.94587	0.21085	-9.22869	2.74e-20
Smox	91.9348	2.9558	0.321114	9.20483	3.42e-20
Fam49b	162.72	2.63423	0.286274	9.20177	3.52e-20
Hist1h2bc	178.718	1.69177	0.183923	9.19826	3.64e-20
Fam64a	44.205	3.84457	0.418088	9.19561	3.73e-20
Hist1h2bn	49.1881	5.04294	0.548945	9.18661	4.05e-20
Car2	351.539	4.51818	0.492265	9.17835	4.38e-20
Ptpn1	490.249	1.19562	0.130395	9.16922	4.76e-20
Clec4a3	61.5143	3.2092	0.350022	9.16858	4.79e-20
Aldh2	1133.28	-0.313276	0.151086	-2.07349	0.0381269
Herc2	2088.12	-1.1653	0.127143	-9.16531	4.94e-20
Pyhin1	97.0559	2.56223	0.279661	9.16191	5.1e-20
Tgfbr2	851.39	-0.0784754	0.137505	-0.570709	0.568197
Kcnab2	114.413	2.8946	0.316105	9.15708	5.33e-20
Dopey2	809.469	-1.14927	0.125721	-9.14148	6.16e-20
Capn2	1054.16	0.259336	0.191771	1.35232	0.176272
Hist1h4d	565.683	1.91637	0.209934	9.12844	6.95e-20
Fam129b	891.641	-0.288232	0.19491	-1.47879	0.139196
Bmx	1102.15	-1.86879	0.204745	-9.1274	7.02e-20
Ermap	88.4599	4.44155	0.486781	9.12433	7.22e-20
Armcx4	396.667	-0.283782	0.279577	-1.01504	0.310086
Dag1	824.781	-0.51111	0.18136	-2.8182	0.0048294
Adipor1	1156.52	0.158429	0.14378	1.10189	0.270511
Tmpo	1091.24	-0.431508	0.14397	-2.9972	0.00272471
Inpp5d	413.508	1.54249	0.169214	9.11561	7.82e-20
Ttk	27.9756	4.46296	0.489611	9.11531	7.84e-20
Rock1	937.137	-0.277826	0.13349	-2.08125	0.0374113
Rbm39	961.304	-0.215739	0.13626	-1.58328	0.113357
Lgmn	674.24	1.71524	0.188202	9.11384	7.95e-20
Disp2	41.6166	6.59503	0.723937	9.10994	8.24e-20
Cbx7	220.847	-1.56082	0.17134	-9.10944	8.28e-20
Chaf1a	151.531	3.0625	0.336263	9.10744	8.43e-20
Cadps2	248.617	-1.59821	0.175616	-9.10061	8.98e-20
Lamc1	832.217	0.437202	0.20952	2.08669	0.0369165
Man2a1	922.228	-0.0506448	0.135074	-0.374942	0.707704
Fbn2	35.2037	5.70125	0.626644	9.09807	9.2e-20
Eif5b	1018.64	0.147261	0.106479	1.38301	0.166663
Vcl	836.007	0.233081	0.157598	1.47896	0.139152
Ccl2	39.129	6.5657	0.721781	9.09652	9.33e-20
Ttc7	148.953	2.08475	0.229317	9.09115	9.8e-20
Mettl7a1	410.295	-1.56986	0.172763	-9.08676	1.02e-19
Dock11	347.266	1.30119	0.143218	9.08539	1.03e-19
Pcbp2	1054.29	0.0724903	0.0966628	0.749929	0.453297
Rnasel	175.781	2.48986	0.274181	9.0811	1.07e-19
Ttyh2	36.7502	4.13942	0.456442	9.06889	1.2e-19
Gsr	484.434	2.02006	0.222924	9.06169	1.28e-19
Timp3	6194.37	-1.49048	0.164523	-9.05942	1.31e-19
Zhx3	608.885	-1.23932	0.136938	-9.0502	1.43e-19
AI607873	146.463	2.64088	0.292169	9.03886	1.58e-19
Gabarapl1	602.186	-1.56757	0.173441	-9.03809	1.59e-19
Evi2a	43.6414	3.76487	0.416799	9.03281	1.67e-19
Lama5	730.109	-0.628759	0.225641	-2.78655	0.00532732
Filip1l	661.166	0.216822	0.160297	1.35263	0.176174
Brd4	1050.14	0.105847	0.112182	0.943529	0.34541
Bmp2k	198.617	2.16731	0.240133	9.02547	1.79e-19
Tns1	4371.73	-1.06327	0.117908	-9.01779	1.92e-19
Usp47	968.438	-0.0193504	0.100129	-0.193254	0.84676
Hectd1	963.686	-0.10414	0.110221	-0.944834	0.344744
Parvg	134.471	2.76474	0.306604	9.0173	1.93e-19
Rpl22	1059.3	0.00610139	0.125862	0.0484769	0.961336
Pla2g7	246.534	2.70492	0.300085	9.01383	1.99e-19
Mxd1	422.343	2.7784	0.308413	9.0087	2.09e-19
Atp11a	813.346	-0.261986	0.107578	-2.4353	0.0148793
Cd300lf	49.9114	3.85116	0.42754	9.00773	2.1e-19
Hnrnpul2	996.659	0.252544	0.0995039	2.53803	0.0111479
Chad	80.5964	-2.59544	0.288173	-9.00654	2.13e-19
Apbb2	784.523	-0.269575	0.20228	-1.33268	0.182635
4930438A08Rik	32.124	5.41145	0.601383	8.99834	2.29e-19
Fyb	511.731	2.39272	0.266041	8.9938	2.39e-19
Ogdh	948.313	-0.211584	0.105826	-1.99936	0.0455698
Dab2	632.933	1.57958	0.175818	8.98417	2.61e-19
Cdc42bpa	1668.86	-1.42918	0.159233	-8.97537	2.82e-19
Rgs10	168.264	2.39949	0.267358	8.97481	2.84e-19
Plxdc2	557.584	-1.4273	0.159146	-8.9685	3.01e-19
Ski	1513.73	-0.850574	0.094861	-8.96652	3.06e-19
Pik3cd	237.904	2.26567	0.253141	8.95023	3.55e-19
Tanc2	825.119	-1.19784	0.133907	-8.94527	3.71e-19
Cd47	958.992	-0.293108	0.132316	-2.21521	0.0267457
Uba1	963.235	0.0696058	0.12287	0.5665	0.571054
Dap	888.3	-0.285183	0.140107	-2.03546	0.0418044
Ncf1	520.833	4.02038	0.449818	8.93778	3.97e-19
Lrp6	887.154	-0.418663	0.129761	-3.22642	0.0012535
Brd2	875.907	-0.298302	0.102996	-2.89623	0.00377672
Tifab	63.7044	2.80302	0.313853	8.93097	4.22e-19
Runx1	114.922	2.74311	0.307383	8.92409	4.49e-19
Tm9sf3	851.918	-0.221193	0.121316	-1.82328	0.0682607
Kifc1	35.2718	4.04159	0.45294	8.92301	4.54e-19
Herc1	1027.35	-0.180662	0.155686	-1.16042	0.245877
Top1	915.133	0.150594	0.0956714	1.57407	0.115471
Ntn1	1153.14	-1.32585	0.148599	-8.92235	4.57e-19
Entpd1	765.741	-0.36469	0.159078	-2.29253	0.0218754
Top2b	921.224	-0.0567309	0.117767	-0.481722	0.630003
Usp9x	941.815	-0.247776	0.117532	-2.10816	0.0350173
Znfx1	835.092	-0.362109	0.130628	-2.77207	0.00557011
Sema4a	94.5106	3.40358	0.381516	8.92118	4.61e-19
Csnk1a1	869.21	0.132888	0.100695	1.31971	0.186933
Akt1	916.817	0.214183	0.129221	1.65749	0.0974196
Add3	1053.15	0.0494087	0.133188	0.370968	0.710661
Per3	199.09	-1.95155	0.218847	-8.91745	4.77e-19
Mcam	525.324	0.488363	0.290431	1.68151	0.0926638
Jmjd1c	896.88	-0.197638	0.127426	-1.551	0.120901
Usp34	889.503	-0.23987	0.115858	-2.07037	0.0384174
Glud1	958.131	-0.176832	0.0940186	-1.88082	0.059996
Hnrnph1	959.686	0.0899578	0.125323	0.717805	0.472877
Dbf4	66.3806	3.25169	0.36493	8.91045	5.08e-19
C1qc	275.138	4.17465	0.468576	8.90922	5.14e-19
Aldoa	982.048	0.0986088	0.135708	0.726626	0.467455
42615	834.333	-0.138346	0.152943	-0.904559	0.365699
Sf3b1	887.722	-0.111002	0.108893	-1.01937	0.308028
P2ry6	75.1982	2.44846	0.27491	8.90642	5.27e-19
Syk	620.642	2.7067	0.303967	8.90459	5.36e-19
Arid1b	899.756	-0.286951	0.123844	-2.31704	0.0205016
Cks2	34.4099	4.43633	0.499105	8.88858	6.19e-19
Hp1bp3	922.016	-0.221065	0.104441	-2.11665	0.0342891
E2f2	242.908	3.27319	0.368331	8.88655	6.3e-19
Swap70	823.032	-0.361758	0.112524	-3.21493	0.00130477
Ddx17	898.796	-0.186436	0.138134	-1.34967	0.17712
Rnf19b	199.027	1.343	0.151302	8.87626	6.91e-19
Dck	74.2509	2.42245	0.273142	8.8688	7.39e-19
Klc1	835.256	-0.208807	0.115944	-1.80093	0.0717144
Col14a1	657.942	0.0960823	0.269414	0.356635	0.721365
Rad21	1075.67	0.402768	0.139663	2.88386	0.00392838
Zfhx3	787.582	-0.226864	0.106362	-2.13294	0.0329298
Tmsb10	212.49	1.36814	0.154937	8.83031	1.04e-18
Nipbl	901.86	-0.288607	0.136082	-2.12083	0.0339359
Trrap	881.871	-0.124867	0.130213	-0.958945	0.337586
Pdlim3	278.045	-1.44738	0.163926	-8.82945	1.05e-18
Setd5	861.137	-0.232305	0.115412	-2.01284	0.0441313
Tmem123	802.673	-0.215367	0.143341	-1.50248	0.132974
Hif1a	805.325	0.0188181	0.13652	0.137842	0.890366
Nckap1	801.703	-0.685852	0.231818	-2.95858	0.0030906
Gcnt1	782.278	-1.6142	0.182885	-8.8263	1.08e-18
Vipr1	494.254	-1.7972	0.203621	-8.82621	1.08e-18
Gm8730	569.672	1.00957	0.114606	8.80906	1.26e-18
Snx5	309.502	1.65714	0.188204	8.80498	1.31e-18
Calm3	938.516	0.387445	0.121814	3.18062	0.0014696
Ankrd17	824.848	-0.31702	0.106416	-2.97906	0.00289131
Pdcd6ip	886.318	-0.127474	0.118249	-1.07801	0.281029
Mbd2	869.12	-0.0878066	0.122066	-0.719339	0.471932
Uggt1	816.886	0.0411513	0.160313	0.256694	0.797415
Zfp36l2	944.991	0.0623387	0.147139	0.423673	0.671804
Mib1	785.789	-0.220248	0.105164	-2.09433	0.0362306
Tm9sf2	838.497	-0.354252	0.145008	-2.44297	0.0145668
Serpinb1a	145.816	2.77092	0.314837	8.80112	1.35e-18
Sod3	1595.95	-1.42511	0.161961	-8.79907	1.38e-18
Hist1h3f	31.9976	4.40004	0.500139	8.79764	1.4e-18
Enpp5	207.765	-1.43747	0.163427	-8.79579	1.42e-18
Rbm25	946.932	0.390347	0.137041	2.8484	0.00439395
Cenpf	362.907	3.90759	0.444393	8.79309	1.46e-18
Klk10	578.317	-1.55179	0.176741	-8.78002	1.63e-18
Dut	89.3106	2.34628	0.267329	8.77676	1.68e-18
Golga2	809.858	-0.231211	0.112738	-2.05088	0.040279
Sh3glb1	887.013	0.0142316	0.109094	0.130453	0.896208
Hist2h4	178.157	2.15939	0.246226	8.76994	1.79e-18
Fat1	624.452	-0.392731	0.200604	-1.95774	0.05026
Sh3bgrl	794.123	-0.0293912	0.127782	-0.230011	0.818083
Cic	963.532	0.154471	0.106826	1.44601	0.148174
Mycbp2	826.543	-0.396238	0.125722	-3.15171	0.0016232
Galnt2	751.947	0.0201767	0.151136	0.133501	0.893798
Dnm2	908.703	0.289628	0.0977951	2.96158	0.00306061
Qk	890.688	0.209344	0.108673	1.92637	0.0540584
Gp9	45.6114	3.18864	0.363749	8.76605	1.85e-18
Cp	3407.62	-1.62705	0.185782	-8.7578	1.99e-18
Smg1	864.955	-0.220202	0.133117	-1.6542	0.0980872
Eif4g3	891.052	0.334005	0.124822	2.67585	0.00745403
Plxnb2	563.442	1.50966	0.17265	8.74406	2.25e-18
Usp24	817.353	0.0371806	0.141773	0.262254	0.793125
Diaph1	912.81	0.222096	0.117068	1.89715	0.0578075
Pcmtd1	648.66	-0.975157	0.111597	-8.73821	2.37e-18
Pi16	647.666	-0.270274	0.216563	-1.24801	0.212026
Smtn	718.585	-0.374013	0.175665	-2.12912	0.0332439
Gns	870.672	0.162494	0.133179	1.22012	0.22242
Rasgrf2	629.768	-1.74962	0.200334	-8.73351	2.47e-18
Mcm3	332.088	1.8591	0.213139	8.7225	2.72e-18
Stag2	904.425	-0.118477	0.116496	-1.01701	0.30915
Spon1	1934.4	-1.43836	0.164983	-8.71825	2.83e-18
Slfn5	707.337	-0.256881	0.162933	-1.57661	0.114886
Rad51	41.6451	3.79767	0.436505	8.70017	3.31e-18
Atp1a3	128.297	2.6429	0.303809	8.69922	3.34e-18
Chd1	839.449	0.112946	0.111133	1.01631	0.309481
Cdt1	61.1739	2.83159	0.325547	8.69795	3.38e-18
Nrd1	872.816	-0.0791575	0.098579	-0.802985	0.421983
Ephx2	918.317	-2.05564	0.236545	-8.69026	3.62e-18
Eps8	158.386	2.27975	0.262496	8.68488	3.79e-18
Ephb4	685.938	-0.518666	0.184644	-2.80901	0.0049694
Baz2a	860.508	0.0654498	0.139147	0.470364	0.638095
Ybx3	958.68	0.443901	0.166267	2.66981	0.00758935
Pbrm1	841.456	-0.056955	0.130148	-0.437617	0.661664
Cebpe	27.3169	6.27852	0.723109	8.68267	3.87e-18
Rps6ka1	222.137	2.1672	0.249805	8.67558	4.11e-18
Prg3	32.212	5.81147	0.669913	8.67495	4.14e-18
Stxbp6	262.885	-1.54149	0.177835	-8.66811	4.39e-18
Cnbp	837.098	-0.403241	0.133654	-3.01706	0.00255243
Ylpm1	811.532	-0.300474	0.133547	-2.24995	0.0244522
Mapk6	261.676	2.16234	0.249625	8.66235	4.62e-18
Rps5	907.741	0.000247045	0.0878825	0.00281108	0.997757
Dnmt1	580.55	1.71401	0.197872	8.6622	4.63e-18
Flii	813.663	-0.225394	0.0924925	-2.43689	0.014814
Pxn	854.195	-0.0324304	0.118306	-0.274123	0.78399
Fxyd5	838.49	-0.0946742	0.127614	-0.741877	0.458162
Selplg	186.997	2.7585	0.318586	8.65859	4.78e-18
9430020K01Rik	3895.35	-1.31905	0.152384	-8.65609	4.88e-18
Mcm2	194.642	2.1097	0.244002	8.64622	5.32e-18
Atf7ip	874.18	-0.0567105	0.116942	-0.484945	0.627716
Plk4	94.9532	2.83718	0.328611	8.63385	5.93e-18
Oas3	63.8161	3.48823	0.404383	8.62606	6.35e-18
Nucb2	754.026	-0.113413	0.190816	-0.594359	0.552272
Aes	786.978	-0.115515	0.106362	-1.08605	0.277455
Cdc37	815.299	0.341576	0.12659	2.69828	0.00696991
Sel1l	726.597	-0.477149	0.148597	-3.21103	0.0013226
Ccnd2	1157.61	-1.1625	0.134873	-8.6192	6.74e-18
Ifngr2	181.037	1.26946	0.147328	8.61655	6.9e-18
Lhfpl2	50.3912	3.10622	0.360879	8.60739	7.47e-18
Adh1	899.008	-1.60563	0.186565	-8.60625	7.55e-18
Wdfy4	235.775	2.71616	0.315725	8.60293	7.77e-18
Fat4	441.769	-1.33736	0.155582	-8.59585	8.27e-18
Ndc80	68.0563	4.00057	0.465725	8.59	8.7e-18
Cenpb	793.859	-0.134984	0.105788	-1.27599	0.201958
Bag6	801.073	-0.0615275	0.106155	-0.579603	0.562182
Ankrd13a	823.942	0.0972007	0.128308	0.757558	0.448716
Treml2	161.448	2.81601	0.328148	8.58154	9.36e-18
Golga3	771.638	-0.00535931	0.108293	-0.0494888	0.96053
Hist1h4n	70.6474	3.59025	0.418618	8.57642	9.79e-18
Rpn2	808.205	-0.156575	0.139941	-1.11886	0.263199
Parm1	516.785	-1.45925	0.170356	-8.56588	1.07e-17
Rbp1	885.166	-1.42526	0.166433	-8.56359	1.09e-17
Prkcb	160.296	2.73666	0.319534	8.56453	1.09e-17
Rsrp1	818.591	0.0984904	0.197983	0.49747	0.618858
42624	897.162	0.0873402	0.120193	0.726666	0.467431
Pacsin2	791.59	-0.350471	0.110088	-3.18354	0.00145484
Clec12a	215.883	4.34449	0.508073	8.55091	1.22e-17
Itgam	1159.89	3.71749	0.435206	8.54191	1.32e-17
Gm17087	205.119	1.85488	0.217181	8.54072	1.33e-17
Fermt3	369.845	1.83629	0.215263	8.53044	1.46e-17
Mill2	122.858	-1.94856	0.228587	-8.52435	1.54e-17
Rassf4	219.9	2.73854	0.3216	8.51534	1.66e-17
Cap1	1203.84	0.986702	0.115956	8.50928	1.75e-17
Anp32a	796.804	-0.12216	0.109386	-1.11678	0.264087
Zfr	736.517	-0.327497	0.105292	-3.11037	0.00186852
Ikzf1	289.557	2.59701	0.305266	8.50737	1.78e-17
Ncapg2	189.297	2.25312	0.264861	8.5068	1.79e-17
Cenpi	23.8622	5.33798	0.6275	8.50673	1.79e-17
Plxna4	1114.2	-1.49196	0.175464	-8.50294	1.85e-17
Notch2	985.027	0.453403	0.161421	2.80883	0.00497226
Tpm2	565.029	0.207448	0.407417	0.509177	0.610628
Pum2	787.304	-0.240295	0.111801	-2.14931	0.0316098
Sec31a	711.962	-0.123405	0.111589	-1.10589	0.268776
Ptpn7	84.066	3.28189	0.386017	8.50192	1.86e-17
Themis2	128.98	2.64264	0.310983	8.49769	1.93e-17
Rnf149	160.332	1.83286	0.215713	8.49674	1.95e-17
Troap	27.7405	3.92747	0.46228	8.49587	1.96e-17
Ptpre	289.234	1.57442	0.185533	8.48592	2.14e-17
Epas1	12392	-1.37413	0.162079	-8.47813	2.29e-17
Rac2	285.034	2.9464	0.348499	8.45455	2.8e-17
Nxpe5	22.7293	6.12387	0.724373	8.45403	2.81e-17
Erp29	395.556	0.943377	0.111639	8.45026	2.91e-17
Specc1	940.152	0.574793	0.20097	2.86009	0.00423519
Whsc1	490.437	1.36554	0.161682	8.44586	3.02e-17
Nrip1	565.448	-1.0402	0.123202	-8.44304	3.09e-17
E2f7	59.456	3.58618	0.424938	8.4393	3.19e-17
Zbtb7a	732.48	-0.30523	0.109206	-2.79498	0.00519027
AA474408	1304.11	1.27023	0.540221	2.35131	0.0187073
Pif1	18.6919	5.67563	0.67253	8.43922	3.19e-17
Asprv1	30.3189	5.65529	0.670428	8.43534	3.3e-17
Coro1c	773.513	-0.0341555	0.138455	-0.24669	0.805148
Herpud1	326.775	-1.17293	0.139197	-8.42641	3.56e-17
Anxa5	717.702	-0.0998952	0.12757	-0.783064	0.433589
Igf2r	790.327	-0.0175549	0.131988	-0.133004	0.89419
Ik	765.96	-0.0548547	0.107406	-0.510725	0.609544
Arpc4	393.765	1.13754	0.134994	8.42664	3.56e-17
Eprs	809.96	0.107681	0.136629	0.788124	0.430624
Plpp3	641.142	-0.265463	0.16556	-1.60343	0.10884
Kif20b	143.515	3.06403	0.363758	8.42328	3.66e-17
Tmem184b	646.896	-0.472416	0.182954	-2.58216	0.00981843
Ccdc50	690.477	-0.127972	0.125745	-1.01771	0.308816
Gmip	222.661	1.95137	0.231918	8.41403	3.96e-17
Laptm4a	929.802	-0.98317	0.116947	-8.40698	4.21e-17
Sh3bp1	94.3578	2.21784	0.263937	8.40293	4.35e-17
Rgs19	142.111	1.58179	0.188373	8.39712	4.58e-17
Hlf	79.1746	-3.12215	0.371852	-8.39621	4.61e-17
Luc7l2	745.392	0.0439593	0.114221	0.384861	0.700341
Arpc3	740.574	0.997214	0.118854	8.39027	4.85e-17
Gm15800	842.076	-0.0341774	0.195678	-0.174662	0.861345
Dok3	89.4511	2.49842	0.297969	8.38483	5.08e-17
Acin1	824.596	0.242072	0.125507	1.92876	0.0537612
Hivep2	738.453	-0.347283	0.128589	-2.70071	0.00691922
Eif4a2	519.904	-1.00893	0.120341	-8.38396	5.12e-17
Leo1	168.102	1.72927	0.206302	8.38224	5.19e-17
Tnrc6b	806.082	-0.209311	0.171817	-1.21822	0.22314
Ep400	765	0.0321003	0.120561	0.266257	0.790041
Dennd5b	736.731	-1.43552	0.171263	-8.38195	5.21e-17
Ankhd1	758.591	-0.236511	0.109141	-2.16703	0.0302329
Wwtr1	598.606	-0.318084	0.226231	-1.40602	0.15972
Arhgap23	656.496	-0.213304	0.15072	-1.41523	0.157001
Bub1	25.1651	5.15855	0.615904	8.37556	5.5e-17
Fam65a	628.61	-0.522126	0.20399	-2.55956	0.0104805
Triobp	740.935	0.202674	0.106334	1.90601	0.0566491
Mink1	653.146	-0.443519	0.136577	-3.24738	0.00116472
Ubxn4	690.264	-0.141311	0.139991	-1.00943	0.312768
Cdc6	49.5959	2.90168	0.346487	8.37458	5.54e-17
Ntn4	900.238	-1.71683	0.205274	-8.3636	6.08e-17
Setd7	660.554	-0.388638	0.126159	-3.08054	0.00206623
Myl12a	667.692	-0.175036	0.174537	-1.00286	0.31593
Psme1	683.633	-0.207291	0.147194	-1.40829	0.159045
Nrgn	176.315	2.45595	0.293765	8.36026	6.26e-17
Gja4	632.792	-1.38365	0.454637	-3.04342	0.00233906
Arpc1b	963.365	0.743345	0.0890519	8.34733	6.98e-17
B4galt1	662.316	-0.519729	0.175975	-2.95342	0.00314279
Trem3	32.8241	4.59881	0.551011	8.34614	7.05e-17
Milr1	29.965	4.14849	0.49708	8.34571	7.08e-17
Bmp6	2519.9	-1.6997	0.203703	-8.34402	7.18e-17
Abca7	195.554	1.68478	0.202045	8.33861	7.52e-17
Arhgdib	487.211	1.72437	0.207299	8.3183	8.92e-17
Pcdh7	453.538	-0.421231	0.163921	-2.56972	0.0101779
Cast	690.452	-0.215531	0.0962981	-2.23817	0.02521
Sp100	762.119	0.0498232	0.139109	0.358159	0.720224
Hist1h3b	38.6284	4.61083	0.55527	8.30376	1.01e-16
Sun2	847.229	0.0767626	0.140973	0.544521	0.586083
Sh3bgrl3	484.163	1.09638	0.132096	8.29989	1.04e-16
Whsc1l1	744.711	0.143142	0.124518	1.14957	0.250321
Capns1	695.838	-0.273437	0.131128	-2.08527	0.0370451
Hist1h2bk	52.3048	4.28334	0.516137	8.29884	1.05e-16
Dnajc3	680.357	-0.102333	0.127035	-0.805549	0.420503
Cnn3	612.971	-0.279124	0.162882	-1.71366	0.0865911
Chd3	657.529	-0.500076	0.164119	-3.04703	0.00231114
Cyfip1	764.903	0.310081	0.137273	2.25886	0.0238918
Ms4a7	22.7687	5.72261	0.689632	8.29806	1.06e-16
Eps15	788.536	0.109662	0.144028	0.761394	0.446422
Rrm1	363.381	1.79769	0.216914	8.28757	1.16e-16
Mgp	4758.96	-1.64853	0.199148	-8.27789	1.25e-16
I830077J02Rik	27.6566	3.98314	0.481147	8.27843	1.25e-16
Slu7	712.487	-0.157422	0.121956	-1.29081	0.196769
Fmnl1	472.85	2.37208	0.286816	8.27041	1.34e-16
Spc25	55.9482	3.81165	0.461089	8.26662	1.38e-16
Neil3	20.5135	5.68404	0.687613	8.26634	1.38e-16
Taldo1	420.311	1.41992	0.171839	8.26311	1.42e-16
Ahnak	17980.4	-0.813867	0.0986614	-8.24909	1.6e-16
Clic5	632.703	-1.88551	0.228679	-8.24521	1.65e-16
Cep250	731.332	0.0912272	0.113106	0.806561	0.41992
Prpf4b	720.219	-0.0479502	0.12786	-0.375021	0.707645
Pcna	120.645	1.76685	0.214635	8.2319	1.84e-16
Ssh2	846.374	0.33242	0.163869	2.02857	0.0425023
Stat6	767.959	0.0935995	0.110007	0.850853	0.394851
Kdm6b	606.291	-0.290205	0.158907	-1.82626	0.0678109
Ssr1	752.539	0.130345	0.13314	0.979012	0.327574
Tgoln1	952.822	-0.988302	0.120083	-8.23012	1.87e-16
Cpt1a	616.488	-0.365265	0.146866	-2.48706	0.0128805
Hist1h2an	22.852	4.49027	0.54622	8.22064	2.02e-16
S100a9	2298.07	5.15375	0.627769	8.20962	2.22e-16
Scaf11	757.482	-0.128433	0.115217	-1.11471	0.264976
Hspa4	662.103	0.360155	0.150972	2.38557	0.0170526
Zfp638	687.862	-0.346541	0.109859	-3.15441	0.00160822
Nrbp2	212.734	-1.72872	0.210593	-8.20879	2.23e-16
Slc7a5	89.2871	2.80868	0.342171	8.2084	2.24e-16
Rab2a	628.356	-0.0809419	0.102044	-0.793209	0.427656
Nes	774.791	1.05369	0.512484	2.05605	0.0397777
Fgfr1	1006.43	-0.966545	0.117769	-8.20713	2.27e-16
Sqstm1	640.756	-0.314702	0.115079	-2.73467	0.00624434
Inpp1	265.133	-1.38517	0.1689	-8.20109	2.38e-16
Slc12a6	744.703	-0.290189	0.131669	-2.20393	0.0275291
Cux1	690.017	-0.0348642	0.11584	-0.300969	0.763438
Sp1	694.717	-0.295808	0.120121	-2.46258	0.013794
Pam	6439.08	-1.669	0.203792	-8.18973	2.62e-16
Pten	715.418	0.221896	0.121607	1.82469	0.0680479
Cflar	642.934	-0.114322	0.111088	-1.02912	0.303424
Lyst	852.41	0.280929	0.235438	1.19322	0.232783
Clstn1	1730.54	-1.45162	0.177339	-8.18556	2.71e-16
Tpx2	287.21	4.18321	0.511161	8.18375	2.75e-16
Ubl3	684.162	-0.104719	0.166971	-0.627168	0.530549
Helz2	671.021	-0.491179	0.152311	-3.22485	0.00126039
Skp1a	604.565	-0.201587	0.10728	-1.87907	0.0602343
Klf7	536.362	-1.08678	0.132917	-8.17637	2.93e-16
Vasp	386.831	1.4716	0.1801	8.171	3.06e-16
Slc4a1	845.29	4.06955	0.498094	8.17025	3.08e-16
Fzd6	531.999	-0.804395	0.253544	-3.17261	0.00151075
Ldlr	223.329	1.71539	0.21029	8.15724	3.43e-16
Stat1	637.975	0.315325	0.184553	1.70859	0.0875271
Brca2	78.2272	2.40775	0.295356	8.15202	3.58e-16
Tcf4	570.126	-0.321572	0.188436	-1.70654	0.0879085
Cyfip2	330.469	2.65589	0.326199	8.14192	3.89e-16
Nucks1	824.377	0.363949	0.147932	2.46025	0.0138838
Supt5	711.121	-0.0868214	0.118355	-0.733571	0.46321
Supt16	781.285	0.296294	0.12081	2.45255	0.0141847
Pecam1	17140.1	-1.51637	0.186462	-8.1323	4.21e-16
Nckap1l	333.313	2.68348	0.33011	8.12905	4.33e-16
Hist1h4k	95.7747	3.41334	0.420052	8.12599	4.44e-16
Glul	760.376	-0.198509	0.275634	-0.72019	0.471408
Zc3h13	678.309	-0.0164434	0.109665	-0.149942	0.880811
Sfrp2	307.232	1.55992	0.519501	3.00272	0.00267578
Sorbs2	500.085	-0.746769	0.232122	-3.21714	0.00129474
Copb2	719.481	0.334194	0.101593	3.28952	0.00100358
Ctsl	739.802	0.0301547	0.227504	0.132546	0.894553
Csnk1g2	668.217	-0.286978	0.106872	-2.68526	0.00724734
Plpp1	623.46	-0.362052	0.219141	-1.65214	0.0985051
Cd52	93.8072	2.98366	0.367659	8.11528	4.85e-16
Col23a1	325.927	-1.74911	0.21559	-8.11316	4.93e-16
Samsn1	64.8102	2.93432	0.361743	8.11163	4.99e-16
Serpinb6a	734.245	0.0165943	0.127522	0.130129	0.896464
Sik1	609.611	-1.02619	0.575696	-1.78252	NA
Rpl26	721.629	0.12499	0.134192	0.931424	0.351634
Eif3b	712.683	0.401057	0.148301	2.70435	0.00684381
Sbno1	673.468	-0.061018	0.12537	-0.486702	0.626469
Csf2rb2	66.4242	2.72797	0.337048	8.09371	5.79e-16
Gtse1	54.7469	4.351	0.537596	8.09345	5.8e-16
Atp2a2	660.453	0.361465	0.144399	2.50323	0.0123065
Tnrc6c	640.375	-0.382367	0.13604	-2.81069	0.0049435
Git1	586.061	-0.0301319	0.159473	-0.188947	0.850135
Srrm1	680.938	0.180514	0.0940855	1.91862	0.0550328
Ubxn1	697.131	0.0696077	0.124366	0.5597	0.575684
Setx	725.155	-0.152603	0.150441	-1.01437	0.310407
Wapl	747.512	0.216875	0.146358	1.48181	0.13839
Zyx	3935.74	-0.899524	0.111199	-8.08934	6e-16
Ssrp1	818.466	0.524616	0.166898	3.14333	0.00167037
Ap2b1	601.329	-0.161298	0.0971263	-1.6607	0.0967741
Zscan26	235.575	-1.13602	0.140505	-8.08523	6.2e-16
Hivep1	643.698	-0.247377	0.101902	-2.4276	0.0151991
Cds2	1014.63	-0.804915	0.0996117	-8.08053	6.45e-16
Myl9	402.882	-0.154478	0.231462	-0.667404	0.504514
Chd9	681.434	-0.291971	0.131458	-2.22103	0.0263491
Oaf	69.1444	2.46476	0.305041	8.08008	6.47e-16
42628	659.683	0.216109	0.113197	1.90915	0.0562433
Anapc5	715.343	0.217352	0.0969175	2.24265	0.0249197
Ssb	675.28	0.405805	0.147045	2.75973	0.00578483
Rai14	499.913	-0.204504	0.201973	-1.01253	0.311285
Tiam1	130.051	2.59982	0.321764	8.07989	6.48e-16
Parp14	605.967	-0.195524	0.186806	-1.04667	0.295251
Ehbp1l1	691.189	0.263063	0.112758	2.33299	0.0196485
Card9	53.7415	3.20271	0.396612	8.07518	6.74e-16
Adgre5	659.933	-0.36052	0.122803	-2.93575	0.00332743
Med13l	664.532	0.130056	0.0989196	1.31476	0.188591
4932438A13Rik	721.659	-0.130575	0.161188	-0.810075	0.417897
Pnisr	679.653	-0.23689	0.178699	-1.32564	0.184958
Smc3	742.176	0.287755	0.139351	2.06497	0.0389256
Il17ra	217.354	2.01549	0.24988	8.06584	7.27e-16
Srgn	576.392	-0.417963	0.173502	-2.40898	0.015997
Ncf2	136.403	3.06545	0.380066	8.06558	7.29e-16
Cdr2	359.629	1.8632	0.23153	8.04735	8.46e-16
Pkp4	948.737	-0.921397	0.114605	-8.03976	9e-16
Nt5dc2	39.4177	3.79833	0.472704	8.03531	9.33e-16
Trip11	581.279	-0.405544	0.126262	-3.21193	0.00131846
Spop	667.528	-0.202696	0.122496	-1.65471	0.0979828
Was	100.645	2.9346	0.365273	8.034	9.43e-16
Coch	192.759	-2.06018	0.256448	-8.03352	9.47e-16
Msr1	60.6335	3.6386	0.453037	8.03157	9.62e-16
Irf6	903.232	-1.86254	0.232188	-8.02169	1.04e-15
Serp1	321.235	1.52917	0.190696	8.01892	1.07e-15
Arap3	627.287	-0.12892	0.168189	-0.766518	0.443368
Spg20	427.305	-0.866893	0.108362	-7.99998	1.24e-15
Adra2a	1457.41	-2.16291	0.270473	-7.99674	1.28e-15
Adam19	194.62	2.53055	0.316517	7.99498	1.3e-15
Akr1a1	647.122	0.126664	0.134747	0.940016	0.347209
Ppig	660.406	0.040756	0.10512	0.38771	0.69823
L1cam	287.272	-1.30024	0.162667	-7.99322	1.31e-15
Cltb	543.091	-0.500356	0.227225	-2.20202	0.0276636
Slc38a1	106.749	2.14253	0.268017	7.99399	1.31e-15
Adpgk	315.127	2.35571	0.294741	7.99249	1.32e-15
Pde3b	799.375	-1.36703	0.171165	-7.98663	1.39e-15
AF251705	24.1696	4.41091	0.552522	7.98322	1.43e-15
Rps20	731.972	0.273229	0.146796	1.86129	0.0627039
Ezh1	344.654	-1.04507	0.130969	-7.97954	1.47e-15
Mgam	39.3965	4.91913	0.616642	7.97728	1.5e-15
Mapk3	627.338	-0.521189	0.159775	-3.26203	0.00110619
Bclaf1	681.8	0.0767363	0.112053	0.684821	0.493457
P3h3	422.692	-1.38886	0.17423	-7.97143	1.57e-15
Xiap	654.606	-0.337068	0.103235	-3.26504	0.00109447
Lman2	647.983	-0.202295	0.135172	-1.49657	0.134505
Sox18	567.137	-0.851224	0.261905	-3.25013	0.00115353
Camp	294.667	5.942	0.746643	7.95828	1.74e-15
Cep350	679.911	0.294497	0.137858	2.13624	0.0326595
Cd9	589.53	-0.328999	0.16141	-2.03829	0.0415212
Cenpn	22.2025	4.63004	0.581834	7.95766	1.75e-15
Abcf1	644.161	0.172515	0.119092	1.44859	0.147452
Rab11fip1	56.7531	2.64611	0.332678	7.95398	1.81e-15
Tpm3	668.224	0.495298	0.152765	3.24223	0.00118599
Ap3d1	669.336	0.179943	0.104259	1.72592	0.0843616
Rcn3	531.832	-0.430519	0.146364	-2.94143	0.00326702
Hspa9	670.763	0.180288	0.161873	1.11377	0.26538
Cmip	3222.18	-1.25692	0.158074	-7.95148	1.84e-15
Leng8	642.765	-0.480209	0.203737	-2.357	0.018423
Camk2d	589.241	-0.421212	0.13866	-3.03774	0.00238363
Gng2	44.0021	2.84056	0.357274	7.95064	1.86e-15
Ccl6	907.036	3.85084	0.484896	7.94157	2e-15
Ankrd1	25.9138	4.63052	0.583563	7.93491	2.11e-15
Ppp1r12c	590.374	-0.387113	0.146785	-2.63729	0.00835715
Fam135a	613.896	-1.86634	0.235314	-7.93127	2.17e-15
Jun	1427.84	-1.26524	0.15961	-7.92707	2.24e-15
Fnbp1	672.647	0.252006	0.153034	1.64673	0.0996135
Calcrl	552.2	0.0861367	0.186041	0.462999	0.643365
Fermt2	550.178	-0.453814	0.209354	-2.16769	0.0301822
Syt7	274.923	-1.46869	0.185408	-7.92137	2.35e-15
Abhd2	632.091	-0.165742	0.166258	-0.996895	0.318816
Dync1i2	628.754	-0.102214	0.115954	-0.881502	0.378046
Bri3bp	117.191	1.88958	0.23861	7.9191	2.39e-15
Mical2	1563.6	-1.45507	0.183751	-7.9187	2.4e-15
Tspan33	43.9548	3.98832	0.503966	7.91387	2.5e-15
Flt1	468.543	0.226902	0.253427	0.895331	0.37061
Arap1	787.44	0.510143	0.157124	3.24676	0.00116729
Col4a3	551.282	-1.72945	0.218622	-7.91069	2.56e-15
Fosl2	499.339	0.192778	0.217744	0.88534	0.375973
Fen1	75.4863	2.59925	0.328582	7.91052	2.56e-15
Tsc22d3	659.216	-0.86178	0.310671	-2.77393	0.00553827
Ptpn11	623.443	0.103199	0.107606	0.959041	0.337538
Slc3a2	487.82	-0.474771	0.168689	-2.81447	0.00488582
Ddx46	688.613	0.287804	0.0966761	2.97699	0.0029109
Cpe	2912.35	-1.49102	0.188592	-7.90605	2.66e-15
Stim2	573.501	-0.332345	0.184994	-1.79652	0.0724126
Gdf7	572.157	-1.88891	0.238996	-7.90353	2.71e-15
Mtdh	615.893	0.0833235	0.114333	0.728777	0.466138
Fam83d	23.2542	5.00448	0.633861	7.89523	2.9e-15
Ppp1r15a	594.254	-0.391977	0.286957	-1.36598	0.171946
Nrros	114.845	2.33828	0.296348	7.89032	3.01e-15
Zbtb16	583.12	-1.47611	0.490096	-3.01189	0.00259628
Irf2bp2	600.36	0.0298038	0.199644	0.149285	0.881329
Sema3f	446.045	-0.683264	0.247052	-2.76566	0.00568069
Npr1	851.058	-1.07438	0.136255	-7.88502	3.14e-15
Pld4	142.26	2.87016	0.364248	7.87968	3.28e-15
Anln	202.563	4.27015	0.542006	7.87842	3.32e-15
Sparcl1	476.748	-0.737641	0.237117	-3.11087	0.00186537
Psmd1	625.751	0.274049	0.141438	1.93759	0.0526727
Golim4	2200.54	-1.09506	0.139066	-7.8744	3.42e-15
Fmo5	346.663	-1.46706	0.186352	-7.87255	3.47e-15
F13a1	674.095	3.75014	0.476781	7.86553	3.68e-15
Nedd9	492.333	-0.465795	0.173104	-2.69083	0.00712737
Mgat5	551.711	-0.124958	0.216426	-0.577374	0.563687
Itpripl2	565.846	-0.0607968	0.21893	-0.2777	0.781243
Rbbp6	613.849	0.161243	0.105973	1.52155	0.128122
Zak	492.23	0.0648867	0.128452	0.505144	0.613458
Tnrc6a	626.778	-0.0970039	0.111077	-0.8733	0.3825
Arf1	660.686	0.232879	0.110549	2.10657	0.0351551
Copg1	592.97	0.0190899	0.114997	0.166003	0.868155
Emilin2	327.041	2.22953	0.28394	7.8521	4.09e-15
Gaa	640.226	-1.01901	0.129807	-7.85015	4.16e-15
Lipg	25.6295	5.65518	0.720618	7.84768	4.24e-15
Ptprg	459.131	-1.09253	0.139291	-7.84356	4.38e-15
2810474O19Rik	626.781	-0.322296	0.248939	-1.29468	0.195431
Fmo2	501.937	-0.874972	0.308311	-2.83795	0.00454038
Med13	581.124	-0.176294	0.117303	-1.50289	0.132866
Hist1h4b	78.0895	3.69997	0.471841	7.84157	4.45e-15
Bin2	348.622	2.46276	0.314167	7.83902	4.54e-15
6430548M08Rik	248.992	1.91619	0.244797	7.82768	4.97e-15
Fam129a	555.503	-0.141679	0.149907	-0.945113	0.344601
Vamp2	221.178	-1.09453	0.139899	-7.82369	5.13e-15
Ccl7	17.4939	5.19136	0.663602	7.82301	5.16e-15
Soat1	306.761	1.22835	0.157114	7.81816	5.36e-15
Sh3pxd2b	331.493	1.35562	0.173555	7.81087	5.68e-15
Soga1	551.123	-0.275916	0.144892	-1.90429	0.0568727
Rab6b	234.57	-1.11789	0.143219	-7.80543	5.93e-15
Hist1h4c	150.511	2.25631	0.289198	7.80195	6.1e-15
Tnfrsf1a	528.983	-0.106113	0.135125	-0.785296	0.43228
Acot7	123.519	2.59797	0.333168	7.79777	6.3e-15
Zzef1	592.559	-0.0958928	0.113604	-0.844098	0.398614
Sptlc2	498.629	-0.213865	0.1499	-1.42672	0.153661
Aff4	1323.77	-0.802135	0.10292	-7.79375	6.5e-15
Mpeg1	599.711	3.28275	0.421233	7.7932	6.53e-15
Taok3	573.753	1.19288	0.153261	7.78336	7.06e-15
Cd300lb	50.4153	3.34512	0.429926	7.7807	7.21e-15
Bcam	1777.9	-1.5388	0.197773	-7.78065	7.22e-15
Hdac7	547.327	-0.348871	0.114396	-3.04968	0.00229084
Abca1	721.256	0.143283	0.201595	0.710745	0.477242
Map3k3	594.441	-0.272766	0.140036	-1.94784	0.0514347
Dock2	445.286	2.07383	0.266659	7.77709	7.42e-15
Prdm16	439.003	-1.26589	0.162809	-7.77532	7.53e-15
Ubap2l	608.384	0.10586	0.144589	0.732144	0.464081
Rhoj	509.656	-0.439383	0.145251	-3.025	0.00248635
Eri1	128.708	1.72272	0.221752	7.7687	7.93e-15
Rin3	697.183	0.0725143	0.166606	0.435245	0.663385
Procr	741.043	1.18986	0.604461	1.96846	0.0490148
Rabep1	561.795	-0.253063	0.117462	-2.15443	0.0312065
Qsox1	399.52	-0.466352	0.246289	-1.89351	0.0582899
Zcchc6	616.217	0.0213475	0.147258	0.144966	0.884737
Zfp652	589.694	-0.172493	0.154625	-1.11555	0.264614
Midn	495.719	0.271614	0.138363	1.96305	0.0496408
Cdk11b	615.192	0.226231	0.139792	1.61834	0.105589
Gpx1	1404.37	1.66239	0.214027	7.76718	8.03e-15
Pcnt	634.131	-0.275949	0.118007	-2.33842	0.0193655
Rab1a	628.214	0.194848	0.116044	1.67908	0.0931357
Fes	239.002	1.59238	0.205025	7.76677	8.05e-15
Lama4	460.907	0.663936	0.242809	2.7344	0.00624943
Nmt2	529.04	-0.352864	0.192603	-1.83208	0.0669401
Ostf1	318.377	1.13412	0.146098	7.76275	8.31e-15
Asf1b	35.9471	4.35174	0.560722	7.76097	8.43e-15
Usp8	630.604	0.191427	0.144535	1.32443	0.185361
Mcfd2	494.762	-0.424929	0.209812	-2.02529	0.0428378
Rps15	632.849	-0.0413949	0.123077	-0.336332	0.736621
Ogfrl1	91.5829	2.47605	0.319084	7.75988	8.5e-15
Marveld1	1287.12	-1.20575	0.155462	-7.75589	8.77e-15
Bcl2l1	573.063	-0.527775	0.185601	-2.84359	0.00446078
Chd2	615.465	-0.28545	0.130727	-2.18356	0.0289949
Actr2	623.174	0.927451	0.119714	7.74723	9.39e-15
Phf3	619.781	-0.0118729	0.123691	-0.0959879	0.92353
Setd1b	609.306	-0.0623612	0.114694	-0.543717	0.586636
Anapc2	555.345	-0.165638	0.127222	-1.30196	0.192931
E2f8	152.67	4.56585	0.58938	7.74688	9.42e-15
Foxc1	653.007	-1.22395	0.158019	-7.74555	9.52e-15
Usf3	540.436	-0.078939	0.122413	-0.644856	0.51902
Cbx5	611.058	-0.0248952	0.14244	-0.174777	0.861255
Anp32b	985.66	1.11837	0.144544	7.73728	1.02e-14
Nfe2	83.4182	3.12962	0.405124	7.72507	1.12e-14
Emb	118.514	2.60563	0.337473	7.72099	1.15e-14
Cd164	589.539	-0.0626987	0.112652	-0.556571	0.577821
Rab32	62.1544	2.29202	0.296971	7.71801	1.18e-14
Pak1	64.2496	2.51429	0.326069	7.71093	1.25e-14
Lrg1	138.064	2.74303	0.3558	7.70947	1.26e-14
Hcfc1	639.996	0.337177	0.131191	2.57011	0.0101665
Mis18bp1	36.8961	3.74839	0.486361	7.70702	1.29e-14
Rps2	369.075	0.959695	0.124754	7.69272	1.44e-14
H13	533.938	-0.298637	0.169426	-1.76264	0.0779616
Nomo1	540.631	-0.0195609	0.175089	-0.11172	0.911045
Acly	628.788	-0.100698	0.224013	-0.449517	0.653059
Ubtf	597.623	0.0203183	0.127512	0.159344	0.873398
Msl1	575.23	-0.000890449	0.107352	-0.00829466	0.993382
2900026A02Rik	652.721	-1.21394	0.157833	-7.69131	1.46e-14
Celsr1	279.12	-1.3566	0.17657	-7.68306	1.55e-14
Esco2	32.0948	4.28063	0.557342	7.68044	1.59e-14
Fam171a1	490.405	-0.309192	0.22216	-1.39175	0.163997
Zmiz2	559.786	-0.179639	0.120223	-1.49422	0.135118
Snrk	530.225	-0.38213	0.157775	-2.422	0.0154354
Map3k9	51.152	3.33847	0.435031	7.6741	1.67e-14
Inadl	87.8091	-2.02285	0.263676	-7.67174	1.7e-14
Furin	545.522	0.166833	0.146839	1.13616	0.25589
Vps13b	654.251	-0.167618	0.171673	-0.976376	0.328878
Cnot1	620.597	0.362466	0.133933	2.70633	0.00680318
Fgfr1op2	643.503	0.0413539	0.107688	0.384017	0.700966
Hk1	585.182	0.134332	0.146451	0.917248	0.359013
Smc6	647.939	0.214139	0.112046	1.91118	0.0559818
Hist1h2bp	16.7205	5.09836	0.665561	7.66025	1.86e-14
Gm7694	407.544	-1.6083	0.210196	-7.65142	1.99e-14
Rps14	607.162	-0.0592872	0.165576	-0.358067	0.720293
Taf1	602.991	-0.297205	0.115827	-2.56594	0.0102895
Retnlg	199.107	4.26995	0.558199	7.64952	2.02e-14
Tbc1d9b	571.787	-0.0539691	0.136147	-0.396405	0.691807
Oxct1	536.631	0.297593	0.165917	1.79362	0.072873
Nlrp3	23.6504	4.1158	0.538131	7.64832	2.04e-14
Ctsh	1823.64	-0.982236	0.128469	-7.64571	2.08e-14
Pstpip1	137.177	2.80567	0.36696	7.64571	2.08e-14
Rbfox2	457.739	-0.411431	0.14627	-2.81282	0.00491089
Dst	7481.92	-1.05017	0.137631	-7.63031	2.34e-14
Thsd7a	468.677	-1.46293	0.191776	-7.62832	2.38e-14
Tpd52	178.481	1.33328	0.174828	7.62623	2.42e-14
Gm10076	669.892	0.613514	0.193465	3.17119	0.00151815
Rangap1	231.85	1.55328	0.203685	7.6259	2.42e-14
Rhog	156.456	1.70411	0.223472	7.62561	2.43e-14
Lnpep	586.821	-0.436594	0.145723	-2.99605	0.00273501
Prdx5	288.971	1.71966	0.225652	7.62082	2.52e-14
1500015O10Rik	100.311	-2.54783	0.334491	-7.61704	2.6e-14
Upf1	554.505	0.280733	0.119719	2.34493	0.0190308
H2-Ab1	581.488	1.65791	0.217775	7.61293	2.68e-14
Arcn1	585.113	0.213267	0.114286	1.86609	0.0620287
Vat1	552.807	-0.164199	0.148831	-1.10326	0.269914
Tmcc3	654.938	-1.56728	0.205927	-7.61084	2.72e-14
Bmpr1a	284.977	-1.01023	0.13277	-7.60886	2.77e-14
Itgb5	526.603	-0.437298	0.174887	-2.50046	0.0124034
Hist1h1c	1275.66	1.43366	0.188453	7.60751	2.79e-14
Btk	56.2112	3.37377	0.443851	7.60113	2.94e-14
Tlr5	16.0811	4.61876	0.607845	7.59859	2.99e-14
Cyba	214.034	1.38939	0.182873	7.59759	3.02e-14
Spp1	516.343	4.33995	0.571259	7.59717	3.03e-14
Rassf3	526.083	0.0264814	0.139238	0.190189	0.849161
Mcemp1	66.7945	3.79153	0.499109	7.59659	3.04e-14
Slc25a4	539.692	0.0687148	0.130511	0.526508	0.598536
Fyn	504.321	-0.253819	0.148406	-1.7103	0.0872107
Tet3	563.78	0.0938181	0.133784	0.701267	0.483136
Rad54b	17.3969	3.67668	0.484049	7.59568	3.06e-14
Ccdc3	875.315	-1.39722	0.184113	-7.58893	3.23e-14
Il6st	4619.93	-1.38479	0.182505	-7.5877	3.26e-14
Hmha1	496.252	2.15772	0.2844	7.58691	3.28e-14
Cat	675.291	0.330469	0.171725	1.9244	0.0543041
Luc7l3	586.942	0.168797	0.156117	1.08122	0.2796
Phc2	481.184	-0.11104	0.15503	-0.716251	0.473836
Mef2a	522.488	-0.164525	0.0929539	-1.76996	0.076734
Smc4	679.654	1.22841	0.161924	7.58632	3.29e-14
Plcb2	92.6898	3.10646	0.409489	7.5862	3.29e-14
Rsf1	562.095	-0.376972	0.120406	-3.13085	0.00174303
Nono	629.523	0.260854	0.120644	2.16218	0.0306043
Snx33	175.723	-1.13516	0.149677	-7.58406	3.35e-14
Usp25	607.817	0.32082	0.133613	2.4011	0.0163457
Itga1	426.001	-0.950412	0.320033	-2.96973	0.00298064
Erbb2ip	553.49	-0.116566	0.127533	-0.914004	0.360715
Reep5	549.401	-0.327941	0.164182	-1.99742	0.0457796
Ttn	792.449	1.75379	0.67123	2.6128	0.00898033
Chsy1	451.273	-0.0915749	0.181771	-0.503793	0.614407
Serpinh1	1570.82	1.46848	0.193748	7.57933	3.47e-14
Sema6a	424.454	-0.440783	0.264601	-1.66584	0.0957446
Ino80d	542.857	-0.323359	0.0999611	-3.23485	0.00121707
Angptl4	96.585	3.22769	0.426027	7.57626	3.56e-14
Hyou1	517.346	0.346886	0.172935	2.00587	0.0448697
Rplp1	649.491	0.449529	0.153793	2.92295	0.00346735
Gatm	58.2605	3.36586	0.444396	7.57402	3.62e-14
Sh3kbp1	426.085	1.15629	0.152672	7.57368	3.63e-14
Abca13	139.423	4.42362	0.5843	7.5708	3.71e-14
Ssr3	533.909	0.139248	0.144282	0.965113	0.334488
Arid4a	590.096	0.327661	0.140308	2.3353	0.0195277
Maged1	511.096	-0.0861049	0.138609	-0.621206	0.534464
Myo1e	441.996	-0.330479	0.203232	-1.62611	0.103926
Snap23	540.125	0.283167	0.134132	2.1111	0.034764
Tarm1	17.2667	4.82856	0.638063	7.56753	3.8e-14
Parpbp	26.499	3.85512	0.50967	7.56395	3.91e-14
Rps6ka3	547.955	0.0326879	0.129007	0.253381	0.799974
Sh3bgrl2	68.8559	2.96582	0.392286	7.56035	4.02e-14
Dnmt3a	509.189	-0.0846966	0.123117	-0.687936	0.491493
Smpd3	409.654	-0.357779	0.275303	-1.29958	0.193743
Hexa	616.167	0.42646	0.130286	3.27327	0.00106312
Ythdc1	529.229	-0.318901	0.107042	-2.97921	0.00288994
Pik3cg	96.8383	2.66652	0.353062	7.55255	4.27e-14
Gls	509.982	-0.990776	0.131278	-7.54718	4.45e-14
Slbp	168.008	1.2592	0.167155	7.53315	4.95e-14
Klf3	1130.9	-0.847855	0.112599	-7.52984	5.08e-14
Gatad2b	545.054	-0.37205	0.131947	-2.81969	0.00480694
Bace2	270.794	-1.53182	0.203651	-7.52178	5.4e-14
Ppm1f	497.53	-0.311778	0.273668	-1.13926	0.254597
Nufip2	500.237	0.000507443	0.13764	0.00368674	0.997058
Ccpg1	1238.57	-0.783327	0.104145	-7.52149	5.42e-14
Cndp2	162.206	1.5717	0.208976	7.52095	5.44e-14
Plscr4	229.624	-1.53674	0.204434	-7.51704	5.6e-14
Card10	450.093	-0.61916	0.202138	-3.06306	0.00219089
Prpf38b	584.407	0.209173	0.14918	1.40215	0.16087
Vps13c	574.5	-0.0500097	0.116467	-0.429389	0.66764
Fignl1	27.7518	3.8845	0.517025	7.51319	5.77e-14
Nfatc1	488.347	-0.112642	0.106679	-1.0559	0.291015
Cd74	1380.9	1.58364	0.211016	7.50483	6.15e-14
Ms4a6d	41.7135	4.04816	0.539462	7.50407	6.19e-14
Cthrc1	53.1799	2.68297	0.357614	7.50242	6.27e-14
Ralgapa1	506.731	-0.438444	0.150115	-2.92073	0.00349216
Pitpnm3	127.672	-1.28303	0.171188	-7.49488	6.64e-14
Nr4a1	364.087	-1.02173	0.5778	-1.76832	0.0770081
Gsk3b	528.389	-0.10217	0.109247	-0.935215	0.349678
Bhlhe40	732.633	-1.274	0.170034	-7.49261	6.75e-14
Rassf2	228.012	2.25427	0.300902	7.49172	6.8e-14
Sort1	561.512	0.0435864	0.200676	0.217198	0.828054
Fam43a	396.565	-0.360744	0.189088	-1.90781	0.0564159
Nadk	624.683	0.389436	0.118884	3.27577	0.00105373
Unc119	50.7946	2.5696	0.343142	7.48846	6.97e-14
Chd8	523.104	-0.356288	0.115267	-3.09098	0.00199497
Man1a	529.529	-0.0417724	0.120228	-0.347443	0.728259
Pabpc1	2701.2	1.33391	0.178313	7.48069	7.39e-14
Arpc5	337.598	1.32392	0.177093	7.47583	7.67e-14
Gigyf2	547.328	0.0528211	0.173747	0.304012	0.761119
Tuba1c	72.9797	2.24976	0.300944	7.47569	7.68e-14
Erc1	507.738	-0.24503	0.177048	-1.38398	0.166366
Sin3a	525.035	-0.164448	0.140395	-1.17133	0.241467
Flot2	560.274	-0.191581	0.140078	-1.36768	0.171414
Sgpl1	137.692	1.7561	0.235079	7.47024	8e-14
Rlim	527.371	0.134889	0.108205	1.24661	0.212541
H2-Eb1	332.703	1.51535	0.202985	7.46533	8.31e-14
Tk1	45.3377	2.32398	0.311418	7.46258	8.48e-14
Spdl1	33.3794	3.99814	0.536107	7.45774	8.8e-14
Hspg2	5597.75	-0.861692	0.115559	-7.4567	8.87e-14
Ppp6r1	610.394	0.335947	0.156467	2.14707	0.0317873
Tm7sf3	196.04	-1.04066	0.13956	-7.45668	8.87e-14
Psd4	109.093	1.95778	0.262898	7.44691	9.56e-14
Kif18b	41.3696	3.91879	0.526425	7.44416	9.76e-14
Nktr	521.733	0.152122	0.162808	0.934363	0.350117
Arhgef12	1543.14	-0.737102	0.0990756	-7.43979	1.01e-13
Camk1d	132.037	1.23894	0.166572	7.4379	1.02e-13
Pip5k1c	537.162	0.37452	0.142594	2.62648	0.00862739
Med12	553.463	-0.113978	0.131833	-0.864562	0.387279
Gas7	468.476	3.23279	0.435066	7.43058	1.08e-13
Cab39	543.111	0.181237	0.146612	1.23616	0.216397
Pygl	345.405	2.60737	0.351119	7.42589	1.12e-13
Ywhaz	543.74	0.407774	0.148946	2.73774	0.00618637
Phrf1	541.701	0.147815	0.121395	1.21764	0.223362
Ppbp	142.853	3.87838	0.522374	7.42453	1.13e-13
Safb	541.27	0.230676	0.12609	1.82946	0.067331
Gtf2i	506.361	-0.290618	0.123029	-2.36219	0.0181674
Slc4a4	566.844	-1.276	0.171874	-7.42404	1.14e-13
Fkbp5	579.633	-0.303419	0.432006	-0.702348	0.482462
Ifitm3	503.532	0.25265	0.152429	1.6575	0.0974189
Gatad2a	510.886	0.130262	0.153386	0.849245	0.395745
Arglu1	508.748	0.0881893	0.110498	0.798109	0.424807
Mlxip	798.931	-1.15784	0.156021	-7.42109	1.16e-13
Wwp1	572.539	-0.441774	0.157346	-2.80767	0.0049902
Stt3a	557.967	0.279591	0.148923	1.87742	0.0604609
Rbm33	539.46	0.16646	0.147304	1.13005	0.258457
Prkrir	487.604	-0.322236	0.116281	-2.77119	0.00558526
Stmn1	59.0495	2.24483	0.302551	7.41968	1.17e-13
Aoah	31.9934	3.93132	0.530187	7.41497	1.22e-13
Stag1	534.126	-0.137766	0.106667	-1.29155	0.196515
Prpf6	518.949	-0.382779	0.143195	-2.67312	0.00751489
Vps13d	955.499	-0.779448	0.10516	-7.412	1.24e-13
Sdc1	437.431	-0.671005	0.207735	-3.23009	0.00123749
Kdm3b	527.286	0.183013	0.127639	1.43384	0.151619
Atrn	497.979	-0.502262	0.214138	-2.3455	0.0190015
Baz2b	530.572	0.0528026	0.181319	0.291214	0.770888
Stk11	531.325	-0.256883	0.141127	-1.82022	0.068725
Arhgef7	448.175	0.235192	0.183304	1.28307	0.199467
Ceacam10	16.539	5.02037	0.677432	7.41088	1.25e-13
Lrpap1	493.845	-0.831062	0.112343	-7.39757	1.39e-13
Shisa5	531.477	-0.118116	0.127222	-0.928424	0.353188
4930427A07Rik	15.8915	4.78227	0.646595	7.39608	1.4e-13
Ube3a	513.926	-0.179723	0.14059	-1.27835	0.201126
Tob1	244.565	-1.17373	0.158764	-7.39287	1.44e-13
Cks1b	30.5334	3.58866	0.485535	7.39116	1.46e-13
Cttn	454.998	0.0821542	0.194852	0.421623	0.6733
BC030867	15.0249	5.55231	0.751729	7.38605	1.51e-13
Tmem255b	108.563	-1.73514	0.234953	-7.38508	1.52e-13
Cfdp1	547.218	0.264121	0.129038	2.04684	0.0406735
Secisbp2l	451.514	-0.26379	0.127208	-2.0737	0.0381072
Gcn1l1	499.444	0.000971454	0.135927	0.00714689	0.994298
Aaed1	178.668	-1.22775	0.166298	-7.3828	1.55e-13
Mast4	404.64	-0.0571269	0.231499	-0.24677	0.805086
Pnn	544.132	0.262844	0.123772	2.12362	0.0337023
Mall	436.028	-0.47342	0.301916	-1.56805	0.11687
Mier1	509.015	-0.176969	0.11294	-1.56693	0.117132
Mtus1	534.168	-0.411037	0.159978	-2.56934	0.0101894
Stx11	71.1096	2.21414	0.299941	7.38191	1.56e-13
Rapgef6	569.103	-0.196727	0.151619	-1.29751	0.194456
Sh3bp4	380.708	-1.37026	0.185672	-7.38002	1.58e-13
Fam105a	65.1609	2.18325	0.295926	7.37769	1.61e-13
Purb	460.187	-0.111658	0.112568	-0.991921	0.321236
Lman1	457.524	-0.129023	0.170812	-0.755353	0.450037
Tmem30a	851.834	-0.876868	0.118997	-7.36881	1.72e-13
Zfp91	534.265	0.314075	0.101436	3.0963	0.00195951
Kirrel	409.789	-0.390867	0.223446	-1.74926	0.0802454
St13	518.714	0.382111	0.123936	3.08312	0.00204841
Kdm5a	511.773	-0.372535	0.161722	-2.30355	0.0212482
Igfbp7	287.86	-0.221901	0.292528	-0.758563	0.448114
Slc38a2	419.646	0.502878	0.18586	2.70569	0.0068163
Crk	471.166	0.0864736	0.129572	0.667381	0.504529
Lyn	354.934	2.08664	0.283189	7.36836	1.73e-13
Ccdc18	36.0388	3.33951	0.453452	7.36462	1.78e-13
Acbd3	479.973	0.207074	0.104806	1.97578	0.04818
Fgd2	60.8875	2.56281	0.348045	7.36346	1.79e-13
Usp48	563.433	-0.16526	0.130451	-1.26684	0.205212
Sipa1	339.009	0.842774	0.114564	7.35636	1.89e-13
Parvb	462.601	0.187898	0.185409	1.01342	0.310858
Rbm5	520.774	-0.275825	0.118245	-2.33266	0.0196662
Plcb3	495.239	-0.395498	0.122988	-3.21573	0.00130114
H1f0	479.696	-0.123441	0.195511	-0.631374	0.527796
Atp2a3	3480.07	-1.37457	0.186901	-7.35452	1.92e-13
Elf1	480.685	0.211445	0.148302	1.42578	0.153933
Atxn2l	526.629	0.137232	0.129899	1.05645	0.290763
Psmc3	534.609	0.323631	0.12827	2.52305	0.0116343
Adh7	1781.25	-1.73598	0.236197	-7.3497	1.99e-13
Osbpl9	509.654	-0.233627	0.143686	-1.62595	0.10396
Fcrls	64.1786	3.56611	0.485216	7.34954	1.99e-13
Rnpep	162.816	1.35623	0.184609	7.34648	2.03e-13
Gltscr2	532.008	-0.182497	0.149503	-1.22069	0.222203
Trim8	543.403	0.242857	0.164694	1.47459	0.140322
Cct7	563.407	0.588671	0.182781	3.22063	0.00127908
Sox17	391.562	-1.6287	0.221835	-7.34196	2.1e-13
Rab11fip3	288.778	-0.924539	0.12593	-7.34171	2.11e-13
Zmynd11	457.421	-0.309929	0.128847	-2.40541	0.0161543
Dll1	417.663	0.0529788	0.286767	0.184745	0.853429
Ptprm	1559.1	-1.52647	0.208016	-7.33824	2.16e-13
Clec10a	43.4249	3.02944	0.412894	7.3371	2.18e-13
Prelid1	330.012	0.962292	0.131162	7.33667	2.19e-13
Slc25a5	182.695	1.27208	0.173402	7.33602	2.2e-13
Mturn	199.3	-1.3239	0.180506	-7.33436	2.23e-13
Elk3	450.172	0.209667	0.1855	1.13028	0.258359
Zhx2	291.586	-1.03787	0.141517	-7.33386	2.24e-13
Eif4h	521.974	0.21299	0.140091	1.52038	0.128416
Cbl	566.83	0.210382	0.155917	1.34932	0.177234
Syne2	3017.9	-0.908042	0.124007	-7.32252	2.43e-13
Myadm	500.15	0.35989	0.162529	2.21432	0.026807
Csf1	357.756	-0.450894	0.256848	-1.75549	0.0791762
Snd1	527.272	0.301573	0.127277	2.36941	0.0178163
Gapdh	76.1825	1.91159	0.261073	7.32206	2.44e-13
Map3k11	444.88	-0.0833597	0.141193	-0.590397	0.554924
Nmt1	492.124	0.331929	0.125185	2.65152	0.00801309
Atad2	250.215	1.47813	0.201886	7.3216	2.45e-13
Zswim8	448.936	-0.260642	0.140777	-1.85145	0.0641041
Sirpa	809.38	1.10091	0.150484	7.31583	2.56e-13
Dek	959.651	0.963335	0.131928	7.30198	2.84e-13
4931406P16Rik	1013.47	-1.10133	0.150844	-7.30112	2.85e-13
Crispld1	324.631	-1.72734	0.236593	-7.30088	2.86e-13
Dyrk3	14.2696	5.16294	0.707273	7.29977	2.88e-13
Cebpb	311.995	2.44995	0.335741	7.29712	2.94e-13
Anxa6	489.815	0.0707367	0.122173	0.578986	0.562599
G3bp2	486.708	0.0448381	0.164175	0.273111	0.784768
Mybbp1a	549.352	0.434379	0.184541	2.35384	0.0185806
Aggf1	430.07	0.511326	0.285259	1.7925	0.0730533
Ralbp1	517.629	-0.217168	0.11443	-1.89783	0.057719
Serpinb2	25.4826	5.03335	0.690282	7.29172	3.06e-13
Dido1	488.187	-0.00199102	0.144381	-0.0137901	0.988997
Fam63b	406.815	-1.01292	0.13892	-7.29142	3.07e-13
Npm1	531.781	0.860675	0.118069	7.2896	3.11e-13
Qrich1	497.217	0.103357	0.102053	1.01278	0.311166
Sf3a1	524.284	-0.00319713	0.131256	-0.0243581	0.980567
Ccdc6	485.963	0.159112	0.132561	1.20029	0.230026
Cd200r1	15.3755	4.75173	0.651916	7.28887	3.13e-13
Dusp1	410.122	-0.67845	0.581231	-1.16726	0.243104
Sfr1	504.617	-0.0842572	0.126573	-0.665682	0.505615
Hdc	77.0737	2.77283	0.380475	7.2878	3.15e-13
Rps3a1	552.644	0.139779	0.141531	0.987621	0.323338
Zfp207	512.252	0.309802	0.122051	2.5383	0.0111393
Tnxb	420.662	-0.216868	0.422847	-0.512875	0.608039
Sla	144.267	2.70586	0.371369	7.28618	3.19e-13
Dscc1	12.1899	5.42325	0.744451	7.28491	3.22e-13
Pkd1	1731.34	-1.06536	0.146268	-7.28362	3.25e-13
D17Wsu92e	476.613	-0.056301	0.126967	-0.443431	0.657454
Cd99l2	237.943	-1.09746	0.150927	-7.27143	3.56e-13
Anxa7	460.12	-0.439784	0.202549	-2.17125	0.0299125
Arrdc3	519.633	-1.24311	0.449513	-2.76546	0.00568429
Paf1	459.599	-0.420458	0.130682	-3.21741	0.00129355
Gab2	439.553	-0.333281	0.155928	-2.13741	0.0325645
Cenph	15.6978	5.50928	0.758902	7.25955	3.88e-13
Khdrbs1	511.633	0.259908	0.110229	2.35789	0.0183791
Ppp2r5c	522.23	-0.0375055	0.139011	-0.269801	0.787313
Prkcdbp	434.232	-0.0181178	0.22568	-0.0802808	0.936014
Rcn1	460.178	-0.515182	0.158961	-3.24094	0.00119137
Ube3b	487.951	-0.101857	0.132479	-0.768851	0.441982
Uso1	475.239	0.148355	0.150472	0.985933	0.324166
Sri	519.102	-0.209023	0.154274	-1.35488	0.175456
Ubn1	481.086	-0.0220126	0.105228	-0.209189	0.834301
Aunip	12.3735	5.42411	0.747186	7.25939	3.89e-13
Scaf1	456.531	-0.284895	0.141409	-2.0147	0.0439366
Ralgapa2	451.55	-0.537351	0.232769	-2.30852	0.0209703
Tshz2	465.544	-0.445269	0.234127	-1.90183	0.0571937
Mdh2	509.413	0.410292	0.137637	2.98096	0.00287342
Kdelr2	482.885	0.285787	0.1661	1.72057	0.085329
Slc44a1	456.596	-0.258598	0.168358	-1.536	0.124537
Paip2	474.269	-0.180047	0.13145	-1.3697	0.170781
Selt	488.379	0.176809	0.10161	1.74008	0.0818454
Rbms2	371.864	-1.21015	0.16687	-7.25204	4.11e-13
Zc3h4	527.045	0.131804	0.135759	0.970866	0.331615
Sft2d2	639.65	-0.865441	0.119394	-7.24862	4.21e-13
Ezh2	150.672	2.2327	0.308768	7.23101	4.79e-13
Galns	68.5417	1.79423	0.248169	7.22987	4.83e-13
Fam21	526.825	0.323482	0.119636	2.70388	0.00685347
Lin28a	13.9079	5.45249	0.754453	7.22707	4.94e-13
St8sia4	88.5916	2.75573	0.38177	7.21831	5.26e-13
Frmd4a	549.446	-0.146851	0.157758	-0.930861	0.351925
Slc9a3r1	196.43	1.37177	0.190083	7.21665	5.33e-13
Sec16a	451.476	-0.133585	0.104862	-1.27391	0.202696
Tlr9	42.7476	2.54832	0.353162	7.21572	5.37e-13
Aco2	495.695	-0.0804865	0.157698	-0.510385	0.609782
Xylt1	106.473	2.0899	0.289928	7.20832	5.66e-13
Fancd2	32.8607	3.53609	0.490681	7.20649	5.74e-13
Cox4i1	506.435	0.0785507	0.142333	0.551881	0.58103
Ptbp3	570.235	0.286356	0.139822	2.04801	0.040559
Nfe2l2	457.985	-0.380878	0.128935	-2.95404	0.00313642
Atp8b2	398.039	-0.0664268	0.196165	-0.338628	0.73489
Atp6ap1	472.565	-0.390357	0.151922	-2.56945	0.010186
Gars	477.748	0.4326	0.171441	2.52331	0.0116255
Gtf3c1	471.3	-0.0141616	0.147395	-0.0960794	0.923458
Pak2	502.785	0.16575	0.115543	1.43453	0.15142
Prkcsh	458.607	0.261444	0.173379	1.50793	0.131573
Lrp8	64.7062	3.22588	0.447717	7.20519	5.8e-13
Usp19	460.656	-0.0912195	0.103278	-0.883239	0.377107
Setd1a	505.61	-0.152838	0.107348	-1.42375	0.154518
Usp7	502.797	0.142334	0.131691	1.08082	0.279779
Cd2ap	1096.72	-1.3388	0.185817	-7.20496	5.81e-13
Slc16a10	50.1745	3.16622	0.439459	7.20483	5.81e-13
Dchs1	362.293	-0.269334	0.212886	-1.26515	0.205817
Krt18	319.726	-0.418847	0.270518	-1.54832	0.121546
Elane	176.673	5.04222	0.699894	7.20427	5.84e-13
Txnip	3199.6	-1.19871	0.166456	-7.20138	5.96e-13
Pcdhgc3	395.324	-0.404336	0.139975	-2.88862	0.00386931
Anpep	457.799	-0.0303424	0.138755	-0.218676	0.826903
Ubr2	469.64	-0.159875	0.109075	-1.46573	0.142723
Ddx24	480.928	-0.21834	0.120296	-1.81502	0.0695214
Pds5b	472.71	-0.253509	0.131804	-1.92338	0.0544321
Mta1	446.139	-0.157705	0.130821	-1.2055	0.228009
Tcerg1	545.416	0.364078	0.121111	3.00614	0.00264585
Cry2	209.114	-1.57665	0.219036	-7.19812	6.1e-13
Hn1l	131.963	1.52575	0.212056	7.19504	6.24e-13
Fcna	35.0604	3.58587	0.498907	7.18745	6.6e-13
Zfp148	464.931	-0.254098	0.127882	-1.98698	0.0469243
Pik3r1	451.261	0.463643	0.198347	2.33753	0.0194116
Sox9	17.5483	4.73929	0.659424	7.18702	6.62e-13
Senp6	434.665	-0.045901	0.119777	-0.383221	0.701556
Acox1	337.521	-0.910888	0.126762	-7.1858	6.68e-13
Pdlim7	429.107	0.178035	0.176733	1.00736	0.31376
Mfge8	824.858	-1.24673	0.173502	-7.18569	6.69e-13
Brd1	435.916	-0.196955	0.122979	-1.60153	0.109259
Rrp1	472.935	-0.210792	0.120426	-1.75039	0.0800503
Aplp2	3753.12	-1.09174	0.152018	-7.18168	6.89e-13
Gata1	16.6642	5.48692	0.76417	7.18024	6.96e-13
Synpo2	546.704	-1.3052	0.181827	-7.17824	7.06e-13
Cuedc1	216.594	-1.11671	0.155583	-7.17758	7.1e-13
Gas6	1339.49	-1.14811	0.160092	-7.17159	7.41e-13
Lifr	1581.38	-1.15846	0.161909	-7.15501	8.37e-13
Wdr1	836.641	0.899014	0.125668	7.15388	8.44e-13
Tmed9	453.285	-0.0393869	0.166005	-0.237264	0.812452
Hdgf	651.68	1.04632	0.146307	7.15151	8.58e-13
Evl	205.665	1.21728	0.170488	7.14001	9.33e-13
Elmsan1	439.349	-0.400526	0.125815	-3.18344	0.00145535
Klk11	77.051	-1.62229	0.227208	-7.1401	9.33e-13
Atl2	418.327	-1.24693	0.174659	-7.13921	9.39e-13
Phf20l1	479.179	0.223458	0.134803	1.65766	0.0973862
Adcy7	243.622	1.78368	0.249843	7.13922	9.39e-13
Uhmk1	467.334	-0.0932761	0.110833	-0.841594	0.400015
Sar1a	428.384	-0.150178	0.151518	-0.991152	0.321611
Tnfaip2	435.237	0.0933898	0.184679	0.505687	0.613076
Slc7a1	428.997	-0.480682	0.215033	-2.23539	0.0253918
Srp72	493.758	0.0243256	0.116682	0.208477	0.834856
Shoc2	419.489	-0.313854	0.142049	-2.20947	0.0271418
Fhl3	44.9258	2.98468	0.418115	7.13843	9.44e-13
Usp4	476.958	0.101911	0.103171	0.987793	0.323254
Klhl24	457.962	-0.553122	0.176242	-3.13842	0.00169863
Kdm2a	473.417	-0.222261	0.120075	-1.85102	0.0641673
Trim44	422.568	-0.229225	0.128193	-1.78812	0.0737566
Nasp	158.018	1.65717	0.232189	7.13715	9.53e-13
Atp6v0d2	31.6453	3.50684	0.491532	7.13451	9.71e-13
Phldb1	409.757	0.214577	0.165424	1.29713	0.194585
Nfkbia	356.31	0.0011077	0.293266	0.00377711	0.996986
Git2	473.197	-0.328684	0.109344	-3.00596	0.00264746
Tbl1xr1	502.684	-0.0100459	0.164309	-0.0611406	0.951247
Rcc2	321.274	1.27744	0.179083	7.13322	9.8e-13
Gp1bb	22.4773	3.99111	0.55961	7.13195	9.9e-13
Kctd12	1666.06	-1.07042	0.150117	-7.13057	1e-12
Rnf217	100.52	-1.42581	0.200085	-7.12599	1.03e-12
Wbp1l	977.202	-0.95382	0.133859	-7.12556	1.04e-12
Anapc1	492.784	0.0303768	0.167658	0.181183	0.856224
Tmco1	464.898	-0.230993	0.124001	-1.86283	0.0624857
Mmp28	188.03	-1.35927	0.190818	-7.1234	1.05e-12
Rnf44	478.341	-0.240801	0.13551	-1.777	0.0755677
Ace	8430.47	-1.40679	0.197587	-7.11985	1.08e-12
Ap3b1	504.69	0.163774	0.127836	1.28112	0.20015
Maml2	462.362	-1.04914	0.147393	-7.11794	1.1e-12
Fam114a1	405.162	-0.230621	0.168738	-1.36674	0.171707
Pcgf3	441.491	-0.259416	0.148491	-1.74701	0.0806354
Puf60	436.644	-0.0833631	0.127202	-0.655358	0.512237
H2afz	75.0169	2.21766	0.311579	7.11747	1.1e-12
Ckap5	548.924	0.507072	0.162428	3.12183	0.00179731
Hist1h2bf	17.3162	4.71088	0.661966	7.1165	1.11e-12
Arntl	74.5354	2.84238	0.39971	7.11111	1.15e-12
Snx18	412.513	-0.0456335	0.145858	-0.312863	0.754385
Ganab	434.611	-0.183344	0.146733	-1.24951	0.21148
Snx20	36.7182	2.39199	0.336389	7.1108	1.15e-12
Nfe2l1	1783.04	-1.1003	0.154783	-7.10869	1.17e-12
Ankfy1	506.833	0.196436	0.113944	1.72397	0.0847129
Edf1	421.877	0.19897	0.153255	1.29829	0.194187
Zmat2	474.562	-0.165479	0.142552	-1.16084	0.245707
Lst1	19.8106	3.70407	0.521071	7.10858	1.17e-12
Kdm5c	510.158	0.0941583	0.175223	0.537361	0.591018
Junb	326.658	-0.519289	0.173458	-2.99375	0.00275574
Hnrnpdl	445.396	-0.14723	0.134155	-1.09746	0.27244
Rabgap1	436.493	-0.936714	0.131869	-7.10337	1.22e-12
Tnfaip1	394.407	-0.299668	0.262041	-1.14359	0.252793
Wwp2	448.165	-0.264719	0.1094	-2.41974	0.0155318
Ddx23	483.472	0.0928453	0.121801	0.762268	0.4459
Ppib	411.574	0.271166	0.157243	1.7245	0.0846181
Smurf2	416.924	-0.427115	0.219495	-1.9459	0.0516673
Cct2	489.079	0.520496	0.15998	3.25352	0.00113986
Nos1ap	326.561	-1.3969	0.196677	-7.10253	1.22e-12
Vapb	437.831	-0.402313	0.131756	-3.05346	0.00226219
Eif3f	461.281	0.156695	0.156675	1.00013	0.317249
Clasp1	438.412	-0.138399	0.156654	-0.883472	0.376981
Slc38a10	449.53	0.121321	0.141841	0.855331	0.392368
Etv6	416.724	0.15653	0.132683	1.17973	0.238108
Osbp	440.035	-0.143464	0.14723	-0.974421	0.329848
Eif5a	639.217	1.07258	0.151118	7.09762	1.27e-12
Fam168a	618.923	-1.13089	0.159696	-7.08151	1.43e-12
Dgcr2	389.982	-0.667116	0.20335	-3.28062	0.00103578
Ran	260.237	1.42063	0.200684	7.07897	1.45e-12
Mapre1	411.548	0.141978	0.137082	1.03572	0.300333
Cmtm6	458.973	0.0211314	0.113155	0.186747	0.851859
Arhgap31	2063.14	-1.09876	0.155271	-7.0764	1.48e-12
Sh2b3	417.798	-0.0027662	0.144031	-0.0192056	0.984677
B4galnt1	151.866	1.62012	0.229027	7.07391	1.51e-12
Sec24d	402.984	-0.162377	0.161507	-1.00538	0.314712
Srsf4	457.548	0.248302	0.142755	1.73936	0.0819719
Sulf2	1692.53	-1.02438	0.144908	-7.06915	1.56e-12
Ago2	500.129	0.491287	0.164257	2.99097	0.00278093
Cul4a	456.947	0.0569632	0.119713	0.47583	0.634196
Gpr21	68.1433	-1.85814	0.262934	-7.06695	1.58e-12
Ankle1	14.1149	4.23356	0.599157	7.06585	1.6e-12
Prdx2	199.696	1.5137	0.214261	7.06473	1.61e-12
Flt4	390.715	-0.54755	0.276966	-1.97696	0.0480466
Xbp1	410.176	0.0643708	0.150441	0.42788	0.668738
Asph	422.563	-0.214295	0.136804	-1.56644	0.117245
Gfi1	14.4876	4.43425	0.627789	7.06328	1.63e-12
Tmf1	415.645	0.102876	0.121971	0.843448	0.398978
Hnrnpl	510.003	0.403742	0.14062	2.87116	0.00408971
Rpl7	515.468	0.0415611	0.129191	0.321703	0.747678
Pum1	425.125	-0.076365	0.101069	-0.755572	0.449906
Rb1cc1	412.499	-0.227789	0.127538	-1.78605	0.0740919
Il6ra	192.4	1.69308	0.23989	7.05775	1.69e-12
Clec14a	1888.02	-1.70775	0.242037	-7.05571	1.72e-12
Col6a2	477.761	1.31497	0.446819	2.94295	0.00325097
Cdk6	208.194	1.54934	0.219617	7.05473	1.73e-12
Lrch3	392.319	-0.425085	0.131775	-3.22583	0.00125607
Edem1	360.056	1.11558	0.158178	7.05265	1.76e-12
Ltbp3	1142.03	-1.20982	0.171575	-7.05127	1.77e-12
Clspn	149.013	4.35995	0.618524	7.04896	1.8e-12
Eif3h	468.896	-0.248522	0.11068	-2.2454	0.0247425
Kalrn	863.232	-0.996509	0.141382	-7.04836	1.81e-12
Brd9	446.547	0.057502	0.147419	0.390057	0.696494
Ppp2r1a	444.584	0.0197638	0.146064	0.135309	0.892367
Arf4	380.391	0.093885	0.156204	0.601042	0.547812
Kit	46.4488	2.91175	0.413555	7.04078	1.91e-12
Fgfrl1	150.011	-1.41587	0.201192	-7.0374	1.96e-12
Casp3	64.3233	2.00837	0.285393	7.03719	1.96e-12
9530068E07Rik	421.251	0.032644	0.116855	0.279355	0.779973
Sik3	439.587	-0.148087	0.134676	-1.09958	0.271515
Dlgap5	96.0442	4.1262	0.586334	7.0373	1.96e-12
Rhoc	411.74	0.012374	0.185198	0.0668151	0.946729
Rad23b	464.964	0.338527	0.115739	2.92492	0.00344542
Atxn2	434.767	-0.267476	0.0923232	-2.89717	0.00376549
Mmp19	94.714	2.79902	0.397825	7.0358	1.98e-12
Atp8b1	271.183	-0.359208	0.213214	-1.68473	0.0920405
Nfib	1909.85	-0.9925	0.141136	-7.0322	2.03e-12
Topbp1	396.355	1.34647	0.191546	7.02951	2.07e-12
Mrfap1	439.305	0.345981	0.116587	2.96758	0.00300159
Dlgap4	390.088	-0.234036	0.127982	-1.82867	0.0674495
Tpcn1	458.183	-0.107783	0.133027	-0.810237	0.417804
Mllt3	261.844	-1.34889	0.191927	-7.02815	2.09e-12
Clec1a	375.227	-1.44479	0.205591	-7.02752	2.1e-12
Ube2o	657.385	2.00667	0.285604	7.02603	2.12e-12
Clec1b	49.7677	2.96824	0.422493	7.02555	2.13e-12
Ctsb	3373.72	1.46881	0.209075	7.02531	2.14e-12
Slc7a8	60.9543	3.5477	0.505029	7.02476	2.14e-12
Pdzd8	432.097	0.26332	0.113866	2.31254	0.0207477
Insr	455.333	0.0409057	0.221612	0.184582	0.853557
Ash1l	1244.86	-0.680669	0.0968966	-7.02469	2.15e-12
Aph1b	237.131	-1.72789	0.246398	-7.01261	2.34e-12
Lpin2	119.098	1.35604	0.193447	7.0099	2.38e-12
Reck	464.993	-1.51454	0.2161	-7.00851	2.41e-12
Dync1li1	385.476	0.0347235	0.15457	0.224646	0.822255
H2afy	382.004	1.09598	0.156385	7.00821	2.41e-12
Dnajc5	429.376	0.00438331	0.111193	0.0394206	0.968555
Tfec	13.8173	5.35416	0.763996	7.0081	2.42e-12
Ppp2r5a	516.22	0.013471	0.154815	0.0870133	0.930661
Foxj2	388.697	-0.23923	0.166254	-1.43895	0.150165
Foxo3	521.041	-0.218726	0.181788	-1.20319	0.228903
Celf1	422.036	-0.0946555	0.12252	-0.772571	0.439776
Nfix	1355.87	-0.753825	0.107605	-7.00546	2.46e-12
Hgs	410.119	-0.314167	0.130826	-2.40142	0.0163317
Psmd4	432.703	0.35753	0.143571	2.49026	0.012765
Tspan9	342.152	0.125112	0.251278	0.497904	0.618552
Cd109	73.5025	1.82631	0.260695	7.00553	2.46e-12
Prr15	161.993	-1.86188	0.265884	-7.00259	2.51e-12
Chst15	353.389	-1.01861	0.145475	-7.00195	2.52e-12
1110037F02Rik	426.29	0.059023	0.104236	0.566246	0.571227
Fabp4	350.328	-0.101127	0.515735	-0.196083	0.844545
Slc7a2	180.078	-1.32948	0.189873	-7.00194	2.52e-12
Efcab14	765.482	-0.929599	0.132893	-6.99509	2.65e-12
Fli1	431.122	0.11773	0.12619	0.932959	0.350841
Ctsf	151.482	-1.34515	0.1924	-6.99145	2.72e-12
Pkib	13.8616	4.0551	0.580395	6.9868	2.81e-12
Ppm1a	426.824	-0.408589	0.124669	-3.2774	0.00104769
Nuak1	1509.11	-1.40713	0.201451	-6.98497	2.85e-12
Jund	348.655	-0.25208	0.138882	-1.81507	0.0695131
Serinc1	680.051	-0.826404	0.118373	-6.98137	2.92e-12
Dennd4c	437.842	0.101089	0.168466	0.600053	0.548471
Helz	417.298	-0.154554	0.127876	-1.20862	0.226808
Ets1	473.314	0.445825	0.189833	2.3485	0.018849
Dnajc8	445.85	0.0971448	0.164401	0.590903	0.554586
Elmo1	888.958	-0.791482	0.113384	-6.98054	2.94e-12
Lmod1	271.198	-0.864645	0.360196	-2.40049	0.0163733
Clec3b	284.422	-0.250524	0.45647	-0.548829	0.583123
Vwa5a	401.594	-0.253936	0.152463	-1.66556	0.0958019
Epsti1	203.055	2.17719	0.3119	6.98041	2.94e-12
Polr2m	421.836	-0.25749	0.175525	-1.46697	0.142385
Sh3bp5	395.748	0.212511	0.144116	1.47458	0.140325
Hn1	182.248	1.26148	0.180742	6.97942	2.96e-12
Apobec1	103.808	2.11903	0.303691	6.97759	3e-12
Ddost	409.105	-0.117809	0.146529	-0.803997	0.421399
Arnt	404.113	-0.277954	0.124159	-2.23869	0.0251764
Thrap3	455.705	-0.0224473	0.106707	-0.210364	0.833384
Dazap2	444.297	-0.0937502	0.160409	-0.584443	0.558922
Ms4a4a	38.564	3.54973	0.50872	6.97777	3e-12
Sec24c	416.755	-0.191982	0.137265	-1.39862	0.161927
Ahctf1	412.073	-0.386758	0.195431	-1.979	0.0478158
Sec24b	415.854	-0.347493	0.120713	-2.87866	0.00399363
Fam32a	411.087	-0.197921	0.159819	-1.23841	0.215563
Cpox	129.904	2.17415	0.311706	6.975	3.06e-12
Serping1	311.191	0.234134	0.290609	0.805666	0.420435
Cdk17	366.621	-0.364086	0.203893	-1.78567	0.0741527
Ppp3r1	400.157	0.116951	0.112475	1.0398	0.298435
Atp10d-001	193.498	-1.22513	0.175678	-6.97371	3.09e-12
Ddx42	426.706	-0.23887	0.107198	-2.22831	0.0258597
Hadha	428.492	0.129053	0.126444	1.02063	0.307428
Gabarap	423.109	0.00847435	0.154252	0.0549384	0.956188
Rbm27	418.37	-0.0431156	0.121492	-0.354883	0.722677
Oxr1	431.593	-0.28891	0.146671	-1.96978	0.0488639
Bdp1	408.277	-0.0268213	0.111926	-0.239635	0.810613
Trpm2	36.4033	2.95151	0.423316	6.97235	3.12e-12
Fzd4	1576.83	-1.31811	0.189079	-6.97121	3.14e-12
Cdkn2c	72.754	2.20924	0.317199	6.96484	3.29e-12
Tead1	353.525	-0.00822667	0.165513	-0.0497041	0.960358
Arid2	405.318	0.14208	0.163805	0.86737	0.385739
Nek7	410.687	-0.345247	0.133714	-2.58198	0.00982355
Tmem131	431.43	0.342815	0.153288	2.23641	0.0253249
Pilra	40.3293	2.86559	0.411466	6.96434	3.3e-12
Med15	431.143	0.0530741	0.115623	0.459028	0.646214
Fmnl3	346.015	-0.245141	0.170525	-1.43757	0.150557
Rbms1	447.384	0.335049	0.132468	2.52928	0.0114298
Zfp36l1	401.793	0.399948	0.12511	3.19676	0.0013898
Capzb	761.602	0.726334	0.104297	6.96407	3.31e-12
Abl1	434.448	-0.0932895	0.123233	-0.757017	0.449039
Ctbp1	462.119	0.0843006	0.102427	0.823033	0.410489
Uqcrc1	436.906	0.293208	0.11485	2.55296	0.0106811
Ndel1	382.36	-0.288649	0.139484	-2.06941	0.0385075
Khsrp	478.802	0.284382	0.13018	2.18454	0.0289229
Gm10269	453.94	0.411876	0.152903	2.69371	0.00706612
Srsf11	438.06	0.190658	0.151013	1.26253	0.206759
Dcaf7	418.964	0.0483818	0.125513	0.385472	0.699888
Zfp646	432.889	-0.363098	0.11771	-3.08469	0.00203764
Otud4	404.099	-0.0448718	0.163324	-0.274741	0.783515
Olfml2a	352.466	-0.562392	0.249608	-2.2531	0.024253
Brap	407.681	-0.352186	0.147865	-2.38181	0.0172276
Col5a3	127.501	2.73902	0.393396	6.96251	3.34e-12
Tek	3817.26	-1.42365	0.204673	-6.95572	3.51e-12
Vti1b	406.352	-0.212586	0.128785	-1.65071	0.0987988
Tbl1x	382.311	0.0638307	0.132495	0.481758	0.629978
Prkd2	384.651	-0.484836	0.151091	-3.20889	0.00133247
Nr1h2	401.165	-0.393944	0.168451	-2.33862	0.0193549
Pcolce2	397.417	-1.34453	0.193381	-6.95277	3.58e-12
Ext2	340.498	-0.482978	0.192672	-2.50673	0.0121853
Acsl5	425.446	-0.148022	0.16604	-0.891483	0.37267
Cst3	1319.19	-0.981937	0.141242	-6.95213	3.6e-12
Brd3	405.072	0.111957	0.127505	0.878056	0.379913
Rsad2	217.622	2.61868	0.376813	6.94955	3.66e-12
Mgat2	408.524	0.258944	0.170659	1.51732	0.129186
Shfm1	854.046	0.805679	0.115939	6.94919	3.67e-12
Prr13	663.943	0.642532	0.0925043	6.94597	3.76e-12
Hmga2	23.827	4.75096	0.684267	6.94314	3.83e-12
Zfand3	385.909	-0.242893	0.134805	-1.8018	0.0715761
Ralb	360.484	0.254115	0.199119	1.2762	0.201886
Kitl	407.774	-0.432382	0.244759	-1.76656	0.0773017
Trim25	486.446	0.29184	0.123444	2.36415	0.0180715
Itgav	455.354	0.585595	0.197182	2.96981	0.0029798
Csf3r	169.546	2.78317	0.401345	6.93461	4.07e-12
Fbrs	427.556	0.0879639	0.12834	0.6854	0.493092
Cyb5b	406.6	0.220456	0.151101	1.459	0.144566
Fam3c	2273.87	-1.31797	0.190119	-6.93232	4.14e-12
Glrx	54.9452	2.78372	0.401655	6.93061	4.19e-12
Gnai3	410.535	0.153077	0.13238	1.15635	0.24754
Ndc1	64.5808	1.85121	0.267181	6.92865	4.25e-12
Acap2	409.978	0.275325	0.104395	2.63733	0.00835606
Htt	421.592	-0.159432	0.129377	-1.23231	0.217834
Fbxo11	345.104	-0.287561	0.14987	-1.91874	0.0550179
Rc3h2	366.353	-0.435236	0.139692	-3.11568	0.00183521
Klf15	132.832	-2.27535	0.328408	-6.92844	4.26e-12
1810011H11Rik	11.0001	5.23352	0.756421	6.91879	4.56e-12
Tyms	55.2237	2.26625	0.327582	6.91813	4.58e-12
Phip	419.307	0.134797	0.135759	0.992908	0.320755
Cd226	55.5425	2.35641	0.340965	6.911	4.81e-12
Mlf2	386.143	0.167991	0.119662	1.40388	0.160354
Mgl2	31.1414	2.8141	0.407345	6.9084	4.9e-12
Gapvd1	442.991	0.154188	0.13016	1.18461	0.236172
Kifc5b	14.3328	4.60613	0.666823	6.90758	4.93e-12
Cdc7	22.2625	3.97114	0.574926	6.90722	4.94e-12
Arhgef40	382.512	-0.0621487	0.149572	-0.41551	0.677769
Psmd7	410.667	0.139252	0.172297	0.808209	0.41897
Txlna	415.308	-0.00767391	0.13369	-0.0574009	0.954226
Dhx15	429.482	0.435249	0.164967	2.63841	0.00832966
Mpo	1044.32	4.91691	0.71193	6.90646	4.97e-12
Zfp36	318.987	-0.600249	0.223683	-2.68348	0.00728606
Mical3	359.205	-0.299011	0.141208	-2.11751	0.0342163
Ltbp2	80.99	-0.251021	0.246387	-1.01881	0.308293
Col5a1	1203.22	1.6702	0.241969	6.90254	5.11e-12
Macf1	4396.32	-0.646345	0.0937015	-6.89791	5.28e-12
Nup214	431.135	-0.146465	0.137646	-1.06407	0.287295
Suds3	452.778	0.124345	0.13316	0.933804	0.350405
Cwc15	413.598	0.0389315	0.132064	0.294792	0.768152
Sorbs1	212.904	-1.16868	0.169469	-6.89611	5.34e-12
Lrrc25	45.0678	3.19708	0.46381	6.89307	5.46e-12
Arih1	407.755	-0.204731	0.117247	-1.74615	0.0807847
Ptgs1	553.954	-1.10103	0.159794	-6.89034	5.57e-12
Htatsf1	397.654	-0.10759	0.121924	-0.882434	0.377542
Rnf40	408.87	0.0319027	0.144505	0.220772	0.82527
Gng12	365.419	-0.0626922	0.117561	-0.533272	0.593845
Grk5	398.724	-0.359824	0.168918	-2.13017	0.0331577
Zfp592	372.365	-0.243809	0.138707	-1.75772	0.0787947
Gpd1	407.8	-0.761306	0.577175	-1.31902	0.187162
Ubqln2	370.515	-0.434728	0.140326	-3.09799	0.00194835
Cs	436.103	0.34665	0.15223	2.27714	0.0227779
Jam2	1060.13	-1.00797	0.146398	-6.88514	5.77e-12
Itch	417.329	-0.0118636	0.143413	-0.0827231	0.934072
Mgea5	418.323	0.321754	0.123514	2.60499	0.00918766
Aamp	377.413	-0.0837989	0.139608	-0.600243	0.548344
Gmfg	40.5732	3.47174	0.50486	6.87663	6.13e-12
Ndfip1	386.779	-0.230521	0.161102	-1.43091	0.152457
Asxl1	440.21	0.128222	0.132654	0.966587	0.333751
Ankrd50	404.37	-0.492592	0.173627	-2.83707	0.00455291
Fam178a	412.67	-0.13632	0.131287	-1.03833	0.299116
Mapk14	433.36	0.21515	0.128867	1.66955	0.0950085
Mertk	358.597	-0.156547	0.144719	-1.08174	0.27937
Afap1l1	337.599	-0.734465	0.233267	-3.1486	0.00164057
Prr12	363.675	-0.552659	0.173386	-3.18745	0.00143533
Iqsec1	431.167	0.503189	0.158896	3.16679	0.00154133
Gramd4	409.35	0.0608733	0.185461	0.328228	0.74274
Ncam1	328.5	-0.108643	0.157574	-0.689473	0.490526
Rtf1	398.112	-0.11972	0.137158	-0.872863	0.382738
Bicd2	376.201	0.29442	0.117529	2.50508	0.0122424
Dctn2	389.573	-0.0506778	0.153314	-0.330549	0.740985
Thoc2	401.116	0.0111886	0.161426	0.0693105	0.944742
Tmem176b	338.536	-0.493291	0.172407	-2.86121	0.00422032
Gnptab	375.756	-0.206963	0.127674	-1.62102	0.105013
Ap1g1	393.705	0.0431031	0.125909	0.342335	0.732098
Bcl9l	863.009	-0.868466	0.12633	-6.8746	6.22e-12
Mbnl3	25.0306	3.31318	0.482082	6.87265	6.3e-12
Hnrnpab	1305.04	1.05475	0.153497	6.87144	6.36e-12
Mapk1	411.522	0.0767116	0.15089	0.508396	0.611176
Rsrc2	424.83	-0.178402	0.149746	-1.19137	0.233509
Ghr	201.526	-1.2504	0.181984	-6.87092	6.38e-12
Nfkb1	370.911	0.00269965	0.116352	0.0232025	0.981489
Tpd52l2	372.221	-0.331543	0.170553	-1.94393	0.0519037
Arhgef39	17.1039	3.36622	0.489964	6.87034	6.4e-12
Olr1	35.6214	3.56879	0.519467	6.8701	6.42e-12
Zfc3h1	432.375	0.290009	0.190643	1.52122	0.128205
Crtap	328.1	-0.732367	0.240185	-3.04918	0.00229469
Cyb5a	399.48	0.0434158	0.153914	0.282077	0.777884
Pcyt1a	398.042	0.0398741	0.123416	0.323088	0.746629
Eif3g	400.218	0.0717599	0.138064	0.519757	0.603233
Ticam2	17.2662	4.32237	0.629915	6.86183	6.8e-12
Fam107a	1733.87	-1.93037	0.281432	-6.8591	6.93e-12
Nptn	399.011	0.322833	0.163172	1.97848	0.0478745
U2surp	425.01	-0.0099703	0.0997678	-0.099935	0.920396
Maea	405.522	0.289358	0.158454	1.82613	0.0678312
Tlk1	381.049	-0.0748234	0.14681	-0.50966	0.610289
Mef2c	412.161	-0.0149017	0.131791	-0.113071	0.909974
Ecm1	356.243	0.0209922	0.179206	0.11714	0.906749
Ubn2	348.731	-0.422848	0.131752	-3.20941	0.00133007
Auts2	272.111	-0.605171	0.211252	-2.86469	0.00417418
Mllt6	721.161	-0.891493	0.129989	-6.85823	6.97e-12
Tmem59	652.898	-0.83646	0.121993	-6.85662	7.05e-12
Lims1	432.393	0.352379	0.12625	2.79112	0.00525266
Ptpn18	145.058	1.57857	0.230227	6.85659	7.05e-12
Eef2k	381.264	-0.502599	0.175369	-2.86596	0.00415747
Sp3	440.075	0.0455867	0.128378	0.355098	0.722516
Ugt1a7c	37.9652	3.46978	0.506168	6.85499	7.13e-12
Dync1li2	338.46	-0.304182	0.143981	-2.11265	0.0346307
Fubp1	404.008	0.222686	0.176546	1.26135	0.207182
Prkar2a	402.819	0.00876639	0.167627	0.052297	0.958292
Napsa	61.3922	2.32876	0.339763	6.85407	7.18e-12
Larp4b	440.632	0.243954	0.125291	1.9471	0.0515224
Wls	365.866	-0.472664	0.161469	-2.92728	0.0034194
Eif3l	440.688	0.415976	0.137589	3.02331	0.00250024
Isg20	183.603	2.3407	0.341608	6.852	7.28e-12
Polq	47.9929	3.58916	0.523834	6.85171	7.3e-12
Cdk12	398.882	-0.128254	0.107497	-1.1931	0.23283
Fndc3a	383.424	-0.252129	0.117017	-2.15463	0.0311908
Trak1	361.571	-0.124758	0.12629	-0.987865	0.323219
Zc3hav1	439.985	0.313609	0.150758	2.08022	0.0375057
Ltbp1	302.875	-0.183397	0.235073	-0.780173	0.435289
Rab7	402.448	0.190727	0.121535	1.56932	0.116574
Ubxn7	375.508	-0.286423	0.114976	-2.49115	0.0127332
Nbea	205.874	-1.02189	0.149188	-6.84971	7.4e-12
Nup210	126.572	2.21979	0.32416	6.84781	7.5e-12
Nab1	382.064	0.15433	0.120386	1.28196	0.199857
Per2	237.609	-1.93563	0.282709	-6.84674	7.56e-12
Upp1	52.7741	3.05623	0.446509	6.84473	7.66e-12
Cyp51	38.0117	2.69884	0.394415	6.84263	7.77e-12
Sema6d	311.684	-0.300453	0.214649	-1.39974	0.161591
Dmd	473.251	-1.14997	0.168108	-6.84065	7.88e-12
Trim58	20.3065	4.1313	0.604099	6.83878	7.99e-12
Dip2b	372.938	-0.127788	0.119418	-1.07009	0.284577
Gna11	315.319	-0.388235	0.190599	-2.03692	0.0416579
Ctps	281.131	-0.895666	0.281607	-3.18055	0.00146994
Grk6	476.888	0.57305	0.18407	3.11322	0.00185059
Wbp5	381.167	0.229273	0.150736	1.52102	0.128255
Itm2c	298.841	-0.284747	0.177917	-1.60045	0.109499
Nacc1	397.377	0.326202	0.174301	1.87148	0.0612786
Pnrc1	371.839	-0.0994342	0.17357	-0.572876	0.566729
Cul3	391.542	0.150847	0.116565	1.2941	0.195629
Prkd3	364.355	-0.368224	0.141807	-2.59666	0.00941355
Polr2b	395.535	-0.183944	0.120395	-1.52783	0.126554
Rab14	387.051	0.121187	0.153413	0.78994	0.429563
Rictor	369.426	-0.478313	0.152127	-3.14417	0.0016656
Mdc1	454.415	0.275912	0.1961	1.407	0.159427
Ccr5	99.7723	3.88811	0.568629	6.8377	8.05e-12
Fbxl3	373.91	-0.495509	0.160679	-3.08384	0.00204347
Gbf1	374.092	-0.0244471	0.121416	-0.201349	0.840425
Gprc5a	301.353	-0.848155	0.304111	-2.78896	0.00528775
Fam193a	376.837	-0.164366	0.154321	-1.06509	0.286834
Ccdc47	357.733	-0.25907	0.150235	-1.72443	0.0846311
Tob2	345.158	-0.517157	0.238957	-2.16422	0.0304473
Atp6v0a1	437.799	-0.164597	0.153391	-1.07306	0.283246
Fxr1	386.776	0.0572771	0.118353	0.483951	0.628421
Pafah1b2	378.548	-0.193803	0.160901	-1.20448	0.228402
Adssl1	48.8181	3.02776	0.442862	6.83681	8.1e-12
Csrp2	284.103	0.162454	0.171538	0.947046	0.343615
Mdn1	386.681	-0.0229808	0.149182	-0.154046	0.877574
Sympk	412.426	0.0415575	0.10972	0.378759	0.704867
Adra2c	37.7697	-2.25572	0.329957	-6.83642	8.12e-12
Xrn2	416.121	0.0875379	0.153039	0.571996	0.567325
Cx3cl1	278.161	-0.936513	0.493216	-1.89879	0.0575924
Tjp2	326.817	-0.255503	0.258221	-0.989474	0.322431
Bst1	65.0355	2.47695	0.362549	6.83205	8.37e-12
Ankrd46	229.56	-1.44921	0.212158	-6.83081	8.44e-12
Mcf2l	200.11	-1.19638	0.175271	-6.82592	8.74e-12
Rara	348.039	0.25582	0.165257	1.54802	0.121618
Ndrg1	993.095	-1.17149	0.171651	-6.82484	8.8e-12
Dse	123.758	2.31436	0.339217	6.82264	8.94e-12
Pkn1	409.806	0.204136	0.142252	1.43504	0.151277
Slain2	373.168	0.225446	0.117207	1.92349	0.0544182
Ankrd40	359.718	-0.23104	0.111056	-2.0804	0.0374887
Stk24	386.068	0.368429	0.158424	2.3256	0.0200402
Dhrs3	520.749	0.0440741	0.223029	0.197616	0.843346
Mkl2	2511.02	-1.30642	0.191551	-6.82019	9.09e-12
Lrp10	343.085	0.294921	0.15223	1.93734	0.0527037
Pan3	379.003	-0.0530895	0.149329	-0.35552	0.7222
Ciz1	392.593	-0.176255	0.154093	-1.14382	0.252696
Reps2	54.909	2.44229	0.358322	6.81591	9.37e-12
Pdxdc1	349.266	-0.118481	0.130813	-0.90573	0.365079
Kcnk13	28.2232	3.18376	0.467232	6.81409	9.49e-12
G3bp1	400.162	0.499381	0.19815	2.52022	0.011728
Dnajc13	440.734	0.367469	0.140891	2.60818	0.0091024
D15Ertd621e	342.867	0.142242	0.152869	0.930487	0.352119
Pgrmc1	449.699	-0.885762	0.130004	-6.81332	9.54e-12
Mt1	260.974	-0.806744	0.447352	-1.80338	0.0713293
Dlst	397.743	0.360433	0.166909	2.15946	0.0308146
Sh3bp2	100.265	1.6454	0.241558	6.81161	9.65e-12
Exoc6	347.633	-0.299189	0.162237	-1.84415	0.0651618
Tgfbr3	325.398	-0.64676	0.203867	-3.17246	0.00151153
Sapcd2	10.9991	4.87739	0.716246	6.80965	9.78e-12
Ubqln1	374.267	0.49489	0.159205	3.10852	0.0018803
Ptpn14	2710.53	-1.45568	0.213856	-6.8068	9.98e-12
Pdgfrb	324.726	-0.425736	0.191278	-2.22575	0.0260312
Fam208a	372.634	-0.497032	0.159423	-3.11769	0.00182275
Cdc42se2	352.531	0.0380559	0.16015	0.237626	0.812171
Asap2	1340.2	-1.26921	0.186467	-6.80664	9.99e-12
Tceb3	397.018	0.310006	0.124516	2.4897	0.0127852
Psmc1	413.662	0.046174	0.112277	0.411252	0.680888
Dmxl1	392.287	0.0833785	0.139489	0.597741	0.550013
Tfdp1	107.28	1.72399	0.25328	6.80666	9.99e-12
Btg1	340.215	0.519998	0.213965	2.4303	0.0150865
Esyt2	809.532	-0.806036	0.118468	-6.80384	1.02e-11
Scara3	448.701	-1.15247	0.169409	-6.80289	1.03e-11
Wac	365.068	-0.155329	0.135166	-1.14917	0.250484
Plat	332.721	-0.0035998	0.250555	-0.0143673	0.988537
Cdk13	399.244	-0.0290432	0.132234	-0.219634	0.826156
Mmp9	454.747	4.09469	0.602052	6.80121	1.04e-11
Zdhhc5	356.627	0.0747764	0.164047	0.455823	0.648517
Ogt	397.085	-0.165752	0.187396	-0.884498	0.376428
Ppp6r3	364.637	0.0145499	0.141495	0.10283	0.918098
Cul1	342.781	0.033077	0.120553	0.274377	0.783795
Gdi1	357.977	-0.481714	0.158118	-3.04655	0.00231486
Pik3c2a	307.189	-0.274117	0.246446	-1.11228	0.266019
Ccnb1	13.1218	4.94627	0.727299	6.80088	1.04e-11
G6pdx	313.453	1.33394	0.196232	6.79778	1.06e-11
Zfp217	139.51	2.13065	0.313472	6.79695	1.07e-11
Dnaja2	354.519	0.0301852	0.149099	0.20245	0.839565
Ice1	359.299	-0.202326	0.131953	-1.53332	0.125198
Colgalt1	365.344	0.646851	0.205348	3.15002	0.00163261
Tor1aip2	343.017	0.0358147	0.159577	0.224436	0.822418
Hnrnpr	393.432	-0.220207	0.129489	-1.70059	0.0890205
Ralgapb	360.809	-0.274136	0.172525	-1.58896	0.112068
AI314180	358.409	-0.423149	0.145448	-2.90928	0.00362267
Samhd1	699.052	1.1916	0.175398	6.7937	1.09e-11
Rnf187	374.697	-0.222424	0.117266	-1.89674	0.0578626
Phf12	360.314	0.0798437	0.132735	0.601528	0.547489
Slc25a3	388.844	0.347844	0.135176	2.57326	0.0100745
Far1	396.779	-0.0255474	0.138769	-0.1841	0.853935
Ldha	355.826	0.847792	0.124772	6.79473	1.09e-11
Fkbp8	377.293	-0.0066654	0.157265	-0.0423834	0.966193
Msl2	357.336	-0.243578	0.142612	-1.70797	0.0876416
Acacb	457.681	-1.27854	0.188209	-6.79321	1.1e-11
Abl2	338.457	-0.099708	0.145857	-0.683604	0.494226
Fnbp4	370.502	0.0655507	0.143356	0.45726	0.647484
Ftl1	699.416	1.19105	0.175623	6.78186	1.19e-11
Rab27a	411.412	-0.138422	0.205246	-0.674421	0.500044
Jup	395.432	-0.353311	0.193691	-1.8241	0.0681375
Endod1	337.569	0.24584	0.337995	0.727349	0.467012
Atp1b3	348.023	0.219846	0.145252	1.51354	0.130141
Stk4	426.929	1.44718	0.213461	6.77957	1.21e-11
Mta2	376.718	0.45558	0.142413	3.199	0.00137903
Scarb1	127.224	1.60765	0.237132	6.77956	1.21e-11
Adam8	120.941	3.96005	0.584236	6.77817	1.22e-11
Stk40	273.298	-0.252581	0.1558	-1.62118	0.104979
Tab2	408.857	0.172464	0.122453	1.40842	0.159008
Csk	296.75	0.977529	0.144238	6.77721	1.23e-11
Col1a1	5304.47	2.46241	0.363418	6.77569	1.24e-11
Bcl3	68.0054	1.65662	0.244508	6.77531	1.24e-11
Dtl	25.6357	4.00924	0.592711	6.76423	1.34e-11
Mast3	131.345	1.82896	0.270473	6.7621	1.36e-11
Upf2	385.278	-0.0878658	0.163727	-0.53666	0.591503
Immt	391.576	0.231022	0.137563	1.67938	0.0930773
Hist2h2aa1	43.6069	2.49132	0.368436	6.76189	1.36e-11
Adcy6	588.613	-1.086	0.160826	-6.75267	1.45e-11
Cdc25c	11.4946	4.42196	0.654878	6.75235	1.45e-11
Capg	303.847	1.14673	0.169836	6.75198	1.46e-11
Rhou	66.2993	2.50868	0.371562	6.75172	1.46e-11
Creb1	388.745	0.0925816	0.1327	0.697675	0.485381
Pik3ip1	202.866	-1.60018	0.237061	-6.75004	1.48e-11
Cpd	1606.52	-1.06178	0.157476	-6.74248	1.56e-11
Galnt15	728.249	-1.98393	0.294397	-6.73896	1.6e-11
Gak	371.171	0.225171	0.123803	1.81878	0.0689447
Kmt2b	386.971	0.112583	0.124371	0.905216	0.365351
Tmem2	1714.75	-1.21896	0.18098	-6.73531	1.64e-11
Cdh13	1873.64	-1.38496	0.205748	-6.73137	1.68e-11
Dhx16	415.429	0.101471	0.147578	0.687578	0.491718
Ip6k1	356.863	-0.429758	0.160614	-2.67571	0.00745701
Ctcf	411.565	0.225311	0.138538	1.62635	0.103876
Il4ra	522.399	1.06821	0.158759	6.72852	1.71e-11
Samd9l	399.297	-0.0647437	0.151158	-0.428317	0.66842
Iws1	372.42	0.0273097	0.150247	0.181766	0.855767
Brca1	68.0646	3.22934	0.479898	6.72923	1.71e-11
Dyrk1a	387.677	0.124374	0.158994	0.782259	0.434062
Ly6a	229.13	-0.305496	0.220176	-1.38751	0.165286
Ahcyl1	346.962	-0.384947	0.125131	-3.07635	0.00209549
Hist1h3a	19.9833	4.03675	0.599896	6.72909	1.71e-11
[truncated: 16,589 more rows]

## Sheet: Gene Ontology Enrichment
Category	Term	Count	PValue	Genes	Fold Enrichment
GOTERM_BP_DIRECT	GO:0007049~cell cycle	163	1.74864e-31	PRC1, DBF4, AURKA, AURKB, CD2AP, KIF13A, CDCA8, CDKN2C, CDKN2D, INCENP, CCSAP, CDCA2, STAG3, H2AFX, CCNA2, CDCA5, ASPM, CDCA3, DAB2IP, RAN, LIG1, RBL1, PIM3, NCAPD3, ESCO2, NCAPD2, PPP1CA, UHRF1, MAD2L1, MAPK6, RCC2, SPAG5, NEK9, DSCC1, FZR1, NEK2, TICRR, ANAPC15, TIPIN, ARF6, ANLN, CNTRL, MYBL2, RCC1, SPC24, SPC25, NCAPG2, FBXO5, SKA3, CLASP2, SKA1, HELLS, TFDP1, ERCC6L, CCPG1, IKZF1, MKI67, NUF…	2.60743
GOTERM_BP_DIRECT	GO:0002376~immune system process	112	1.79823e-25	APOBEC3, S100A8, TLR1, S100A9, PGLYRP1, PTPN22, TLR5, TLR7, C1QC, TLR8, BTK, TLR9, ISG20, CFP, C1RA, CLEC4E, CFH, PAG1, SYK, PIK3CG, BCL10, DAB2IP, GBP5, PIK3CD, CLEC4N, C1QA, C1QB, CAMK4, CD300LF, CLEC5A, CD300LB, CD300LD, TNFAIP8L2, HMGB2, LST1, FGR, IFITM1, UNC93B1, OAS3, IFI30, OAS2, CD74, ALCAM, SERINC3, NRROS, IIGP1, TBKBP1, CSF1R, TEC, TRAF3, CARD9, LGALS3, IL1RL2, TNFRSF13B, TLR13, MYO1G,…	2.87218
GOTERM_BP_DIRECT	GO:0051301~cell division	110	2.98184e-25	KIFC1, PRC1, AURKA, AURKB, CD2AP, KIF13A, CDCA8, CCSAP, INCENP, CDCA2, CCNA2, CDCA5, ASPM, CDCA3, RAN, LIG1, NCAPD3, NCAPD2, PPP1CA, MAD2L1, RCC2, SPAG5, NEK9, FZR1, NEK2, ANAPC15, TIPIN, ARF6, ANLN, CNTRL, RCC1, SPC24, SPC25, NCAPG2, SKA3, FBXO5, CLASP2, SKA1, HELLS, ERCC6L, NUF2, SYCE2, SPDL1, NDC80, CDC20, REEP4, FAM64A, PLK1, KIF23, MAD1L1, CDC14A, TTC28, LATS2, FAM83D, CCNE2, CCNE1, KIF2C, C…	2.88878
GOTERM_BP_DIRECT	GO:0006334~nucleosome assembly	50	5.51717e-22	HIST2H2AA1, HIST1H2BP, HIST1H2BM, HIST1H2BN, HIST1H2BK, HIST1H2BL, HIST1H2BJ, H2AFY, HIST1H1E, HIST1H1D, ANP32B, HIST1H1C, HIST1H1B, HIST1H1A, MCM2, PADI4, HIST2H4, HIST2H2BB, HIST2H2BE, SMARCA2, HIST1H4N, HIST1H4K, SOX9, HIST1H4A, CENPA, HIST1H4B, NPM1, HIST1H4F, HIST1H4C, HIST1H4D, ASF1B, HIST1H4J, HIST1H4H, HIST2H3B, HIST1H2BB, HIST1H2BC, HIST1H2BE, HIST1H2BF, HIST1H2BG, HIST1H2BH, HIST1H3A, H…	4.72204
GOTERM_BP_DIRECT	GO:0007067~mitotic nuclear division	85	5.78597e-21	KIF23, MAD1L1, AURKA, TTC28, AURKB, CD2AP, LATS2, FAM83D, KIF2C, CDCA8, CCSAP, INCENP, CDCA2, MASTL, CCNA2, CDCA5, ASPM, CDCA3, KIF2A, CDC6, CDK1, ARHGEF2, KIF11, RAN, CCNF, TPX2, NUSAP1, ESPL1, UBE2C, HMGA2, NCAPD3, NCAPD2, MAD2L1, APITD1, RCC2, SPAG5, NSL1, BUB1B, NEK9, FZR1, NEK2, ANAPC15, TIPIN, ANLN, CEP55, RCC1, SPC24, SPC25, NCAPH, NCAPG2, BUB1, SKA3, FBXO5, SKA1, CLASP2, ZWILCH, HELLS, ER…	3.01392
GOTERM_BP_DIRECT	GO:0006335~DNA replication-dependent nucleosome assembly	23	8.33521e-15	HIST1H4N, HIST2H3B, HIST1H4K, NASP, HIST2H4, HIST1H4A, HIST1H4B, HIST1H3A, HIST1H3B, HIST1H3C, HIST1H4F, HIST1H3D, HIST1H4C, HIST1H3E, HIST1H4D, ASF1B, HIST1H3F, CHAF1A, HIST1H4J, CHAF1B, HIST1H3H, HIST1H4H, HIST1H3I	6.84552
GOTERM_BP_DIRECT	GO:0032776~DNA methylation on cytosine	21	8.7e-13	HIST1H4N, HIST2H3B, HIST1H4K, HIST2H4, UHRF1, HIST1H4A, HIST1H4B, HIST1H3A, HIST1H3B, DNMT1, HIST1H4F, HIST1H3C, HIST1H3D, HIST1H4C, HIST1H4D, HIST1H3E, HIST1H3F, HIST1H4J, HIST1H3H, HIST1H4H, HIST1H3I	6.44558
GOTERM_BP_DIRECT	GO:0045087~innate immune response	89	1.78272e-12	APOBEC3, S100A8, ELF4, LY86, TLR1, S100A9, PGLYRP1, TLR5, LY9, FES, TLR7, C1QC, TLR8, TLR9, BTK, ISG20, CFP, C1RA, APP, CLEC4E, TICAM2, CFH, CLEC4A2, LBP, CSK, PPP1R14B, SYK, BCL10, DAB2IP, ARHGEF2, LYN, CAMP, PIK3CD, PADI4, NLRP3, CLEC4N, CD84, C1QA, C1QB, TREM2, CLEC5A, CR1L, TNFAIP8L2, IL1F9, HMGB2, FGR, IFITM1, FCNA, FCNB, UNC93B1, OAS3, RSAD2, OAS2, NLRP1B, TRIM10, SERINC3, MEFV, PSTPIP1, II…	2.18536
GOTERM_BP_DIRECT	GO:0045815~positive regulation of gene expression, epigenetic	21	1.99703e-12	HIST1H4N, HIST2H3B, HIST1H4K, HIST2H4, HIST1H4A, HIST1H4B, SLC50A1, HIST1H3A, HIST1H3B, HIST1H3C, H2AFY, HIST1H4F, HIST1H3D, HIST1H4C, HIST1H4D, HIST1H3E, HIST1H3F, HIST1H4J, HIST1H3H, HIST1H4H, HIST1H3I	6.25026
GOTERM_BP_DIRECT	GO:0051290~protein heterotetramerization	25	2.07861e-12	HIST1H4N, HIST1H4K, HIST1H4A, HIST1H4B, HIST1H4F, HIST1H4C, AGRN, HIST1H4D, HIST1H4J, HIST1H4H, HIST2H3B, S100A10, ANXA2, HIST2H4, RRM2, RRM1, HIST1H3A, HIST1H3B, HIST1H3C, HIST1H3D, FARSA, HIST1H3E, HIST1H3F, HIST1H3H, HIST1H3I	5.22438
GOTERM_BP_DIRECT	GO:0006954~inflammatory response	79	6.83669e-12	S100A8, AIF1, LY86, TLR1, S100A9, PTGS1, SGMS1, TLR5, TLR7, CXCL12, MMP25, TLR8, TLR9, AGTR2, TICAM2, FAS, ADAM8, IRAK2, PIK3CG, HYAL1, DAB2IP, C5AR1, GBP5, LYN, NCF1, PIK3CD, NLRP3, MECOM, RELT, CAMK4, CCR5, CCR3, CCR2, PLA2G7, PTAFR, CAMK1D, IL1F9, C3AR1, HMGB2, CCL2, CYSLTR1, CCR1, FFAR2, CXCL2, CCL9, CCL8, AFAP1L2, PF4, KIT, NLRP1B, MAPKAPK2, CCL7, CCL6, TNFRSF1B, CHIL1, MEFV, CHIL3, CNR2, PS…	2.2556
GOTERM_BP_DIRECT	GO:0006260~DNA replication	41	1.05901e-11	BLM, TICRR, DBF4, POLA1, PCNA-PS2, NFIX, MCM10, CDT1, PRIM1, CDC45, MCM7, ADRA2A, POLQ, FEN1, GINS2, CDC6, DTL, PIF1, NASP, LIG1, POLE, FAM111A, MCM2, MCM3, MCM4, 2810417H13RIK, BRCA1, MCM5, MCM6, DNA2, RFC2, RRM2, POLD1, RRM1, PCNA, CHTF18, CHAF1A, CHAF1B, NFIA, DSCC1, NFIB	3.27395
GOTERM_BP_DIRECT	GO:0035556~intracellular signal transduction	84	1.74689e-10	ADCY7, NUAK1, PREX1, ADCY5, ADCY6, PREX2, PINK1, MCF2L, LATS2, BTK, HMHA1, CASP3, AGTR2, PLCB4, TIAM1, WNK4, HMOX1, ACOT11, RAPGEF5, DEPDC1A, DEPDC1B, RAPGEF3, MASTL, CSK, PLCB2, PAG1, NET1, SYK, ARHGEF2, TWF2, LYN, SOCS3, ARHGEF6, NFAM1, ARHGEF12, ECT2, STK4, PRKCD, PRKCB, MAST3, TNS3, TNS2, TNS1, CAMK4, SDCBP, NRGN, UNC13B, NRBP2, LCP2, KALRN, MKNK2, STK17B, MAP4K1, MYO9B, KIT, PLCL2, STK32B, G…	2.06259
GOTERM_BP_DIRECT	GO:0007155~cell adhesion	93	2.44874e-09	ATP1B1, NUAK1, TLN2, FERMT3, NPNT, CLSTN1, BCAN, BCAM, POSTN, L1CAM, LY9, FES, SDC3, GP9, APP, WISP1, CD44, CSF3R, ZYX, SPON1, PARVG, PTPRM, EGFL7, EFNB2, FBLIM1, ACKR3, MFGE8, CD84, AMIGO2, SIGLEC1, PGM5, CD36, CD33, CD99L2, ADAM12, DST, CD226, EMP2, PARVA, ITGA2B, IBSP, SIGLECE, OLFM4, ACHE, CYP1B1, TNC, ITGB2, 9430020K01RIK, ITGB3, ITGAM, ALCAM, RGMB, SORBS3, LPXN, LAMB2, ITGAX, GP1BB, FAT4, P…	1.88336
GOTERM_BP_DIRECT	GO:0007059~chromosome segregation	30	6.80744e-09	NEK2, RCC1, KIF2C, SPC25, HJURP, INCENP, BUB1, CDCA2, STAG3, SKA3, SKA1, TOP2A, CENPN, KIF11, SLC25A5, CENPF, CENPE, ESPL1, NDC80, BIRC5, KNSTRN, BRCA1, RGS14, ESCO2, CENPH, SGOL2A, SPAG5, NSL1, NEK9, CENPW	3.31073
GOTERM_BP_DIRECT	GO:0006935~chemotaxis	35	1.24608e-08	C3AR1, HMGB2, CCL2, CYSLTR1, S100A8, CCR1, CXCL2, S100A9, CCL9, CCL8, PF4, KIT, FES, CXCL12, CCL7, CCL6, DOCK2, EAR2, RAC2, CXCR4, PIK3CG, C5AR1, LYN, PIK3CD, NCKAP1L, ACKR3, LSP1, PROK2, CCR5, CCR3, CCR2, CMTM7, CMTM3, PTAFR, PARVA	2.91326
GOTERM_BP_DIRECT	GO:0030335~positive regulation of cell migration	49	1.85826e-08	AIF1, FERMT3, PREX1, AQP1, CXCL12, DAB2, SEMA3G, CXCR4, TIAM1, PDGFD, PAK1, IRS2, PLD1, LYN, PIK3CD, MMP14, SPAG9, SDCBP, COL1A1, CTSH, SEMA4A, ACVR1, ALOX12, C3AR1, FGR, CCR1, KIT, ITGB3, IGF1R, ADRA2A, HSPA5, LAMB1, GPNMB, CSF1R, APC, BMP4, ARHGEF39, PODXL, ZFP703, IGF1, MYO1F, HGF, CDH13, CORO1A, NOTCH1, SYNE2, ITGA6, PLAU, F2R	2.37079
GOTERM_BP_DIRECT	GO:0050830~defense response to Gram-positive bacterium	30	2.08545e-08	HMGB2, FGR, PGLYRP1, DROSHA, APP, HIST1H2BN, HIST1H2BK, HIST1H2BL, HIST1H2BJ, LBP, GBP7, LYZ2, HIST1H2BC, PLD1, LYZ1, C5AR1, CARD9, HIST1H2BE, HIST1H2BF, NCF1, HCK, CAMP, HIST1H2BG, GBP9, MYO1F, CD36, HIST2H2BE, MPO, GBP3, CTSG	3.16833
GOTERM_BP_DIRECT	GO:0030593~neutrophil chemotaxis	25	3.22098e-08	CCL2, S100A8, PREX1, CXCL2, S100A9, CCL9, CCL8, ITGB2, ITGAM, CCL7, CCL6, FCER1G, CSF3R, SPP1, SYK, C5AR1, VAV3, LGALS3, NCKAP1L, VAV1, FCGR3, ITGA9, PPBP, TREM1, TREM3	3.55864
GOTERM_BP_DIRECT	GO:0051726~regulation of cell cycle	33	4.1353e-08	E2F1, E2F2, FIGNL1, SIPA1, PRR11, CCNE2, CCNE1, BAK1, NPM1, PER2, MASTL, FGF2, CABLES1, HSPA8, APC, PTPRC, MS4A3, DTL, CCNF, ZFP703, RBL1, ARNTL, MECOM, TACC3, 2810417H13RIK, DOT1L, CDKN1A, CCND3, CCND2, SFPQ, JUN, ID3, GADD45A	2.89393
GOTERM_BP_DIRECT	GO:0045766~positive regulation of angiogenesis	34	8.75409e-08	C3AR1, CYP1B1, CYSLTR1, MMP9, ITGB2, ITGB3, AQP1, GATA2, PTGIS, CHIL1, GATA6, LRG1, HMOX1, TEK, RRAS, PIK3R6, RAPGEF3, RUNX1, FGF2, SASH1, HYAL1, RAMP2, C5AR1, LGALS3, CAMP, HGF, ISL1, BRCA1, PRKCB, CYBB, PLCG1, CCR3, CTSH, ALOX12	2.75985
GOTERM_BP_DIRECT	GO:0008285~negative regulation of cell proliferation	74	9.9449e-08	E2F7, TRPV2, FGFRL1, GABBR1, SLFN1, SLFN2, GATA1, BAK1, CDKN2C, CDKN2D, HMOX1, CSK, RAPGEF2, FGF2, DHCR24, PTPRJ, DAB2IP, LYN, SLC9A3R1, STK4, HMGA1, TNS2, CD37, JUN, SMARCA2, HIST1H2AB, HIST1H2AC, CAV2, FGFR3, CYP1B1, IFITM1, HIST1H2AG, HIST1H2AD, HIST1H2AE, SOX4, SOX9, TIMP2, ALDH1A2, P3H3, NPM1, NDRG1, INPP5D, RUNX1, CSF1R, TES, APC, HMGA1-RS1, BMP4, CEBPA, NFE2, NOS1, KLF13, IL1RL1, SMAD6, PT…	1.89275
GOTERM_BP_DIRECT	GO:0006270~DNA replication initiation	14	1.02175e-07	CDC7, CCNE2, CCNE1, CDC6, CDC45, MCM7, POLA1, TOPBP1, MCM2, MCM3, MCM10, MCM4, MCM5, MCM6	5.7294
GOTERM_BP_DIRECT	GO:0000122~negative regulation of transcription from RNA polymerase II promoter	120	1.10705e-07	IMPACT, FST, ANKRD1, AURKB, CBX7, CBX6, GATA1, GATA2, CRY2, GATA6, H2AFY, DAB2IP, RREB1, HNRNPA2B1, RBL1, MECP2, ZHX2, ZHX3, PKIA, UHRF1, CD36, JUN, GBP4, FGFR1, FGFR3, STRAP, TFCP2L1, HDGF, CALR, SOX9, ELK4, HOXA7, BHLHE40, SKIL, RUNX3, HNRNPAB, BMP4, HIST2H3B, IKZF1, EPAS1, SMAD7, LMCD1, WHSC1, SKI, FOXP1, SREBF2, HOXB3, NOTCH1, PLK1, PCNA, HIST1H3B, DNMT1, HIST1H3C, HIST1H3D, HIST1H3E, HDAC9, …	1.61676
GOTERM_BP_DIRECT	GO:0098609~cell-cell adhesion	45	1.16118e-07	LDHA, SNX5, EIF5, DIAPH3, ANLN, RPS2, ESYT2, CXCL12, CAPZB, LARP1, EFHD2, PPL, LRRC59, IDH1, NDRG1, CNN2, MKL2, CLINT1, EHD4, ENO1, TES, HIST2H3B, BSG, MYO6, TWF2, MYO1B, TBC1D10A, FSCN1, DOCK9, VASP, TMEM2, TNKS1BP1, TJP1, CCNB2, STXBP6, CAPG, HIST1H3A, HIST1H3B, EEF1G, HIST1H3D, HIST1H3E, HIST1H3H, PARVA, HIST1H3I, EPN2	2.33853
GOTERM_BP_DIRECT	GO:0000183~chromatin silencing at rDNA	21	1.935e-07	HIST1H4N, HIST2H3B, HIST1H4K, HIST2H4, SAP30, HIST1H4A, HIST1H4B, HIST1H3A, HIST1H3B, DNMT1, HIST1H3C, HIST1H4F, HIST1H3D, HIST1H4C, HIST1H4D, HIST1H3E, HIST1H3F, HIST1H4J, HIST1H3H, HIST1H4H, HIST1H3I	3.75016
GOTERM_BP_DIRECT	GO:0030097~hemopoiesis	27	2.21049e-07	GLRX5, MKNK2, TTC7, KIT, GATA2, GFI1B, PICALM, TEK, RTKN2, CNN2, GFI1, RUNX1, RUNX3, CSF1R, SGPL1, EPAS1, IKZF1, LYN, BRCA2, CDK6, TACC3, SFRP1, CCR2, HBB-BT, SPTA1, ADD2, SPTB	3.0836
GOTERM_BP_DIRECT	GO:0006909~phagocytosis	20	3.5756e-07	CDC7, ABCA7, CEBPE, PRTN3, HCK, MYO7A, PLD4, ELANE, ANXA1, MYO1G, ITGB2, SYT7, SLAMF1, VAV1, GAS6, ELMO1, GATA2, CORO1A, IRF8, PECAM1	3.77763
GOTERM_BP_DIRECT	GO:0000281~mitotic cytokinesis	15	3.65788e-07	KIF23, CHMP4B, NUSAP1, ANLN, CEP55, RACGAP1, PLK1, CENPA, KIF4, CFL1, SPTBN1, SNX33, STMN1, KIF20A, APC	4.91092
GOTERM_BP_DIRECT	GO:0016477~cell migration	44	4.3344e-07	CTHRC1, SORL1, ARPC5, ITGB3, CD2AP, SDC3, FAM83D, CD44, TIAM1, CXCR4, PSTPIP1, CLASP2, ADAMTS12, DEPDC1B, CSK, LAMB1, APC, PSTPIP2, ERG, LURAP1, VAV3, PODXL, EFNB2, FSCN1, ITGA4, MMP14, SIRPA, COL5A1, ELMO1, TNS3, CORO1B, CORO1A, PLCG1, NCK1, CDC42BPA, SH3KBP1, JAK1, FOXC1, TNK2, TREM1, TREM3, EMP2, LCP1, SRGAP1	2.26262
GOTERM_BP_DIRECT	GO:0000070~mitotic sister chromatid segregation	13	5.50746e-07	NEK2, NUSAP1, KIF18B, ESPL1, NDC80, KNSTRN, CDCA8, MAD2L1, SPAG5, CENPA, PLK1, NSL1, CIT	5.55147
GOTERM_BP_DIRECT	GO:0042127~regulation of cell proliferation	49	6.82991e-07	BID, FGFR1, APOBEC1, FGR, TNC, FOXM1, EZH2, IL4RA, CXCL2, PTGS1, BMPR2, NR3C2, FOXO1, PF4, SOX9, FES, BTK, TNFRSF1B, CDCA7, PKD2, NDRG1, CNN2, FAS, RAPGEF2, FANCA, TEC, TES, TXNIP, CEBPA, HCK, BMX, ANXA1, S100A11, IGF1, BRCA2, CDK6, MECOM, RBBP9, BRCA1, NOTCH1, CCND3, RELT, PPBP, DNMT1, JAK1, PTCH1, PBX1, TNK2, PLAU	2.12013
GOTERM_BP_DIRECT	GO:0045653~negative regulation of megakaryocyte differentiation	11	1.15398e-06	HIST1H4N, HIST1H4K, HIST1H4A, HIST1H4B, HIST1H4F, HIST1H4C, PF4, HIST1H4D, HIST1H4J, HIST1H4H, HIST2H4	6.35531
GOTERM_BP_DIRECT	GO:0045893~positive regulation of transcription, DNA-templated	96	1.3535e-06	E2F1, ELF4, GDF7, SPI1, FOXO1, RORC, GATA1, AGTR2, DAB2, PICALM, LBH, GATA6, CREB3L2, SOX17, MKL2, MYB, MKL1, CCNA2, FGF2, MYC, RHOG, KDM7A, ZFP423, BCL10, EGR2, MECP2, ESR1, ARNTL, MECOM, HMGA1, CAMK4, JUN, ZFPM2, TMSB4X, FOXC1, COL1A1, SMARCA2, ACVR1, KMT2E, CKS1B, HMGB2, BLM, FOXM1, SOX4, AFAP1L2, PRDM16, SOX9, TCF7L2, CALCOCO1, IGF1R, RGMB, NR1D1, NR1D2, NPM1, BCL3, RNF10, RUNX1, RUNX3, CREBL…	1.63697
GOTERM_BP_DIRECT	GO:0030334~regulation of cell migration	24	1.37816e-06	KIF14, PLXNC1, PLXNA4, EGFL7, PLXNA2, LMNA, DPYSL3, ITGB3, NTN1, CXCL12, SDC3, ADGRG3, NOTCH1, LAMA3, RCC2, CXCR4, NCK1, CCR2, PECAM1, TEK, TMSB4X, WDR44, DOCK10, APC	3.06135
GOTERM_BP_DIRECT	GO:0000082~G1/S transition of mitotic cell cycle	21	1.7524e-06	ANP32B, POLE, IQGAP3, RCC1, CDKN3, RHOU, CDC25A, LATS2, CCNE2, CCNE1, EIF4EBP1, CDKN1A, CCND2, CDKN2C, CDKN2D, TCF19, RANBP1, MYB, CDCA5, CABLES1, ACVR1	3.32675
GOTERM_BP_DIRECT	GO:0050729~positive regulation of inflammatory response	21	2.32358e-06	CCL2, S100A8, PTGER4, LDLR, IL1RL1, S100A9, GPSM3, CCL9, CCL8, ITGA2, CTSS, CCL7, IL17RA, CCL6, TLR9, ACE, PDE2A, CCR5, CCR2, TGM2, ADAM8	3.27395
GOTERM_BP_DIRECT	GO:0006342~chromatin silencing	21	2.32358e-06	HIST1H2AB, HIST1H2AC, HIST1H2AF, HIST1H2AG, SUPT6, HIST1H2AD, HIST1H2AE, MECP2, HIST2H2AA1, DOT1L, HIST2H2AB, HIST2H2AC, H2AFZ, HIST1H2AI, HIST1H2AH, H2AFY, HIST1H2AK, H2AFX, HELLS, HIST1H2AO, HIST1H2AN	3.27395
GOTERM_BP_DIRECT	GO:0001525~angiogenesis	48	7.25457e-06	NRP2, FGFR1, CCL2, CYP1B1, PDE3B, ESM1, GPI1, MMRN2, EPHB2, HMOX1, TEK, HOXA7, PIK3R6, RAPGEF3, SOX17, ADAM8, VEZF1, FGF2, ANGPTL4, SYK, BMP4, PIK3CG, PTPRB, RAMP2, DAB2IP, VAV3, EGFL7, EPAS1, EFNB2, MMP19, CCDC80, HSPG2, MFGE8, ACKR3, MMP14, PNPLA6, ANXA2, THSD7A, HOXB3, PROK2, NOTCH1, SRPX2, JUN, PECAM1, CCR2, PLAU, SEMA4A, PARVA	1.97259
GOTERM_BP_DIRECT	GO:0060968~regulation of gene silencing	9	9.11371e-06	HIST2H3B, HIST1H3A, HIST1H3B, HIST1H3C, HIST1H3D, HIST1H3E, HIST1H3F, HIST1H3H, HIST1H3I	6.79973
GOTERM_BP_DIRECT	GO:0030218~erythrocyte differentiation	17	1.17262e-05	KMT2E, BMP4, FECH, IKZF1, LYN, EPAS1, HCLS1, SPI1, KIT, TRIM10, GATA1, CASP3, ALAS2, RPS19, DYRK3, NFE2L1, KLF1	3.47857
GOTERM_BP_DIRECT	GO:0002224~toll-like receptor signaling pathway	10	1.30412e-05	IRAK2, CD86, TLR1, UNC93B1, MAPKAPK2, TLR5, TLR7, TLR8, TLR9, TRAF3	5.77755
GOTERM_BP_DIRECT	GO:0006336~DNA replication-independent nucleosome assembly	12	1.3537e-05	HIST1H4N, HIST1H4K, HIST1H4A, HIST1H4B, NASP, HIST1H4F, HIST1H4C, HIST1H4D, ASF1B, HIST1H4J, HIST1H4H, HIST2H4	4.71448
GOTERM_BP_DIRECT	GO:0007229~integrin-mediated signaling pathway	25	1.36336e-05	VAV3, FGR, PLEK, FERMT3, COL3A1, ITGA2, ITGB2, ITGB3, ITGA4, VAV1, ITGAM, ITGA9, ITGB2L, RCC2, ITGA6, ITGAX, PRAM1, FCER1G, ADAM19, ZYX, ADAM8, TYROBP, ITGA2B, TEC, SYK	2.64028
GOTERM_BP_DIRECT	GO:0002227~innate immune response in mucosa	11	1.42641e-05	HIST1H2BC, HIST1H2BN, HIST1H2BK, HIST1H2BE, HIST2H2BE, HIST1H2BL, HIST1H2BF, HIST1H2BG, CAMP, HIST1H2BJ, LTF	5.14477
GOTERM_BP_DIRECT	GO:0019886~antigen processing and presentation of exogenous peptide antigen via MHC class II	9	1.93611e-05	FCGR2B, H2-EB1, UNC93B1, CTSE, IFI30, FCER1G, H2-AA, H2-AB1, CD74	6.31404
GOTERM_BP_DIRECT	GO:0008360~regulation of cell shape	32	2.05813e-05	LST1, SHROOM3, CCL2, FGR, ARHGAP18, KIT, FES, RHOU, CCL7, EZR, PLEKHO1, WIPF3, CDC42EP3, CSF1R, COCH, FMNL1, CDC7, TAOK2, EPB42, HCK, PLXNB2, ANXA1, FBLIM1, SLC9A3R1, GAS7, CORO1A, EPS8, SH3KBP1, SPTA1, WDR1, SEMA4A, PARVA	2.26114
GOTERM_BP_DIRECT	GO:0006468~protein phosphorylation	91	2.29253e-05	RNASEL, NUAK1, PASK, RORC, PINK1, TTK, AURKA, AURKB, FES, LATS2, BTK, CCNE1, APP, WNK4, MAP3K9, MASTL, PAK1, CSK, SYK, IRAK2, CDC7, PIK3CG, CDK1, LYN, MYLK3, CDK6, PIM3, PBK, STK4, PRKCD, CDKL5, PRKCB, MAST3, CAMK4, MAPK6, HIPK3, CFL1, ERN1, BMP2K, BUB1B, NEK9, CTSG, NRBP2, CAMK1D, KALRN, ACVR1, FGFR1, FGFR3, FGR, NEK2, ERBB2, MKNK2, STK17B, BMPR2, MAP4K1, KIT, MAPKAPK2, EPHB2, IGF1R, STK32B, TEK…	1.55171
GOTERM_BP_DIRECT	GO:0006974~cellular response to DNA damage stimulus	71	2.29611e-05	CLSPN, ZFP385A, NUAK1, E2F7, FOXO1, MCM10, ZBTB38, CASP3, MCM7, H2AFX, MASTL, MYC, FANCA, TOP2A, MMS22L, LYN, GEN1, DTL, LIG1, NEIL3, POLE, TOPBP1, HERC2, TANK, RAD51, JMY, UHRF1, APITD1, FANCD2, UBR5, UCHL5, RAD18, GADD45A, UBE2T, FZR1, BLM, TICRR, FOXM1, TIPIN, MAPKAPK2, BCL3, POLQ, FEN1, APC, EXO1, MSH6, VAV3, RAD51AP1, TAOK2, PIF1, TAOK3, EME1, BRIP1, BRCA2, ATAD5, CDKN3, 2810417H13RIK, BRCA1…	1.66036
GOTERM_BP_DIRECT	GO:0045785~positive regulation of cell adhesion	18	2.5433e-05	PTPRJ, HYAL1, VAV3, CCL2, PTGER4, PREX1, ERBB2, ITGA2, CYTH3, APBB1IP, CXCL12, VAV1, DAB2, TEK, TGM2, ADAM8, ALOX12, APC	3.15702
GOTERM_BP_DIRECT	GO:0030036~actin cytoskeleton organization	32	3.20248e-05	GAS2L3, SHROOM3, DIAPH3, FHL3, RHOU, CAPZB, PFN1, ACTR2, DOCK2, RAC2, PAK1, CAP1, MKL2, MKL1, RHOG, FMNL1, TAOK2, RAN, FSCN1, TMSB10, SLC9A3R1, VASP, ELMO1, CORO1B, CORO1A, SFRP1, TMOD3, SDCBP, TMSB4X, SPTA1, WDR1, PARVA	2.21337
GOTERM_BP_DIRECT	GO:0048661~positive regulation of smooth muscle cell proliferation	22	3.51058e-05	BMP4, C3AR1, AIF1, ELANE, IGF1, ITGA2, ITGB3, FOXP1, IL6RA, CDH13, IGF1R, CYBA, WISP1, JUN, HMOX1, SULF1, TGM2, PDGFD, MYC, FGF2, PTAFR, ALOX12	2.701
GOTERM_BP_DIRECT	GO:0000910~cytokinesis	14	4.09769e-05	KIF23, PRC1, BRCA2, BIRC5, ECT2, DSTN, KIF13A, RAB11FIP3, PLK1, INCENP, PSTPIP1, SPG20, CIT, KIF20A	3.71637
GOTERM_BP_DIRECT	GO:0007052~mitotic spindle organization	12	4.88619e-05	CCNB1, STIL, SPC25, WDR62, GPSM2, NDC80, AURKA, STMN1, CLASP2, AURKB, RCC1, KIF2A	4.20936
GOTERM_BP_DIRECT	GO:0042060~wound healing	24	5.10706e-05	S100A8, CCM2L, TNC, ERBB2, COL3A1, CXCL2, FCGR4, ITGA2, CELSR1, AQP1, MMP12, CORO1B, ITGA9, MIA3, MACF1, PECAM1, SERPINB2, CNN2, PAK1, LOX, COL1A1, FGF2, NBEAL2, PLAU	2.5077
GOTERM_BP_DIRECT	GO:0050766~positive regulation of phagocytosis	16	5.1758e-05	ABCA7, MEX3B, MFGE8, CALR, SIRPA, FCGR1, GAS6, FCGR3, GATA2, CYBA, DOCK2, CD36, FCGR2B, FCER1G, HSPA8, CAMK1D	3.27395
GOTERM_BP_DIRECT	GO:0019370~leukotriene biosynthetic process	8	5.5736e-05	PRG3, ALOX5AP, LTA4H, GGT1, LTC4S, ALOX5, PLA2G5, SYK	6.54789
GOTERM_BP_DIRECT	GO:0097067~cellular response to thyroid hormone stimulus	8	5.5736e-05	GATA1, LMO2, KLF9, EIF5A, CTSB, CTSS, KIT, CTSH	6.54789
GOTERM_BP_DIRECT	GO:0050731~positive regulation of peptidyl-tyrosine phosphorylation	25	5.87792e-05	CAV2, FGFR3, ITGB3, CD74, GATA1, CD44, AGRN, SYK, TEC, EHD4, GHR, ARHGEF2, LYN, HCLS1, IGF1, IGF2, HGF, IL6RA, CD36, ARRB2, CD80, LRP8, EFNA5, TNK2, TREM2	2.43115
GOTERM_BP_DIRECT	GO:0035023~regulation of Rho protein signal transduction	21	6.29413e-05	FGD2, ARHGEF2, VAV3, ARHGEF39, PREX1, ARHGEF6, PREX2, MYO9B, ARHGEF12, ECT2, VAV1, ARHGEF10, MCF2L, FARP1, RASGRF2, TIAM1, FGD5, FGD3, KALRN, NET1, ARHGDIB	2.67868
GOTERM_BP_DIRECT	GO:0007015~actin filament organization	22	6.32676e-05	ARHGEF2, SHROOM4, MYO1B, FSCN1, PDLIM3, TMSB10, SIRPA, WAS, ACTR3, ACTR2, SORBS3, CORO1A, SORBS1, RAC2, NCK1, CFL1, TMOD2, TMOD3, TMSB4X, DBN1, EMP2, TMOD1	2.60338
GOTERM_BP_DIRECT	GO:0034314~Arp2/3 complex-mediated actin nucleation	9	6.88077e-05	ACTR3, ACTR2, ARPC1B, ARPC3, ARPC2, IQGAP2, ARPC4, ARPC5, JMY	5.52478
GOTERM_BP_DIRECT	GO:0030261~chromosome condensation	9	6.88077e-05	CDK1, NCAPH, NCAPG2, HMGA2, SMC2, TOP2A, NCAPD3, SMC4, NCAPD2	5.52478
GOTERM_BP_DIRECT	GO:0007051~spindle organization	9	6.88077e-05	KIF11, SPAG5, RANBP1, AURKA, AURKB, KNSTRN, ASPM, RGS14, AUNIP	5.52478
GOTERM_BP_DIRECT	GO:0007018~microtubule-based movement	21	7.66453e-05	KIF14, KIF23, KIFC5B, KIFC1, KIF22, KIF11, KIF15, KIF18A, KIF18B, KTN1, CENPE, DNAH2, KIF13A, KIF2C, KIF4, KIF20B, KIF26A, KIF21B, KIF20A, KIF2A, KIF13B	2.64434
GOTERM_BP_DIRECT	GO:0050727~regulation of inflammatory response	18	8.50822e-05	SBNO2, S100A8, LYN, IL1RL2, S100A9, ANXA1, ESR1, GGT1, NLRP3, TLR9, DROSHA, SLC7A2, FANCD2, NR1D2, PIK3AP1, ZYX, ADAMTS12, FANCA	2.89825
GOTERM_BP_DIRECT	GO:0007010~cytoskeleton organization	25	9.65262e-05	ABLIM1, CCL2, SOX9, RHOU, CAPZB, CCL7, DOCK2, CNN2, CAP1, PSTPIP2, FMNL1, UGT8A, MICAL2, HCK, GAN, STRADB, SIRPA, PCLO, LSP1, GPR35, YWHAH, CFL1, SH3KBP1, CDC42BPA, DST	2.36102
GOTERM_BP_DIRECT	GO:0045576~mast cell activation	8	0.000110129	CD48, FYB, BCL10, FCGR2B, FCER1G, NDRG1, FCGR3, LCP2	6.04421
GOTERM_BP_DIRECT	GO:0002523~leukocyte migration involved in inflammatory response	8	0.000110129	CCL2, S100A8, PPBP, S100A9, ELANE, ITGB2, ADAM8, ITGAM	6.04421
GOTERM_BP_DIRECT	GO:0007076~mitotic chromosome condensation	8	0.000110129	NCAPH, NCAPG, NUSAP1, CDCA5, SMC2, NCAPD3, SMC4, NCAPD2	6.04421
GOTERM_BP_DIRECT	GO:0045669~positive regulation of osteoblast differentiation	19	0.000110776	BMP4, CEBPA, CTHRC1, CEBPB, PTGER4, IFITM1, IL6ST, NPNT, LMNA, BMPR2, IGF1, ZHX3, LTF, FBN2, FGF2, IFI204, ACVR1, BMPR1A, BMP6	2.74434
GOTERM_BP_DIRECT	GO:0071347~cellular response to interleukin-1	21	0.000112206	HYAL1, DAB2IP, CCL2, CEBPB, CAMP, MYLK3, CXCL2, CCL9, CCL8, ANKRD1, SOX9, CCL7, TANK, CCL6, ADAMTS7, LCN2, PTGIS, SFRP1, CHIL1, ADAMTS12, MYC	2.57823
GOTERM_BP_DIRECT	GO:0045944~positive regulation of transcription from RNA polymerase II promoter	138	0.000129424	AKNA, RNASEL, LMO2, FOXO1, CBFB, TLR9, GATA1, GATA2, APP, GATA6, H2AFZ, CREB3L2, RAPGEF3, PID1, DAB2IP, MYO6, PTBP1, ARNTL, MECOM, JUN, NFE2L1, SLC40A1, SMARCA2, FGFR1, HMGB2, BMPR2, SOX5, HDGF, CYTL1, SOX4, MYBL2, SOX9, PFN1, MEIS2, HOXA7, TEF, LEO1, RNF10, AGRN, RUNX1, RUNX3, TFDP1, BMP4, CCPG1, EPAS1, IKZF1, KLF9, MAFB, KLF13, MAML2, ARID3A, ATAD2, SKI, KLF15, BRCA1, FOXP1, SREBF2, NOTCH1, ITG…	1.36222
GOTERM_BP_DIRECT	GO:0032755~positive regulation of interleukin-6 production	16	0.00014343	IL1F9, ARHGEF2, RAB7B, ZBTB20, CARD9, IL1RL2, ISL1, TLR7, TLR9, IL6RA, CYBA, CD36, CCR5, TICAM2, FCER1G, LBP	3.0221
GOTERM_BP_DIRECT	GO:0010634~positive regulation of epithelial cell migration	13	0.000144621	HYAL1, RREB1, BMPR2, ITGA2, AQP1, SOX9, DOCK5, GLIPR2, PFN1, PLCG1, JUN, CLASP2, CTSH	3.54677
GOTERM_BP_DIRECT	GO:0030198~extracellular matrix organization	26	0.000166335	IBSP, RECK, PXDN, LGALS3, SPOCK2, ADAMTSL4, NPNT, MMP9, NTN4, CCDC80, HSPG2, SPINT1, NID1, POSTN, NID2, COL5A3, ECM2, SOX9, APLP2, APP, LAMB2, LAMA3, SMOC1, BCL3, LAMB1, APBB1	2.24007
GOTERM_BP_DIRECT	GO:0051988~regulation of attachment of spindle microtubules to kinetochore	6	0.000191112	NEK2, SPAG5, KNSTRN, RACGAP1, ECT2, APC	8.41872
GOTERM_BP_DIRECT	GO:0048678~response to axon injury	12	0.000200017	ARG1, CDK1, FGFR3, APOD, LYN, AIF1, LGALS1, ERBB2, CST3, DPYSL3, RANGAP1, FGF2	3.68319
GOTERM_BP_DIRECT	GO:0008283~cell proliferation	41	0.000201552	CKS1B, E2F8, POLA1, MAP4K1, AURKB, MCM10, TCF7L2, CD74, LARP1, FAM83D, SRRT, BAK1, GPX1, TNFRSF1B, MCM7, PICALM, BOK, BUB1, GNG2, MYC, CSF1R, PTPN6, COL4A3, CDK1, IRS2, LIPA, MKI67, NCF1, NASP, BRCA2, IGF1, ITGA2, HGF, HMGA2, TACC3, PROK2, UHRF1, CKS2, LIPG, FOXC1, RAP1B	1.83043
GOTERM_BP_DIRECT	GO:0016310~phosphorylation	91	0.000212456	SEPHS2, NUAK1, PASK, PINK1, TTK, AURKA, SGMS1, AURKB, FES, LATS2, BTK, CKB, PKM, WNK4, MAP3K9, MASTL, PAK1, CSK, SYK, CDC7, PIK3CG, CDK1, LYN, MYLK3, PIK3CD, CDK6, PIM3, PBK, STK4, PRKCD, CDKL5, PRKCB, MAST3, MAPK6, CAMK4, HIPK3, PI4K2A, ERN1, BMP2K, BUB1B, NEK9, CAMK1D, KALRN, ACVR1, FGFR1, FGFR3, PFKFB4, FGR, ADPGK, NEK2, ERBB2, MKNK2, STK17B, DCK, BMPR2, MAP4K1, KIT, MAPKAPK2, EPHB2, TK1, IGF1…	1.46044
GOTERM_BP_DIRECT	GO:0071260~cellular response to mechanical stimulus	20	0.00023766	BCL10, NOS1, PTGER4, ITGA2, GGT1, TLR5, ANKRD1, AQP1, SOX9, TLR7, TLR8, CYBA, BAK1, PDE2A, MTPN, CNN2, COL1A1, FAS, GADD45A, BMP6	2.51842
GOTERM_BP_DIRECT	GO:0071356~cellular response to tumor necrosis factor	25	0.000241592	PID1, CEBPA, HYAL1, DAB2IP, CCL2, CAMP, NPNT, CCL9, CCL8, POSTN, ANKRD1, SGMS1, CCL7, TANK, BRCA1, CCL6, ADAMTS7, ACTR3, LCN2, CYBA, SFRP1, CHIL1, COL1A1, ADAMTS12, DBN1	2.23224
GOTERM_BP_DIRECT	GO:0019731~antibacterial humoral response	12	0.00027264	HIST1H2BC, APP, HIST1H2BN, HIST1H2BK, HIST1H2BE, HIST2H2BE, HIST1H2BL, HIST1H2BF, HIST1H2BG, CAMP, HIST1H2BJ, LTF	3.57158
GOTERM_BP_DIRECT	GO:0031589~cell-substrate adhesion	9	0.000305446	VWF, CORO1A, SORBS3, ITGA6, SMAD6, MYO1G, ITGA2, ITGB3, GAS6	4.65245
GOTERM_BP_DIRECT	GO:0070374~positive regulation of ERK1 and ERK2 cascade	36	0.000308566	ABCA7, TNFAIP8L3, FGFR3, CCL2, NPNT, CCR1, CCL9, CCL8, PTPN22, ITGB3, CCL7, CD74, CCL6, GLIPR2, CD44, CHIL1, TEK, PDGFD, GPNMB, RAPGEF2, FGF2, CSF1R, BMP4, C5AR1, ESR1, ACKR3, SLAMF1, GAS6, BMPER, CD36, ARRB2, JUN, RAP1B, TREM2, PLA2G5, F2R	1.88078
GOTERM_BP_DIRECT	GO:0006897~endocytosis	35	0.000314203	CAV2, MSR1, LDLR, SNX5, AP2S1, SNX8, SORL1, SNX3, ESYT2, APP, DAB2, PICALM, RINL, PSTPIP1, WIPF3, CLINT1, GHR, MRC1, PIK3CG, UNC119, MYO6, ARHGAP27, SH3BP4, SIGLEC1, AP2A2, ARRB2, TFRC, FNBP1L, SH3KBP1, LRP8, TNK2, SNX33, BIN1, EPN2, CLCN5	1.89925
GOTERM_BP_DIRECT	GO:0002250~adaptive immune response	29	0.000319036	UNC93B1, LY9, CD74, BTK, ALCAM, CLEC4A2, CSK, PAG1, TEC, SYK, BCL10, ADGRE1, LYN, TNFRSF13B, PIK3CD, LILRB4A, MYO1G, ANXA1, CTSS, SLAMF7, SLAMF1, CLEC4N, PRKCB, CD84, PIRB, CD86, CAMK4, RNF19B, SEMA4A	2.04916
GOTERM_BP_DIRECT	GO:0014911~positive regulation of smooth muscle cell migration	13	0.00033847	P2RY6, CYP1B1, PTGER4, ARPC2, IL6ST, ITGA2, IGF1, TMSB4X, POSTN, RAPGEF3, ITGB3, MYC, PLAU	3.27395
GOTERM_BP_DIRECT	GO:0007159~leukocyte cell-cell adhesion	10	0.0003621	PTPRC, EZR, OLR1, FERMT3, ITGB2, L1CAM, ITGA4, NT5E, ITGAM, SYK	4.09243
GOTERM_BP_DIRECT	GO:0010332~response to gamma radiation	12	0.00036628	GPX1, PTPRC, BAK1, APOBEC1, CCL2, FANCD2, CXCL2, BRCA2, PARP1, MYC, PNP, CCL7	3.46653
GOTERM_BP_DIRECT	GO:0007080~mitotic metaphase plate congression	12	0.00036628	KIFC5B, CCNB1, KIF14, KIF22, KIF2C, KIFC1, CDCA8, CHMP4B, KIF18A, SPDL1, CENPE, CDCA5	3.46653
GOTERM_BP_DIRECT	GO:0046777~protein autophosphorylation	35	0.000387952	FGFR1, FGFR3, FGR, NEK2, ERBB2, PASK, MKNK2, STK17B, TTK, MAP4K1, MAPKAPK2, KIT, FES, BTK, IGF1R, MAP3K9, TEK, PAK1, CSK, HSPA8, CSF1R, AATK, SYK, IRAK2, LYN, HCK, TAOK3, BMX, PIM3, STK4, PRKCD, CDKL5, CAMK4, ERN1, JAK1	1.87849
GOTERM_BP_DIRECT	GO:0070301~cellular response to hydrogen peroxide	16	0.000433361	LCN2, ARG1, CDK1, CYP1B1, IL18RAP, IMPACT, EZH2, ANXA1, CST3, FOXO1, PDGFD, AQP1, ECT2, PRKCD, TRPM2, NET1	2.75701
GOTERM_BP_DIRECT	GO:0043065~positive regulation of apoptotic process	55	0.000438594	MMP9, FOXO1, EIF5A, ANKRD1, LATS2, BAK1, CASP3, GATA6, BOK, HMOX1, MAP3K9, FAS, TOP2A, NET1, BCL10, DAB2IP, HMGA2, ECT2, STK4, PRKCD, JMY, JUN, BIN1, UNC13B, GADD45A, ALOX12, CAMK1D, NGF, BID, CYP1B1, ADAMTSL4, CLU, SOX4, TCF7L2, ALDH1A2, ACE, TGM2, INPP5D, ARL6IP5, APC, PHLDA1, BMP4, TXNIP, ANXA1, NOTCH1, TNFSF10, IRF5, NUPR1, SFRP1, ITGA6, CASP12, RASSF2, ID3, IGFBP3, APBB1	1.61254
GOTERM_BP_DIRECT	GO:0045780~positive regulation of bone resorption	9	0.000463861	ITGA9, TFRC, PTGER4, LTBP3, ITGB3, ADAM8, CAR2, SYK, SPP1	4.41983
GOTERM_BP_DIRECT	GO:0002576~platelet degranulation	6	0.000466747	PFN1, LYN, PLEK, CFL1, CAP1, HSPA5	7.36638
GOTERM_BP_DIRECT	GO:0035019~somatic stem cell population maintenance	14	0.000489332	FGFR3, SPI1, ZHX2, SOX4, SKI, KIT, HMGA2, SOX9, PRDM16, TCF7L2, GATA2, SFRP1, BCL9L, APC	2.98925
GOTERM_BP_DIRECT	GO:0042590~antigen processing and presentation of exogenous peptide antigen via MHC class I	5	0.000491112	H2-K1, IFI30, FCER1G, FCGR1, FCGR3	9.82184
GOTERM_BP_DIRECT	GO:0050679~positive regulation of epithelial cell proliferation	19	0.00049542	BMP4, HYAL1, DAB2IP, C5AR1, ERBB2, ESR1, IGF1, SOX9, TCF7L2, FOXP1, NOTCH1, SFRP1, CCND2, HTRA1, MYC, FGF2, TBX18, BMPR1A, BMP6	2.45546
GOTERM_BP_DIRECT	GO:0031532~actin cytoskeleton reorganization	15	0.000518567	PARVG, PHACTR1, PLEK, S100A9, ANXA1, GPR65, KIT, EZR, EPS8, CDC42BPA, PTPN1, ANTXR1, PAK1, PARVA, SPTAN1	2.83322
GOTERM_BP_DIRECT	GO:0042102~positive regulation of T cell proliferation	17	0.000528123	PTPRC, CCDC88B, AIF1, IL6ST, EFNB1, ANXA1, NCKAP1L, PNP, CD86, CORO1A, CD80, TFRC, NCK1, SLC4A1, SPTA1, SASH3, SPN	2.60893
GOTERM_BP_DIRECT	GO:0016311~dephosphorylation	24	0.000534125	PTPRB, PTPRJ, PTPN7, PTPN6, PTPRC, PTPRE, PTPRM, PTPN18, CDC14A, PTPRG, EPM2A, EPHX2, PTPN14, NT5DC2, PTPRR, PTPN22, PTPN21, CDKN3, PTPRO, DUSP5, DUSP4, PPP1CA, SYNJ2, PTPN1	2.16261
GOTERM_BP_DIRECT	GO:0038083~peptidyl-tyrosine autophosphorylation	13	0.000564069	FGR, LYN, HCK, BMX, FES, BTK, IGF1R, JAK1, TNK2, CSK, AATK, TEC, SYK	3.11424
GOTERM_BP_DIRECT	GO:0060391~positive regulation of SMAD protein import into nucleus	7	0.000591654	BMP4, RBPMS, DAB2, NUP93, PARP1, BMP6, BMPR1A	5.7294
GOTERM_BP_DIRECT	GO:0018108~peptidyl-tyrosine phosphorylation	17	0.000635362	FGFR1, PTPN6, FGFR3, LYN, FGR, HCK, TTK, KIT, FES, EPHB2, BTK, TEK, JAK1, DYRK3, CSF1R, SYK, TEC	2.56879
GOTERM_BP_DIRECT	GO:0009615~response to virus	20	0.000647091	HYAL1, IFITM1, TLR13, CLU, OAS3, RSAD2, CDK6, OAS2, TLR8, TLR9, ISG20, LCN2, IFIT3, CCT5, IFI27L2A, CFL1, BCL3, EEF1G, STMN1, DCLK1	2.33853
GOTERM_BP_DIRECT	GO:0043410~positive regulation of MAPK cascade	23	0.000673905	FGFR1, CAV2, PTPRC, DAB2IP, FGFR3, ERBB2, IGF1, IGF2, ITGB3, KIT, TIMP2, PRKCD, CD84, IGF1R, SPAG9, SORBS3, TNFRSF1B, CD36, RELT, BNIP2, FAS, IGFBP3, F2R	2.17214
GOTERM_BP_DIRECT	GO:0007160~cell-matrix adhesion	19	0.000690534	NPNT, COL3A1, ITGA2, ITGB2, NID1, BCAM, NID2, ITGB3, ITGA4, COL5A3, SIRPA, ITGA6, TIAM1, TEK, ZYX, ADAMTS12, ADAM8, EMP2, ITGA2B	2.3925
GOTERM_BP_DIRECT	GO:0043547~positive regulation of GTPase activity	29	0.000728078	CAV2, RABGAP1, CCL2, ERBB2, PREX1, EZH2, CCL9, CCL8, MYO9B, CCL7, CCL6, ARHGAP21, RGS10, RAPGEF3, AGRN, RAPGEF2, NET1, MEX3B, ARHGAP27, S100A10, ECT2, VAV1, CDKL5, RGS2, ITGA6, PKP4, SH3BGRL3, BIN1, KALRN	1.95091
GOTERM_BP_DIRECT	GO:0007346~regulation of mitotic cell cycle	12	0.000822099	CKS1B, CDKN1A, PLK1, CKS2, FBXO5, SDCBP, PIM3, BIRC5, AFAP1L2, PTCH1, TTC28, MYC	3.18546
GOTERM_BP_DIRECT	GO:0030048~actin filament-based movement	8	0.000864666	MYO5A, MYO1B, MYO7A, WIPF3, MYO9B, EVL, APBB1, WAS	4.62204
GOTERM_BP_DIRECT	GO:0050832~defense response to fungus	8	0.000864666	NCF1, ELANE, PIK3CD, MPO, COTL1, CLEC4N, CTSG, IL17RA	4.62204
GOTERM_BP_DIRECT	GO:0001938~positive regulation of endothelial cell proliferation	17	0.00090639	BMP4, CAV2, HMGB2, CCL2, FGFR3, EGFL7, BMPR2, ITGB3, CXCL12, ARG1, CDH13, CYBA, LRG1, JUN, CCR3, FGF2, BMP6	2.49211
GOTERM_BP_DIRECT	GO:0071560~cellular response to transforming growth factor beta stimulus	16	0.000938983	SMAD7, SOX5, PDE3A, POSTN, ANKRD1, SOX9, ACTR3, ARG1, DAB2, SFRP1, DNMT1, COL1A1, PDGFD, RUNX1, PARP1, DBN1	2.57622
GOTERM_BP_DIRECT	GO:0030099~myeloid cell differentiation	10	0.000979421	CEBPA, GATA1, DAB2, CCR1, PIR, IRF8, GFI1, MYB, CLEC5A, CBFB	3.63772
GOTERM_BP_DIRECT	GO:0042535~positive regulation of tumor necrosis factor biosynthetic process	7	0.00100439	CYBB, TLR1, CCR2, LBP, MAPKAPK2, SPN, FCGR3	5.28868
GOTERM_BP_DIRECT	GO:0042493~response to drug	54	0.00102003	APOBEC1, MMP9, SLC6A4, AQP1, CBX7, BAK1, MCM7, APOD, GATA6, LOX, CCNO, CDK1, HSP90AA1, FECH, MYO6, PTPRM, LYN, RPH3AL, CST3, POR, PRKCB, RAD51, CD86, JUN, COL1A1, PAM, HMGB2, CALR, TIMP2, ALDH3A1, ARG1, TYMS, TXNIP, VAV3, CARD9, LGALS1, ANXA1, ATP1A3, ITGA2, NCKAP1L, PDE3A, IGF2, ACACB, LCN2, CCNB1, CYBA, TJP1, CYBB, CDKN1A, SFRP1, DNMT1, PTCH1, RAD54B, LRP8	1.56454
GOTERM_BP_DIRECT	GO:0008284~positive regulation of cell proliferation	79	0.00102855	PRC1, MARCKSL1, IL6ST, EIF5A, TPD52, CXCL12, AGTR2, TIAM1, PAK1, PDGFD, APLN, MYC, FGF2, CDC7, KIF14, IRS2, LYN, ANP32B, PTGER4, SLC25A5, CAMP, EFNB2, LIFR, MECP2, CST3, HMGA2, PROK2, TNS3, CCND3, CCND2, JUN, SDCBP, CTSH, EMP2, NGF, ALOX12, FGFR1, FZR1, FGFR3, TNC, ERBB2, FOXM1, CLU, TIPIN, SOX4, ESM1, KIT, CALR, SOX9, ALDH3A1, ALDH1A2, RAC2, NPM1, RTKN2, CSF1R, BMP4, PTPN6, SHMT2, CCPG1, LGALS3,…	1.4316
GOTERM_BP_DIRECT	GO:0007507~heart development	44	0.00103205	NRP2, PAM, AP1B1, ERBB2, MMP9, COL3A1, PDLIM3, SOX4, SOX9, GATA1, GATA2, ALDH1A2, CASP3, HEY2, TEK, PKD2, GYS1, HEG1, PKD1, MKL2, LOX, PTPRJ, BMP4, SH3PXD2B, RAMP2, MICAL2, FBN1, ADIPOR2, CENPF, ITGA4, MBD3, ISL1, FOXP1, NOTCH1, ADAP2, PDE2A, IFT172, FOXC1, ZFPM2, ADAM19, ID3, HDAC9, BMPR1A, ACVR1	1.65579
GOTERM_BP_DIRECT	GO:0000902~cell morphogenesis	19	0.0011052	ARHGEF2, LST1, LIPA, SHROOM3, SHROOM4, EPB42, TFCP2L1, CLU, UNC93B1, STRADB, HGF, ECT2, CAPZB, STK4, PTPRO, EPHB2, ATP2B2, CAP1, ADAM8	2.30389
GOTERM_BP_DIRECT	GO:0031100~organ regeneration	15	0.00115506	CDK1, CCL2, C5AR1, MKI67, LIFR, HGF, CXCL12, GAS6, PKM, BAK1, ACE, CDKN1A, NOTCH1, CCNA2, LCP1	2.63085
GOTERM_BP_DIRECT	GO:1900026~positive regulation of substrate adhesion-dependent cell spreading	11	0.0011962	DAB2, OLFM4, RREB1, ARPC2, PREX1, S100A10, ITGB3, CALR, DOCK5, DBN1, NET1	3.27395
GOTERM_BP_DIRECT	GO:0032467~positive regulation of cytokinesis	11	0.0011962	KIF23, KIF14, IGF1R, CDC6, PKP4, KIF20B, AURKB, CIT, RACGAP1, ECT2, CDC25B	3.27395
GOTERM_BP_DIRECT	GO:0032147~activation of protein kinase activity	11	0.0011962	KIF14, CLSPN, CKS1B, TPX2, CKS2, ADRA2A, STRADB, ITGB3, ECT2, PRKCD, EMP2	3.27395
GOTERM_BP_DIRECT	GO:0006955~immune response	45	0.00132627	LST1, CCL2, CCR1, TLR1, CXCL2, CCL9, OAS3, H2-D1, CCL8, PF4, OAS2, CXCL12, TLR7, CCL7, CD74, CCL6, TLR9, IGF1R, TNFRSF1B, CLEC4E, NRROS, FAS, H2-K1, FYB, PRG3, SMAD6, PRG2, H2-AB1, CTSS, WAS, VAV1, TNFSF10, CD36, FCGR2B, RELT, PPBP, CCR5, H2-EB1, IRF8, CCR2, H2-AA, OAS1G, LCP2, BMPR1A, BMP6	1.62494
GOTERM_BP_DIRECT	GO:0009612~response to mechanical stimulus	16	0.00133873	TXNIP, CCL2, TNC, COL3A1, POSTN, SUN1, MMP14, CXCL12, CCNB1, MEIS2, CD36, CHIL1, JUN, MPO, PTCH1, KALRN	2.49443
GOTERM_BP_DIRECT	GO:0051256~mitotic spindle midzone assembly	5	0.00135407	KIF23, CDC14A, KIF4, AURKB, RACGAP1	8.18486
GOTERM_BP_DIRECT	GO:0010826~negative regulation of centrosome duplication	5	0.00135407	KIFC5B, KIFC1, NUBP1, CCNF, NPM1	8.18486
GOTERM_BP_DIRECT	GO:0060045~positive regulation of cardiac muscle cell proliferation	9	0.00136704	CCNB1, FGFR1, CDK1, NOTCH1, GATA6, HEY2, ZFPM2, FGF2, BMPR1A	3.84333
GOTERM_BP_DIRECT	GO:0032886~regulation of microtubule-based process	7	0.00160701	MACF1, ERBB2, CENPF, CLASP2, TACC3, MEMO1, APC	4.91092
GOTERM_BP_DIRECT	GO:0051279~regulation of release of sequestered calcium ion into cytosol	7	0.00160701	CYBA, PTPN6, CORO1A, LYN, UBASH3B, ITGB3, NGF	4.91092
GOTERM_BP_DIRECT	GO:0031623~receptor internalization	12	0.00167093	RAMP2, ACHE, RAB31, PICALM, CD36, EZR, ARRB2, TFRC, FCER1G, ITGB2, ACKR3, SYK	2.94655
GOTERM_BP_DIRECT	GO:0097421~liver regeneration	10	0.00173574	SRSF1, TYMS, CEBPB, SULF2, UCP2, EZH1, HMOX1, EZH2, AURKA, MYC	3.38684
GOTERM_BP_DIRECT	GO:0006268~DNA unwinding involved in DNA replication	6	0.00176307	MCM7, MCM2, MCM4, TOP2A, RAD51, MCM6	5.8931
GOTERM_BP_DIRECT	GO:0006979~response to oxidative stress	26	0.00182519	PXDN, MILL2, MMP9, PTGS1, G6PDX, PINK1, PRDX5, 1600014C10RIK, PRDX2, GPX1, APP, EPX, HMOX1, IDH1, DHCR24, TXNIP, EPAS1, CST3, MSRB1, MMP14, PRKCD, TRPM2, RGS14, RBPMS, MPO, SCARA3	1.92006
GOTERM_BP_DIRECT	GO:0006801~superoxide metabolic process	8	0.00186652	SH3PXD2B, CYB5R4, CYBA, CYBB, SH3PXD2A, NCF2, NRROS, SOD3	4.13551
GOTERM_BP_DIRECT	GO:0003148~outflow tract septum morphogenesis	9	0.0018695	BMP4, GATA6, SMAD6, BMPR2, ZFPM2, ISL1, PARVA, BMPR1A, ACVR1	3.68319
GOTERM_BP_DIRECT	GO:0030833~regulation of actin filament polymerization	9	0.0018695	ARPC1B, CORO1A, ARPC3, ARPC2, HCLS1, PREX1, ARHGAP18, ARPC5, DBN1	3.68319
GOTERM_BP_DIRECT	GO:0048146~positive regulation of fibroblast proliferation	16	0.00187233	E2F1, CDC6, ESR1, IGF1, CDK6, ITGB3, AQP1, CD74, GAS6, ANXA2, CCNB1, CDKN1A, JUN, PDGFD, MYC, CCNA2	2.41768
GOTERM_BP_DIRECT	GO:0051017~actin filament bundle assembly	11	0.00196459	CORO1B, EZR, EPS8, MYO1B, AIF1, FSCN1, PLS1, DPYSL3, GAS7, ADD2, LCP1	3.08686
GOTERM_BP_DIRECT	GO:0032760~positive regulation of tumor necrosis factor production	15	0.00198046	ARHGEF2, ZBTB20, CARD9, CCL2, CLU, PF4, ISL1, TLR9, CYBA, CD36, CCR5, FCER1G, LBP, SASH3, PTAFR	2.49708
GOTERM_BP_DIRECT	GO:0050728~negative regulation of inflammatory response	19	0.0025873	TNFAIP8L2, SIGLECE, PTGER4, SOCS3, PGLYRP1, HGF, PBK, NLRP3, ISL1, CTLA2A, TNFRSF1B, PTGIS, MEFV, CD44, AOAH, ASH1L, CNR2, NT5E, PLA2G5	2.145
GOTERM_BP_DIRECT	GO:0007088~regulation of mitotic nuclear division	8	0.0026218	CAV2, YWHAH, MKI67, CUL9, KIF20B, FBXO5, CENPE, RCC1	3.92873
GOTERM_BP_DIRECT	GO:0007050~cell cycle arrest	18	0.00286862	KMT2E, CALR, CDKN3, TCF7L2, SLFN1, JMY, CDKN1A, CDKN2C, IRF6, CDKN2D, ERN1, PKD2, PKD1, SKIL, MYC, APBB1, GADD45A, APC	2.18263
GOTERM_BP_DIRECT	GO:1904385~cellular response to angiotensin	5	0.00290467	IGF1R, CYBA, CDC6, MYC, PRKCD	7.0156
GOTERM_BP_DIRECT	GO:0060100~positive regulation of phagocytosis, engulfment	6	0.00296255	GATA2, CD36, ITGA2, NCKAP1L, LBP, FCGR1	5.35737
GOTERM_BP_DIRECT	GO:0032092~positive regulation of protein binding	16	0.00299595	BMP4, CTHRC1, MFNG, HERPUD1, RAN, STK4, TCF7L2, ACE, TIAM1, PKD1, AGRN, SPTA1, RAPGEF2, ADD2, FAM220A, NGF	2.31102
GOTERM_BP_DIRECT	GO:0071346~cellular response to interferon-gamma	16	0.00299595	MRC1, GBP7, CCL2, GBP5, AIF1, GBP9, CCL9, CCL8, H2-AB1, H2-Q7, CCL7, CCL6, GBP4, MYC, GBP3, GAPDH	2.31102
GOTERM_BP_DIRECT	GO:0006352~DNA-templated transcription, initiation	11	0.00308827	HIST1H4N, HIST1H4K, HIST1H4A, HIST1H4B, HIST1H4F, HIST1H4C, HIST1H4D, MYC, HIST1H4J, HIST1H4H, HIST2H4	2.92001
GOTERM_BP_DIRECT	GO:0001503~ossification	20	0.00338513	BMP4, IBSP, SBNO2, IFITM1, MMP9, MGP, RSAD2, IGF2, LRRC17, SUN1, MMP14, SOX9, CBFB, RASSF2, LTF, FOXC1, RUNX1, RUNX3, SPP1, BMP6	2.04622
GOTERM_BP_DIRECT	GO:0001934~positive regulation of protein phosphorylation	32	0.0034291	AIF1, ATG14, MMP9, ERBB2, IQGAP3, BMPR2, PINK1, SOX9, DAB2, CXCR4, FNDC1, TEK, RAPGEF3, PAK1, AGRN, GPNMB, FGF2, SPN, CSF1R, BMP4, PTGER4, CAMP, ERP29, IGF2, STK4, GAS6, PLAUR, ANXA2, ARRB2, CCND3, CCND2, NGF	1.70815
GOTERM_BP_DIRECT	GO:0002755~MyD88-dependent toll-like receptor signaling pathway	7	0.00358441	IRAK2, TLR1, TLR13, TLR5, TLR7, TLR8, TLR9	4.29705
GOTERM_BP_DIRECT	GO:0032956~regulation of actin cytoskeleton organization	13	0.00366658	PAM, CORO1A, TWF2, FGR, FSCN1, ARHGAP18, MYO1F, EFNA5, PAK1, CELSR1, SH3BGRL3, ITGB3, PRKCD	2.55368
GOTERM_BP_DIRECT	GO:0043388~positive regulation of DNA binding	10	0.00367524	HMGB2, MMP9, HIPK3, ITGA2, IGF1, SKI, ISL1, MYC, CALM2, PLAUR	3.06932
GOTERM_BP_DIRECT	GO:0001805~positive regulation of type III hypersensitivity	4	0.00388787	FCER1G, FCGR1, FCGR3, BTK	9.82184
GOTERM_BP_DIRECT	GO:0006915~apoptotic process	79	0.00404485	E2F1, ZFP385A, S100A8, TRPV2, S100A9, PGLYRP1, FOXO1, EIF5A, 1600014C10RIK, SGMS1, PDCD4, BTK, GPX1, BAK1, CASP3, DAB2, APP, USP53, CDCA7, DYNLL1, BOK, TIAM1, MAP3K9, HMOX1, FAS, PAK1, BCL10, CDK1, SGPL1, DAB2IP, C5AR1, NCF1, TPX2, CST3, PIM3, MECOM, STK4, PRKCD, NOC2L, ELMO1, PRKCB, BNIP2, HIPK3, ERN1, SH3KBP1, BUB1B, PSME3, BID, FGFR3, LITAF, ADAMTSL4, MKNK2, GPR65, STK17B, CHIL1, BUB1, INPP5D,…	1.36127
GOTERM_BP_DIRECT	GO:0007163~establishment or maintenance of cell polarity	9	0.00428045	ACTR3, ACTR2, SYNE2, MACF1, FSCN1, CAP1, CLASP2, PARVA, APC	3.27395
GOTERM_BP_DIRECT	GO:0048821~erythrocyte development	9	0.00428045	GATA1, ANK1, G6PDX, RHD, NCKAP1L, TMOD3, HBB-BT, KLF1, RHAG	3.27395
GOTERM_BP_DIRECT	GO:0006879~cellular iron ion homeostasis	12	0.00456879	LCN2, ALAS2, FTL1, NUBP1, TFRC, HMOX1, TTC7, CP, MYC, ATP13A2, SLC40A1, BMP6	2.61916
GOTERM_BP_DIRECT	GO:0000086~G2/M transition of mitotic cell cycle	10	0.00460489	CDKN1A, ABCB1A, PLK1, FOXM1, CCNY, BIRC5, MASTL, CIT, CDC25C, CALM2	2.97631
GOTERM_BP_DIRECT	GO:0001568~blood vessel development	16	0.00462335	BMP4, EGFL7, COL3A1, FOXO1, FZD4, TCF7L2, COL5A1, ALDH1A2, HEY2, COL1A2, PKD1, FOXC1, LOX, COL1A1, ANTXR1, RAPGEF2	2.21337
GOTERM_BP_DIRECT	GO:0051310~metaphase plate congression	6	0.00465604	FAM83D, KIF22, KIF2C, CENPF, NDC80, CENPE	4.91092
GOTERM_BP_DIRECT	GO:0030168~platelet activation	11	0.00467187	P2RY12, VWF, F5, ADRA2A, ADRA2C, EVL, PF4, ITGB3, VAV1, F2R, SYK	2.77026
GOTERM_BP_DIRECT	GO:0030199~collagen fibril organization	11	0.00467187	MIA3, CYP1B1, COL3A1, COL1A2, FOXC1, COL1A1, LOX, LOXL2, SERPINH1, COL5A1, ANXA2	2.77026
GOTERM_BP_DIRECT	GO:0002687~positive regulation of leukocyte migration	8	0.00481079	MIA3, CCL2, MMP9, PECAM1, ITGA2, ITGB3, ITGA4, ITGA2B	3.57158
GOTERM_BP_DIRECT	GO:0016064~immunoglobulin mediated immune response	8	0.00481079	BCL10, FCGR2B, IRF7, IL4RA, FCER1G, INPP5D, PRKCD, CD74	3.57158
GOTERM_BP_DIRECT	GO:0043066~negative regulation of apoptotic process	78	0.00498445	STIL, FIGNL1, AIF1, MMP9, FOXO1, PRDX5, EIF5A, PINK1, AURKA, AQP1, PDCD4, GATA1, GPX1, DAB2, CASP3, CD44, GATA6, LTF, FAS, DHCR24, KIF14, CDK1, ANP32B, SOCS3, PIM3, HMGA2, POR, PLAUR, PROK2, AMIGO2, MAD2L1, CCND2, JUN, HIPK3, SERPINB2, CTSH, SLC40A1, CLEC5A, CAMK1D, ALOX12, LIMS2, ERBB2, CLU, SOX9, CD74, IGF1R, TEK, NPM1, BCL3, HSPA5, HELLS, CSF1R, ANGPTL4, APC, SPP1, BMP4, NOS1, LGALS3, HCK, TMB…	1.35354
GOTERM_BP_DIRECT	GO:0045670~regulation of osteoclast differentiation	7	0.00506791	CEBPB, FGFR3, FAM213A, UBASH3B, RASSF2, ADAM8, APC	4.04429
GOTERM_BP_DIRECT	GO:0050732~negative regulation of peptidyl-tyrosine phosphorylation	7	0.00506791	PTPRC, PTPN6, SFRP1, PECAM1, IGF1, SAMSN1, PRKCD	4.04429
GOTERM_BP_DIRECT	GO:0071354~cellular response to interleukin-6	7	0.00506791	PID1, SBNO2, CCL2, PTGIS, CAMP, MYB, SELPLG	4.04429
GOTERM_BP_DIRECT	GO:0010628~positive regulation of gene expression	58	0.00532206	E2F1, LDLR, GDF7, SLC6A4, IQGAP3, PTPN22, SGMS1, TLR9, CD44, SOX17, FGF2, PID1, RAMP2, CDK1, PTGER4, ERP29, PIK3CD, CDK6, TLE1, HMGA2, HNRNPU, PLAUR, ARRB2, CCR5, UBR5, FOXC1, CTSH, ALOX12, NGF, HMGB2, ERBB2, TNC, PF4, ITGB3, KIT, CALR, SOX9, CALCOCO1, DROSHA, ALDH1A2, EZR, NFAT5, PKD2, AGO3, CNN2, HSPA8, ZBTB7B, MAF, BMP4, CEBPE, IKZF1, LMNA, EPHX2, GAS6, BRCA1, LCN2, PDE2A, DNMT1	1.42774
GOTERM_BP_DIRECT	GO:0050688~regulation of defense response to virus	5	0.0053426	APOBEC3, CD37, GBP4, SPN, TRAF3	6.13865
GOTERM_BP_DIRECT	GO:0040020~regulation of meiotic nuclear division	5	0.0053426	FZR1, FBXO5, CDC20, PDE3A, CALR	6.13865
GOTERM_BP_DIRECT	GO:0006691~leukotriene metabolic process	5	0.0053426	NCF1, ALOX5AP, LTA4H, LTC4S, ALOX5	6.13865
GOTERM_BP_DIRECT	GO:0001878~response to yeast	5	0.0053426	CD86, APP, NCF1, ELANE, MPO	6.13865
GOTERM_BP_DIRECT	GO:0098532~histone H3-K27 trimethylation	5	0.0053426	HIST1H1E, HIST1H1D, HIST1H1C, EZH1, EZH2	6.13865
GOTERM_BP_DIRECT	GO:0045416~positive regulation of interleukin-8 biosynthetic process	5	0.0053426	BCL10, PRG3, ELANE, TLR7, TLR8	6.13865
GOTERM_BP_DIRECT	GO:0003183~mitral valve morphogenesis	5	0.0053426	SMAD6, BMPR2, SOX4, BMPR1A, ACVR1	6.13865
GOTERM_BP_DIRECT	GO:0002446~neutrophil mediated immunity	5	0.0053426	KMT2E, ACE, MYO1F, WDR1, CD300LB	6.13865
GOTERM_BP_DIRECT	GO:0007169~transmembrane receptor protein tyrosine kinase signaling pathway	20	0.00539595	FGR, LYN, HCK, ERBB2, BMX, KIT, EPHB2, BTK, IGF1R, DOK2, TEK, JAK1, TNK2, CSK, PAG1, CSF1R, SYK, TEC, PILRA, LCP2	1.96437
GOTERM_BP_DIRECT	GO:0002062~chondrocyte differentiation	12	0.00546376	BMP4, FGFR1, MEF2D, HSPG2, CREB3L2, CYTL1, RUNX1, HMGA2, SOX9, RUNX3, BMPR1A, NFIB	2.56222
GOTERM_BP_DIRECT	GO:0051607~defense response to virus	29	0.00559792	APOBEC3, A230050P20RIK, RNASEL, APOBEC1, IFITM1, SLFN9, UNC93B1, OAS3, RSAD2, OAS2, TLR7, TLR8, TLR9, ISG20, SERINC3, ITGAX, TICAM2, IFNGR2, IFNGR1, IFNLR1, ZBP1, PTPRC, CARD9, SAMHD1, NLRP3, IFIT3, CD86, IRF5, OAS1G	1.70559
GOTERM_BP_DIRECT	GO:0002548~monocyte chemotaxis	11	0.00567218	RPS19, CCL2, LGALS3, CCR2, ANXA1, CCL9, CCL8, MYO9B, PTPRO, CCL7, CCL6	2.701
GOTERM_BP_DIRECT	GO:0006281~DNA repair	48	0.00573232	CLSPN, KIF22, FZR1, BLM, TICRR, FOXM1, ANKLE1, NPM1, H2AFX, POLQ, FANCA, FEN1, EXO1, MSH6, MMS22L, RAD51AP1, GEN1, NEIL3, PIF1, LIG1, POLE, EME1, TAOK3, BRCA2, BRIP1, TOPBP1, HERC2, 2810417H13RIK, BRCA1, RAD51, JMY, DOT1L, DNA2, UHRF1, UVSSA, TEX15, APITD1, FANCD2, UBR5, SFPQ, PARPBP, PCNA, UCHL5, RAD18, CHAF1A, PARP1, CHAF1B, UBE2T	1.48254
GOTERM_BP_DIRECT	GO:0009968~negative regulation of signal transduction	13	0.00605848	SOCS3, RGS19, RGS18, LDLRAD4, RGS14, RGS10, ARRB2, RGS2, UBASH3B, RGS3, INPP5D, KIF26A, ACVR1	2.40913
GOTERM_BP_DIRECT	GO:0072001~renal system development	8	0.00631743	BMP4, ITGA6, PKD2, NUP93, PKD1, SOX17, MECOM, TBX18	3.41629
GOTERM_BP_DIRECT	GO:0036120~cellular response to platelet-derived growth factor stimulus	8	0.00631743	CORO1B, HYAL1, CCL2, ARPC2, PDGFD, ITGB3, MYC, CCNA2	3.41629
GOTERM_BP_DIRECT	GO:0006898~receptor-mediated endocytosis	14	0.00647905	MRC1, DAB2, MSR1, PICALM, FTL1, CD36, TFRC, FCGR2B, CD300A, CLEC9A, ARHGAP27, CAP1, CALR, FCGR1	2.29176
GOTERM_BP_DIRECT	GO:0009411~response to UV	12	0.00649137	MSH6, CDKN1A, UVSSA, CASP3, TROVE2, DTL, CDKN2D, ELANE, TIPIN, RAD18, CIRBP, 2810417H13RIK	2.5077
GOTERM_BP_DIRECT	GO:0019221~cytokine-mediated signaling pathway	26	0.00651034	IL1F9, CCL2, IL6ST, CSF2RB2, PF4, KIT, CHAD, CD44, IIGP1, CSF2RB, IFNGR2, IFNGR1, CSF1R, IFNLR1, CEBPA, FLRT2, PTPN6, SOCS3, IL1RN, LIFR, IL6RA, PIRB, BGN, IRF5, CCR2, JAK1	1.74909
GOTERM_BP_DIRECT	GO:0043154~negative regulation of cysteine-type endopeptidase activity involved in apoptotic process	15	0.00675245	HERPUD1, IGF1, BIRC5, HGF, AQP1, GPI1, GAS6, POR, GPX1, RPS6KA1, ARRB2, CD44, CDKN2D, MKL1, DHCR24	2.19892
GOTERM_BP_DIRECT	GO:0001889~liver development	19	0.00685128	CEBPA, FOXM1, ARF6, HP, HGF, LSR, PKM, VWF, ARG1, ALDH1A2, NOTCH1, GATA6, DBP, JUN, PKD2, PKD1, MKL2, RUNX1, KLF1	1.96437
GOTERM_BP_DIRECT	GO:0002040~sprouting angiogenesis	9	0.00688826	CDH13, RAMP2, NOTCH1, E2F7, E2F8, TEK, ESM1, LOXL2, PARVA	3.04816
GOTERM_BP_DIRECT	GO:0032869~cellular response to insulin stimulus	18	0.00693586	MYO5A, IRS2, APOBEC1, CCL2, PDE3B, FOXO1, APRT, IGF1R, RAB31, SORBS1, UCP2, H2AFZ, PAK1, VAMP2, HDAC9, PARP1, MYC, GHR	2.00901
GOTERM_BP_DIRECT	GO:0006779~porphyrin-containing compound biosynthetic process	6	0.00693832	FECH, ANK1, CPOX, HMBS, SPTA1, SPTB	4.53316
GOTERM_BP_DIRECT	GO:0001774~microglial cell activation	7	0.00695617	AIF1, JUN, TLR1, CLU, TLR7, TLR8, TLR9	3.8196
GOTERM_BP_DIRECT	GO:0030889~negative regulation of B cell proliferation	7	0.00695617	CASP3, FCGR2B, LYN, CD300A, TNFRSF13B, INPP5D, BTK	3.8196
GOTERM_BP_DIRECT	GO:0007094~mitotic spindle assembly checkpoint	7	0.00695617	MAD1L1, MAD2L1, PLK1, BUB1, BUB1B, CENPE, APC	3.8196
GOTERM_BP_DIRECT	GO:0071773~cellular response to BMP stimulus	10	0.00700316	ADAMTS7, BMP4, SFRP1, GATA6, BMPR2, SPINT1, ADAMTS12, BMP6, BMPR1A, ACVR1	2.80624
GOTERM_BP_DIRECT	GO:0090307~mitotic spindle assembly	10	0.00700316	KIFC5B, KIFC1, KIF11, NEK2, TPX2, BIRC5, CDC20, MYBL2, ARHGEF10, KIF2A	2.80624
GOTERM_BP_DIRECT	GO:0018105~peptidyl-serine phosphorylation	24	0.00782084	CDC7, CDK1, CLSPN, MKNK2, TTK, MAP4K1, PINK1, MAPKAPK2, PBK, PRKCD, STK4, LATS2, GAS6, PRKCB, MAST3, STK32B, MAPK12, CAMK4, PLK1, HIPK3, PKD1, MASTL, DCLK1, SYK	1.77236
GOTERM_BP_DIRECT	GO:0071407~cellular response to organic cyclic compound	16	0.00783938	CEBPA, CYP1B1, MSR1, CEBPB, LGALS1, RGS19, ANKRD1, CCNB1, P2RY12, P2RY13, CYBA, P2RY6, SLC16A1, ITGA6, RAP1B, PAK1	2.09533
GOTERM_BP_DIRECT	GO:0030574~collagen catabolic process	8	0.00814892	COL23A1, PRTN3, MMP9, MMP8, MMP19, CTSB, CTSS, MMP14	3.27395
GOTERM_BP_DIRECT	GO:0055072~iron ion homeostasis	11	0.00816726	LCN2, FECH, PICALM, ANK1, EPAS1, EPB42, HMOX1, SFXN3, LTF, SLC25A37, SLC40A1	2.57239
GOTERM_BP_DIRECT	GO:0007162~negative regulation of cell adhesion	11	0.00816726	CDH13, LPXN, MIA3, TNC, PODXL, PLXNB2, MYO1F, PDE3B, LAMB1, JAM2, SPN	2.57239
GOTERM_BP_DIRECT	GO:0070098~chemokine-mediated signaling pathway	13	0.00824259	GPR35, CCL2, PPBP, CCR1, CCR2, CXCL2, CCL9, CCL8, ACKR3, PF4, CXCL12, CCL7, CCL6	2.32152
GOTERM_BP_DIRECT	GO:0045786~negative regulation of cell cycle	10	0.00851228	CEBPA, BMP4, CASP3, PLA2G16, NUPR1, MAPK12, PPP1R13B, CDK6, RNF167, RUNX3	2.72829
GOTERM_BP_DIRECT	GO:0042832~defense response to protozoan	9	0.00857177	GBP7, CD37, CCDC88B, GBP9, IRF8, IL4RA, IIGP1, BCL3, GBP3	2.94655
GOTERM_BP_DIRECT	GO:0050764~regulation of phagocytosis	5	0.00884704	FGR, HCK, SCARB1, SYT7, SYK	5.45658
GOTERM_BP_DIRECT	GO:0032836~glomerular basement membrane development	5	0.00884704	COL4A4, COL4A3, SULF2, SULF1, NID1	5.45658
GOTERM_BP_DIRECT	GO:0008584~male gonad development	21	0.00886928	HMGB2, ARID5B, NASP, ESR1, BRIP1, KIT, TLR5, HMGA2, SOX9, MMP14, TLR9, GATA1, TNFSF10, NUPR1, SFRP1, GATA6, BOK, RRM1, MAMLD1, FANCA, ASPM	1.84159
GOTERM_BP_DIRECT	GO:0007264~small GTPase mediated signal transduction	37	0.00889654	RAB7B, ARHGAP18, ARF6, ARF5, RHOU, RGL1, RAB44, DOCK2, ARL11, RAC2, TIAM1, HMOX1, RAPGEF5, RRAS, RAB6B, RAPGEF3, DOCK10, RAPGEF2, DOCK11, RHOG, RAB8B, VAV3, RAN, DOCK9, DOCK8, DOCK5, DOCK6, VAV1, ARHGAP30, ARHGAP31, RAB32, RAB31, ARHGAP32, RASGRF2, RAP1B, RAB12, ARL4D	1.53986
GOTERM_BP_DIRECT	GO:0070345~negative regulation of fat cell proliferation	4	0.00898302	E2F1, GATA2, PER2, TFDP1	7.85747
GOTERM_BP_DIRECT	GO:0007091~metaphase/anaphase transition of mitotic cell cycle	4	0.00898302	BUB1B, CIT, TACC3, APC	7.85747
GOTERM_BP_DIRECT	GO:0072675~osteoclast fusion	4	0.00898302	SBNO2, SH3PXD2A, CD109, ADAM8	7.85747
GOTERM_BP_DIRECT	GO:0050859~negative regulation of B cell receptor signaling pathway	4	0.00898302	PLCL2, PTPN6, LPXN, CD300A	7.85747
GOTERM_BP_DIRECT	GO:1903238~positive regulation of leukocyte tethering or rolling	4	0.00898302	ELANE, CCR2, ITGA4, PTAFR	7.85747
GOTERM_BP_DIRECT	GO:0010032~meiotic chromosome condensation	4	0.00898302	SMC2, NCAPD3, SMC4, NCAPD2	7.85747
GOTERM_BP_DIRECT	GO:0006783~heme biosynthetic process	7	0.00930524	ALAS1, FECH, ALAS2, CPOX, HMBS, SLC25A39, SNX3	3.61857
GOTERM_BP_DIRECT	GO:0010592~positive regulation of lamellipodium assembly	7	0.00930524	ACTR3, HSP90AA1, TWF2, RAC2, ARPC2, FSCN1, AQP1	3.61857
GOTERM_BP_DIRECT	GO:0016601~Rac protein signal transduction	7	0.00930524	CDH13, EPS8, TIAM1, AIF1, RHOU, RHOG, ELMO1	3.61857
GOTERM_BP_DIRECT	GO:0030278~regulation of ossification	7	0.00930524	EGR2, FGFR3, SFRP1, PTGER4, RSAD2, PBX1, ACVR1	3.61857
GOTERM_BP_DIRECT	GO:0034113~heterotypic cell-cell adhesion	7	0.00930524	PTPRC, ITGAX, ITGB2, ITGB3, ITGA4, PERP, PARVA	3.61857
GOTERM_BP_DIRECT	GO:0043407~negative regulation of MAP kinase activity	11	0.00969431	BMP4, PTPRJ, PTPN6, DAB2IP, RGS2, LYN, CD300A, SORL1, PTPN1, PRKCD, RGS14	2.51256
GOTERM_BP_DIRECT	GO:0001817~regulation of cytokine production	6	0.00990016	LITAF, LYN, TICAM2, LTF, CSK, TRAF3	4.20936
GOTERM_BP_DIRECT	GO:0042744~hydrogen peroxide catabolic process	6	0.00990016	GPX1, PXDN, EPX, MPO, PRDX5, PRDX2	4.20936
GOTERM_BP_DIRECT	GO:0090026~positive regulation of monocyte chemotaxis	6	0.00990016	CCL2, AIF1, CCR1, CCR2, PLA2G7, CXCL12	4.20936
GOTERM_BP_DIRECT	GO:0006284~base-excision repair	10	0.0102557	HMGA1-RS1, DNA2, NEIL3, LIG1, HMGA2, POLQ, PARP1, CCNO, HMGA1, FEN1	2.65455
GOTERM_BP_DIRECT	GO:0071320~cellular response to cAMP	12	0.0104988	PIK3CG, APP, EZR, RPLP0, RAP1B, RAPGEF3, ITPR3, AQP1, RAPGEF2, PTAFR, ITPR1, ITPR2	2.35724
GOTERM_BP_DIRECT	GO:0071479~cellular response to ionizing radiation	9	0.0105448	CDKN1A, RAD51AP1, BLM, FIGNL1, ECT2, GADD45A, TANK, NET1, RAD51	2.8515
GOTERM_BP_DIRECT	GO:0050767~regulation of neurogenesis	9	0.0105448	HOXB3, JADE2, NOTCH1, HMGB2, NOS1, EZH2, PER2, GFI1, ARNTL	2.8515
GOTERM_BP_DIRECT	GO:2001237~negative regulation of extrinsic apoptotic signaling pathway	11	0.0114296	BMP4, DAB2, LGALS3, ITGA6, LMNA, IGF1, PRDX2, PSME3, SGMS1, TCF7L2, ACVR1	2.45546
GOTERM_BP_DIRECT	GO:0001666~response to hypoxia	31	0.011542	PAM, ATP1B1, CCL2, SLC6A4, SOX4, POSTN, CXCL12, ALDH3A1, PTGIS, ALAS2, CXCR4, HMOX1, TEK, PAK1, LOXL2, ANGPTL4, RAMP2, NOS1, EPAS1, MECP2, CST3, ITGA2, MMP14, TACC3, SOD3, ITPR1, PRKCB, ITPR2, CYBA, UCP2, PLAU	1.58582
GOTERM_BP_DIRECT	GO:0006470~protein dephosphorylation	24	0.0120872	PTPRB, PTPRJ, PTPN7, PTPN6, PTPRC, PTPRE, PTPRM, PTPN18, CDC14A, PTPRG, EPM2A, PTPN14, PTPRR, PTPN22, PTPN21, CDC25C, PTPRO, CDC25A, CDC25B, DUSP4, PPP1CA, PPM1L, PTPN1, FAM220A	1.70815
GOTERM_BP_DIRECT	GO:0044130~negative regulation of growth of symbiont in host	7	0.0121696	CD36, CAMP, ELANE, IRF8, MPO, LBP, CTSG	3.43764
GOTERM_BP_DIRECT	GO:0022409~positive regulation of cell-cell adhesion	7	0.0121696	CCL2, CCR5, ITGA6, SMAD7, MEX3B, L1CAM, TBX18	3.43764
GOTERM_BP_DIRECT	GO:0061098~positive regulation of protein tyrosine kinase activity	7	0.0121696	UNC119, ACE, LRP8, PTPN1, AGRN, GAS6, CSF1R	3.43764
GOTERM_BP_DIRECT	GO:0016337~single organismal cell-cell adhesion	20	0.0123379	RPSA, LIMS2, CLDN5, CCDC80, FBLIM1, ITGB2, CD53, ITGA4, SOX9, NTN1, CD2AP, ITGAM, LAMA3, SRPX2, ITGA6, PKP4, TEK, CYFIP2, PKD1, ADAM8	1.81886
GOTERM_BP_DIRECT	GO:0016525~negative regulation of angiogenesis	15	0.0127831	COL4A3, DAB2IP, CCL2, PTPRM, NGP, PDE3B, PF4, CD36, CD59A, CCR2, TEK, SULF1, FOXC1, THBS2, SEMA4A	2.04622
GOTERM_BP_DIRECT	GO:0050680~negative regulation of epithelial cell proliferation	15	0.0127831	BMP4, DAB2IP, LIMS2, FGFR3, STRAP, CDK6, SOX9, DAB2, GKN3, SFRP1, NPM1, IFT172, PTCH1, RUNX3, APC	2.04622
GOTERM_BP_DIRECT	GO:0048147~negative regulation of fibroblast proliferation	9	0.0128347	AGTR2, DAB2IP, NUPR1, SFRP1, CD300A, MMP9, IFI30, SKI, MYC	2.76239
GOTERM_BP_DIRECT	GO:0007249~I-kappaB kinase/NF-kappaB signaling	9	0.0128347	IRAK2, TIFAB, BCL10, CARD9, TIFA, BCL3, TANK, TLR8, BTK	2.76239
GOTERM_BP_DIRECT	GO:0045071~negative regulation of viral genome replication	9	0.0128347	A230050P20RIK, APOBEC3, RNASEL, IFITM1, FAM111A, OAS3, LTF, RSAD2, ISG20	2.76239
GOTERM_BP_DIRECT	GO:2001238~positive regulation of extrinsic apoptotic signaling pathway	9	0.0128347	BID, SIGLEC1, BCL10, PTPRC, TNFSF10, AGTR2, SFRP1, FAS, RUNX3	2.76239
GOTERM_BP_DIRECT	GO:2000134~negative regulation of G1/S transition of mitotic cell cycle	9	0.0128347	CDKN1A, FHL1, E2F7, SLFN9, EZH2, PKD2, GPNMB, SLFN1, GSG2	2.76239
GOTERM_BP_DIRECT	GO:0032355~response to estradiol	19	0.0128503	TXNIP, BID, PAM, RAMP2, CXCL2, EZH2, SLC6A4, ANXA1, ESR1, CST3, POSTN, MBD3, CALR, FCGR1, GPI1, ALDH1A2, PTCH1, COL1A1, MYC	1.84767
GOTERM_BP_DIRECT	GO:0001782~B cell homeostasis	8	0.012937	GAPT, PIRB, BAK1, CASP3, LYN, TNFRSF13B, PIK3CD, NCKAP1L	3.0221
GOTERM_BP_DIRECT	GO:0001954~positive regulation of cell-matrix adhesion	8	0.012937	PTPRJ, CDH13, CD36, DMD, UTRN, CDK6, ITGB3, EMP2	3.0221
GOTERM_BP_DIRECT	GO:0048545~response to steroid hormone	8	0.012937	DAB2, HMGB2, ADH1, IDH1, ABCA2, LOX, CAR2, SPP1	3.0221
GOTERM_BP_DIRECT	GO:0030324~lung development	22	0.0134573	BMP4, CEBPA, FGFR1, LIPA, EPAS1, MGP, IGF1, MMP14, FOXP1, ARG1, ALDH1A2, NOTCH1, EIF4EBP1, PPP1CA, CHIL1, HSD11B1, HEG1, ZFPM2, LOX, FGF2, NFIB, BMPR1A	1.74258
GOTERM_BP_DIRECT	GO:0031110~regulation of microtubule polymerization or depolymerization	5	0.0135697	SKA3, STMN1, SKA1, CLASP2, DST	4.91092
GOTERM_BP_DIRECT	GO:0034501~protein localization to kinetochore	5	0.0135697	CDK1, BUB1B, TTK, SPDL1, AURKB	4.91092
GOTERM_BP_DIRECT	GO:0006275~regulation of DNA replication	6	0.0136256	PCNA, PCNA-PS2, ID3, ESCO2, ZBTB38, DSCC1	3.92873
GOTERM_BP_DIRECT	GO:2000249~regulation of actin cytoskeleton reorganization	6	0.0136256	GMFG, RAPGEF3, CD2AP, TRPM2, CSF1R, ARHGDIB	3.92873
GOTERM_BP_DIRECT	GO:0001935~endothelial cell proliferation	6	0.0136256	TEK, BMPR2, ERN1, SCARB1, LOXL2, MMP14	3.92873
GOTERM_BP_DIRECT	GO:0060548~negative regulation of cell death	16	0.0141217	BMP4, CHMP4B, IMPACT, CST3, SOX4, ITGB3, TMEM109, NOTCH1, WISP1, ABCB1A, NCK1, RAD18, ZFPM2, CTSB, MYC, FGF2	1.96437
GOTERM_BP_DIRECT	GO:0048839~inner ear development	14	0.0144923	CEBPA, H2-K1, MAF, C1QB, ATP2B2, MYO6, FGFR3, BMPER, ANP32B, MYO7A, CYTL1, IGF1, MAPKAPK2, IFI204	2.08342
GOTERM_BP_DIRECT	GO:0019933~cAMP-mediated signaling	9	0.0154682	ADCY7, PDE2A, ADCY5, ADCY6, PDE3A, RAPGEF2, SLC9A3R1, SOX9, PCLO	2.67868
GOTERM_BP_DIRECT	GO:0071310~cellular response to organic substance	9	0.0154682	CYBA, CD68, CASP3, EGR2, SLC6A4, IQGAP3, CALR, TIMP2, TIMP3	2.67868
GOTERM_BP_DIRECT	GO:0098792~xenophagy	19	0.0155809	HIST2H3B, ATP1B1, FGF14, LMCD1, NUP93, ACKR3, GMIP, HIST1H3A, HIST1H3B, PNPO, LSM4, HIST1H3C, HIST1H3D, TREM1, HIST1H3E, HIST1H3F, CHAF1B, HIST1H3H, HIST1H3I	1.81179
GOTERM_BP_DIRECT	GO:0007266~Rho protein signal transduction	11	0.0155916	CDH13, ARHGAP32, PECAM1, COL1A2, MYO9B, CELSR1, CDC42EP3, SRGAP1, RHOG, MCF2L, KALRN	2.3487
GOTERM_BP_DIRECT	GO:0030514~negative regulation of BMP signaling pathway	11	0.0155916	NOTCH1, BMPER, SFRP1, HTRA1, SMAD7, SMAD6, SPG20, SKI, SKIL, TCF7L2, TOB1	2.3487
GOTERM_BP_DIRECT	GO:0031572~G2 DNA damage checkpoint	7	0.0156009	CLSPN, FZR1, TAOK2, PLK1, DTL, MAPKAPK2, BRCA1	3.27395
GOTERM_BP_DIRECT	GO:0035987~endodermal cell differentiation	8	0.0159668	LAMA3, GATA6, MMP9, MMP8, ITGA4, HMGA2, LAMB1, MMP14	2.91017
GOTERM_BP_DIRECT	GO:0032496~response to lipopolysaccharide	31	0.0162119	HMGB2, LITAF, S100A8, CXCL2, PTPN22, PRDX2, PF4, MAPKAPK2, NOCT, ACE, TNFRSF1B, WFDC21, IL10RA, CNR2, LBP, FAS, CEBPB, C5AR1, NCF2, PTGER4, ELANE, FOXP1, NOTCH1, TJP1, RELT, PPBP, JUN, MPO, CTSG, PTAFR, F2R	1.54557
GOTERM_BP_DIRECT	GO:0006919~activation of cysteine-type endopeptidase activity involved in apoptotic process	14	0.0163556	BID, XDH, BCL10, COL4A3, ANP32B, S100A8, ACER2, S100A9, NLRP1B, NLRP3, BAK1, BOK, MYC, F2R	2.05232
GOTERM_BP_DIRECT	GO:0033157~regulation of intracellular protein transport	4	0.016612	PTPN1, SNX3, ATP13A2, LCP1	6.54789
GOTERM_BP_DIRECT	GO:0032964~collagen biosynthetic process	4	0.016612	ARG1, COL1A1, SERPINH1, COL5A1	6.54789
GOTERM_BP_DIRECT	GO:0071321~cellular response to cGMP	4	0.016612	PDE2A, SLC6A4, PDE3A, RAPGEF2	6.54789
GOTERM_BP_DIRECT	GO:0034144~negative regulation of toll-like receptor 4 signaling pathway	4	0.016612	RAB7B, DAB2IP, NR1D1, LYN	6.54789
GOTERM_BP_DIRECT	GO:0002693~positive regulation of cellular extravasation	4	0.016612	CCL2, PECAM1, ADAM8, PTAFR	6.54789
GOTERM_BP_DIRECT	GO:0001936~regulation of endothelial cell proliferation	4	0.016612	BMP4, ALDH1A2, TEK, BMPR1A	6.54789
GOTERM_BP_DIRECT	GO:0000076~DNA replication checkpoint	4	0.016612	DNA2, CLSPN, TIPIN, CDT1	6.54789
GOTERM_BP_DIRECT	GO:0090031~positive regulation of steroid hormone biosynthetic process	4	0.016612	IGF1R, IGF1, IGF2, POR	6.54789
GOTERM_BP_DIRECT	GO:0034446~substrate adhesion-dependent cell spreading	10	0.0171005	KIF14, SFRP1, FERMT3, TEK, ITGB3, ANTXR1, ITGA4, LAMB1, FZD4, PARVA	2.45546
GOTERM_BP_DIRECT	GO:0043507~positive regulation of JUN kinase activity	10	0.0171005	FGD2, SASH1, DAB2IP, TIAM1, TAOK3, IL1RN, ZEB2, PAK1, FZD4, TLR9	2.45546
GOTERM_BP_DIRECT	GO:0045773~positive regulation of axon extension	10	0.0171005	TWF2, MACF1, TRPV2, L1CAM, PAK1, NTN1, DBN1, GOLGA4, CDKL5, NGF	2.45546
GOTERM_BP_DIRECT	GO:0007179~transforming growth factor beta receptor signaling pathway	15	0.0180227	CCL2, LTBP3, SMAD7, LTBP4, SMAD6, COL3A1, CLDN5, ARRB2, ZFYVE9, JUN, COL1A2, SKIL, ZYX, PARP1, ACVR1	1.96437
GOTERM_BP_DIRECT	GO:0051016~barbed-end actin filament capping	6	0.0181898	TWF2, EPS8, CAPG, EVL, CAPZB, ADD2	3.68319
GOTERM_BP_DIRECT	GO:0042953~lipoprotein transport	6	0.0181898	UNC119, MIA3, MSR1, APOBEC1, CD36, LSR	3.68319
GOTERM_BP_DIRECT	GO:0048709~oligodendrocyte differentiation	9	0.0184715	SRSF1, PTPRJ, NOTCH1, CDKN2C, BOK, ERBB2, SOX5, SOX9, CSK	2.5999
GOTERM_BP_DIRECT	GO:0050715~positive regulation of cytokine secretion	9	0.0184715	AGTR2, CD36, CLEC4E, FGR, PTGER4, CLEC9A, CLEC5A, CLEC4N, SYK	2.5999
GOTERM_BP_DIRECT	GO:0019882~antigen processing and presentation	12	0.0184985	H2-K1, RAB32, RAB8B, MILL2, H2-EB1, H2-D1, UNC93B1, H2-AA, H2-AB1, CTSS, MR1, CD74	2.18263
GOTERM_BP_DIRECT	GO:0043406~positive regulation of MAP kinase activity	12	0.0184985	PIK3CG, FGFR1, ERBB2, EZH2, ADRA2A, PIK3R5, PIK3R6, PDGFD, KIT, CSK, FGF2, PRKCD	2.18263
GOTERM_BP_DIRECT	GO:0030512~negative regulation of transforming growth factor beta receptor signaling pathway	12	0.0184985	CAV2, STRAP, HTRA1, SMAD7, SMAD6, CD109, BCL9L, SKI, SKIL, HSPA5, PRDM16, LDLRAD4	2.18263
GOTERM_BP_DIRECT	GO:0090023~positive regulation of neutrophil chemotaxis	8	0.0194667	C3AR1, C5AR1, RAC2, CXCL2, NCKAP1L, LBP, CD74, CAMK1D	2.80624
GOTERM_BP_DIRECT	GO:0060644~mammary gland epithelial cell differentiation	5	0.0196309	CEBPB, IRF6, ZFP703, PTCH1, FGF2	4.46447
GOTERM_BP_DIRECT	GO:0046641~positive regulation of alpha-beta T cell proliferation	5	0.0196309	PTPRC, CD80, BLM, CCR2, SYK	4.46447
GOTERM_BP_DIRECT	GO:0042554~superoxide anion generation	5	0.0196309	CYBA, CYBB, PRG3, NCF2, NCF1	4.46447
GOTERM_BP_DIRECT	GO:0050707~regulation of cytokine secretion	5	0.0196309	LYN, TLR1, TLR5, TLR8, TLR9	4.46447
GOTERM_BP_DIRECT	GO:0048762~mesenchymal cell differentiation	5	0.0196309	FGFR1, FOXC1, HMGA2, ISL1, PLAUR	4.46447
GOTERM_BP_DIRECT	GO:0022617~extracellular matrix disassembly	7	0.0196472	SH3PXD2B, LAMA3, MMP19, NID1, LAMB1, MMP12, LCP1	3.12513
GOTERM_BP_DIRECT	GO:0006928~movement of cell or subcellular component	7	0.0196472	MACF1, CFL1, STRBP, SIRPA, DSTN, ELMO1, ALOX12	3.12513
GOTERM_BP_DIRECT	GO:0045671~negative regulation of osteoclast differentiation	7	0.0196472	SFRP1, MAFB, UBASH3B, FBN1, CLEC2D, LRRC17, INPP5D	3.12513
GOTERM_BP_DIRECT	GO:0031668~cellular response to extracellular stimulus	7	0.0196472	CDKN1A, LDHA, ITGA6, LYN, TFRC, AIF1, BMP6	3.12513
GOTERM_BP_DIRECT	GO:0002244~hematopoietic progenitor cell differentiation	18	0.0196866	BMP4, PTPN6, PTPRC, APOBEC3, KCNAB2, PLEK, FST, TNFRSF13B, PLD4, ANLN, CDK6, SIRPA, ESCO2, HOXB3, ARL11, SFRP1, RBM47, TOP2A	1.80401
GOTERM_BP_DIRECT	GO:0007596~blood coagulation	16	0.0215058	PTPRJ, F2RL2, MAFF, NFE2, F13A1, ENPP4, GAS6, GP9, P2RY12, VWF, F5, GP1BB, PDGFD, NBEAL2, CABLES1, F2R	1.87083
GOTERM_BP_DIRECT	GO:0001501~skeletal system development	19	0.0223802	SH3PXD2B, BMP4, LGALS3, LTBP3, MMP9, COL3A1, FST, FBN1, FGFRL1, BCAN, SOX4, SOX9, ASH1L, RASSF2, COL1A2, FOXC1, COL1A1, RUNX1, SERP1	1.74406
GOTERM_BP_DIRECT	GO:0010976~positive regulation of neuron projection development	23	0.0223881	BMP4, FGFR1, DAB2IP, TWF2, LYN, PLXNB2, PTBP1, DPYSL3, SNX3, ANKRD1, FES, TIAM1, NCK1, DMD, RANBP1, HSPA5, RAPGEF2, APBB1, DBN1, TMEM30A, CAMK1D, FEZ1, NGF	1.63697
GOTERM_BP_DIRECT	GO:0007166~cell surface receptor signaling pathway	33	0.0231583	ADGRA3, CYSLTR1, PLXNA2, ERBB2, TSPAN4, FGFRL1, TSPAN7, L1CAM, CD53, VIPR1, VIPR2, AGTR2, TNFRSF1B, TSPAN33, FCER1G, SPN, SYK, COL4A3, ADGRE1, TNFRSF13B, PIK3CD, ANXA1, NPR1, CELSR1, NPY1R, FCGR1, FZD4, FCGR3, ADGRG3, CD37, CD36, FCGR2B, CLEC1B	1.48
GOTERM_BP_DIRECT	GO:0010811~positive regulation of cell-substrate adhesion	10	0.0232125	ITGA6, FBLN2, SPOCK2, NPNT, SMOC1, CCDC80, NID1, ECM2, DBN1, SPP1	2.33853
GOTERM_BP_DIRECT	GO:0002526~acute inflammatory response	6	0.0236572	S100A8, NUPR1, KL, ADRA2A, ALOX5, ACVR1	3.46653
GOTERM_BP_DIRECT	GO:0090201~negative regulation of release of cytochrome c from mitochondria	6	0.0236572	GPX1, PRELID1, ARRB2, LMNA, IGF1, HGF	3.46653
GOTERM_BP_DIRECT	GO:0007623~circadian rhythm	19	0.0243887	KLF9, SLC6A4, RORC, IGF1, ARNTL, NOCT, TYMS, PROK2, CRY2, NR1D1, DBP, JUN, PER2, PER3, ID3, BHLHE40, FAS, RPS27A, NGF	1.72792
GOTERM_BP_DIRECT	GO:0048015~phosphatidylinositol-mediated signaling	9	0.0256858	PIK3CG, IGF1R, IRS2, EZR, PIK3CD, IGF1, PTAFR, CSF1R, NGF	2.45546
GOTERM_BP_DIRECT	GO:0048754~branching morphogenesis of an epithelial tube	9	0.0256858	BMP4, NOTCH1, PPP1CA, GDF7, PKD1, MGP, IGF1, PAK1, MMP14	2.45546
GOTERM_BP_DIRECT	GO:0030890~positive regulation of B cell proliferation	10	0.0267909	PTPRC, CDKN1A, IRS2, VAV3, TFRC, BST1, NCKAP1L, ATAD5, SASH3, CD74	2.28415
GOTERM_BP_DIRECT	GO:0010886~positive regulation of cholesterol storage	4	0.0268924	MSR1, CD36, SCARB1, SREBF2	5.61248
GOTERM_BP_DIRECT	GO:0050861~positive regulation of B cell receptor signaling pathway	4	0.0268924	LYN, NFAM1, CMTM3, PRKCB	5.61248
GOTERM_BP_DIRECT	GO:0006068~ethanol catabolic process	4	0.0268924	ADH1, ALDH1B1, ADH7, ALDH3B1	5.61248
GOTERM_BP_DIRECT	GO:0001765~membrane raft assembly	4	0.0268924	S100A10, RFTN1, EMP2, ANXA2	5.61248
GOTERM_BP_DIRECT	GO:0071168~protein localization to chromatin	4	0.0268924	PLK1, EZH2, ESR1, ESCO2	5.61248
GOTERM_BP_DIRECT	GO:0045656~negative regulation of monocyte differentiation	4	0.0268924	HOXA7, CDK6, INPP5D, MYC	5.61248
GOTERM_BP_DIRECT	GO:0006725~cellular aromatic compound metabolic process	4	0.0268924	CYP1B1, SQLE, EPHX1, CYP4B1	5.61248
GOTERM_BP_DIRECT	GO:0071229~cellular response to acid chemical	4	0.0268924	S100A10, ENO1, NGF, ANXA2	5.61248
GOTERM_BP_DIRECT	GO:0051782~negative regulation of cell division	4	0.0268924	TXNIP, BLM, PTCH1, MYC	5.61248
GOTERM_BP_DIRECT	GO:0045727~positive regulation of translation	12	0.0269584	CYP1B1, ERBB2, PTBP1, NPM1, BCL3, SOX4, ITGA2, CIRBP, PINK1, LIN28A, PTAFR, SERP1	2.06775
GOTERM_BP_DIRECT	GO:0097028~dendritic cell differentiation	5	0.0271184	GATA1, LYN, TREM2, TRPM2, GAS6	4.09243
GOTERM_BP_DIRECT	GO:0043116~negative regulation of vascular permeability	5	0.0271184	PTPRJ, RAMP2, TJP1, PDE2A, PDE3A	4.09243
GOTERM_BP_DIRECT	GO:0007129~synapsis	8	0.0280029	NDC1, CCNE2, CCNE1, TEX15, FANCD2, BRIP1, STAG3, SUN1	2.61916
GOTERM_BP_DIRECT	GO:0090090~negative regulation of canonical Wnt signaling pathway	18	0.0281376	CTHRC1, DAB2IP, FOXO1, RGS19, SOX9, ISL1, STK4, PTPRO, TCF7L2, LATS2, DAB2, NOTCH1, PRICKLE1, SFRP1, D930015E06RIK, SOX17, MLLT3, APC	1.73327
GOTERM_BP_DIRECT	GO:1904117~cellular response to vasopressin	3	0.028945	CDC6, ADCY6, RANGAP1	9.82184
GOTERM_BP_DIRECT	GO:0090402~oncogene-induced cell senescence	3	0.028945	HMGA1-RS1, HMGA2, HMGA1	9.82184
GOTERM_BP_DIRECT	GO:1904044~response to aldosterone	3	0.028945	CYBA, CYBB, PARP1	9.82184
GOTERM_BP_DIRECT	GO:0051383~kinetochore organization	3	0.028945	SMC2, SMC4, CENPH	9.82184
GOTERM_BP_DIRECT	GO:0007098~centrosome cycle	3	0.028945	NPM1, GADD45A, BRCA1	9.82184
GOTERM_BP_DIRECT	GO:0002246~wound healing involved in inflammatory response	3	0.028945	CD44, HMOX1, CCR2	9.82184
GOTERM_BP_DIRECT	GO:0000087~mitotic M phase	3	0.028945	CDC25C, CDC25A, CDC25B	9.82184
GOTERM_BP_DIRECT	GO:0035947~regulation of gluconeogenesis by regulation of transcription from RNA polymerase II promoter	3	0.028945	NR1D1, FOXO1, TCF7L2	9.82184
GOTERM_BP_DIRECT	GO:0070358~actin polymerization-dependent cell motility	3	0.028945	EPS8, NCKAP1L, JMY	9.82184
GOTERM_BP_DIRECT	GO:0072697~protein localization to cell cortex	3	0.028945	EZR, NUBP1, MEX3B	9.82184
GOTERM_BP_DIRECT	GO:0031577~spindle checkpoint	3	0.028945	SPDL1, BIRC5, AURKB	9.82184
GOTERM_BP_DIRECT	GO:0042098~T cell proliferation	7	0.0297527	PTPRC, DOCK2, CCND3, CXCR4, PRDX2, CXCL12, EBI3	2.8647
GOTERM_BP_DIRECT	GO:0009987~cellular process	7	0.0297527	FMNL1, PPP1CA, APP, JUN, TUBB5, HDGF, PDGFD	2.8647
GOTERM_BP_DIRECT	GO:0016050~vesicle organization	7	0.0297527	CAV2, SNX5, SNX8, FBXO5, SNX3, SNX33, CD2AP	2.8647
GOTERM_BP_DIRECT	GO:0010575~positive regulation of vascular endothelial growth factor production	7	0.0297527	C3AR1, C5AR1, CYP1B1, SULF2, SULF1, ISL1, BRCA1	2.8647
GOTERM_BP_DIRECT	GO:0008219~cell death	9	0.0299424	BCL10, SNCAIP, OLR1, MAP3K9, HMOX1, CLU, RGS19, PARP4, EMP2	2.3891
GOTERM_BP_DIRECT	GO:0030501~positive regulation of bone mineralization	9	0.0299424	BMP4, MIA3, FGFR3, KL, BMPR2, FBN2, BMP6, BMPR1A, ACVR1	2.3891
GOTERM_BP_DIRECT	GO:0071549~cellular response to dexamethasone stimulus	9	0.0299424	BMP4, ARG1, EIF4EBP1, AGTR2, FECH, CCL2, FOXO1, AQP1, HNRNPU	2.3891
GOTERM_BP_DIRECT	GO:0051693~actin filament capping	6	0.0300807	CAPG, SPTBN1, SPTA1, CAPZB, SPTAN1, SPTB	3.27395
GOTERM_BP_DIRECT	GO:0051145~smooth muscle cell differentiation	6	0.0300807	BMP4, GATA6, MKL2, MKL1, TBX18, ACVR1	3.27395
GOTERM_BP_DIRECT	GO:0045579~positive regulation of B cell differentiation	6	0.0300807	IKZF1, NCKAP1L, INPP5D, MMP14, PNP, SYK	3.27395
GOTERM_BP_DIRECT	GO:0007420~brain development	32	0.0312719	BID, FGFR1, SHROOM4, PFKFB3, BMPR2, CXCL12, IGF1R, BAK1, APOD, CXCR4, BOK, FAS, ATP6V0D1, CSK, ASPM, DCLK1, AATK, IRS2, B4GALT2, PTPRG, PLXNB2, MECP2, HSPG2, CST3, BRCA2, MBD3, ARRB2, IFT172, EFNA5, PTCH1, FOXC1, STMN1	1.45509
GOTERM_BP_DIRECT	GO:0006461~protein complex assembly	13	0.0328562	CCNB1, CDK1, NUPR1, TSPAN4, MGP, NCKAP1L, PF4, VAMP2, SOX9, CD74, ADD2, APBA1, APC	1.9346
GOTERM_BP_DIRECT	GO:0070373~negative regulation of ERK1 and ERK2 cascade	13	0.0328562	DAB2IP, LYN, PTPRR, IGF1, SLC9A3R1, TIMP3, RGS14, DUSP4, DAB2, EZR, DMD, PTPN1, CSK	1.9346
GOTERM_BP_DIRECT	GO:2000379~positive regulation of reactive oxygen species metabolic process	8	0.0330948	XDH, PID1, CDKN1A, CD36, CYP1B1, EIF5A, GADD45A, PLAU	2.53467
GOTERM_BP_DIRECT	GO:0070372~regulation of ERK1 and ERK2 cascade	8	0.0330948	FAM83D, BMP4, PTPN6, LYN, TIAM1, ERBB2, RRAS, SYK	2.53467
GOTERM_BP_DIRECT	GO:0043552~positive regulation of phosphatidylinositol 3-kinase activity	8	0.0330948	TNFAIP8L3, FGFR3, VAV3, LYN, FGR, ATG14, TEK, FGF2	2.53467
GOTERM_BP_DIRECT	GO:0007528~neuromuscular junction development	9	0.0346592	LAMB2, TNC, ERBB2, UTRN, CACNB3, AGRN, PAK1, UNC13B, KALRN	2.32622
GOTERM_BP_DIRECT	GO:0048873~homeostasis of number of cells within a tissue	9	0.0346592	GATA1, GATA2, CORO1A, TEX15, LIPA, CCR2, SOX9, SASH3, F2R	2.32622
GOTERM_BP_DIRECT	GO:0030879~mammary gland development	9	0.0346592	IGF1R, IRS2, ITGA2, BRCA2, IGF1, PTCH1, HOXB9, SOX9, NTN1	2.32622
GOTERM_BP_DIRECT	GO:0021762~substantia nigra development	9	0.0346592	ACTB, YWHAH, FGFR3, PADI2, HSPA5, FGF2, CALM2, CKB, MBP	2.32622
GOTERM_BP_DIRECT	GO:0051276~chromosome organization	9	0.0346592	CDCA8, BLM, SFPQ, BRCA2, CENPW, MYC, SMC2, SMC4, APC	2.32622
GOTERM_BP_DIRECT	GO:0000278~mitotic cell cycle	9	0.0346592	CDH13, RRM1, CENPF, KIF18B, CENPW, CENPE, AURKA, CNTRL, TFDP1	2.32622
GOTERM_BP_DIRECT	GO:0006911~phagocytosis, engulfment	10	0.0350787	FCGR2B, AIF1, FCER1G, MFGE8, TREM2, FCGR1, SIRPA, BIN2, FCGR3, ELMO1	2.18263
GOTERM_BP_DIRECT	GO:0097150~neuronal stem cell population maintenance	7	0.0358821	SRRT, NOTCH1, FANCD2, WDR62, FOXO1, ASPM, HOOK3	2.75011
GOTERM_BP_DIRECT	GO:0033137~negative regulation of peptidyl-serine phosphorylation	7	0.0358821	BAK1, NOS1, SMAD7, NCK1, DMD, RASSF2, HGF	2.75011
GOTERM_BP_DIRECT	GO:1902287~semaphorin-plexin signaling pathway involved in axon guidance	5	0.0360873	NRP2, PLXNC1, PLXNA4, PLXNA2, PLXNB2	3.77763
GOTERM_BP_DIRECT	GO:0030033~microvillus assembly	5	0.0360873	EZR, STX2, PLS1, RAPGEF2, SLC9A3R1	3.77763
GOTERM_BP_DIRECT	GO:0003215~cardiac right ventricle morphogenesis	5	0.0360873	BMP4, HEY2, SOX4, ISL1, BMPR1A	3.77763
GOTERM_BP_DIRECT	GO:0040037~negative regulation of fibroblast growth factor receptor signaling pathway	5	0.0360873	SULF2, FGFRL1, SULF1, GPC1, TCF7L2	3.77763
GOTERM_BP_DIRECT	GO:0060397~JAK-STAT cascade involved in growth hormone signaling pathway	5	0.0360873	PTPN6, LYN, SOCS3, PTPN1, GHR	3.77763
GOTERM_BP_DIRECT	GO:0033690~positive regulation of osteoblast proliferation	5	0.0360873	GATA1, IGF1R, CTHRC1, LTF, ITGB3	3.77763
GOTERM_BP_DIRECT	GO:0051259~protein oligomerization	13	0.0364563	CAV2, BCL10, BLM, STX2, MMP9, SLC6A4, BOK, RRM2, NPM1, TEK, RRM1, SLC4A1, AHNAK	1.90573
GOTERM_BP_DIRECT	GO:0001649~osteoblast differentiation	19	0.0365325	IBSP, BMP4, FIGNL1, TNC, GABBR1, IGF1, LRRC17, IGF2, HNRNPU, CBFB, MEF2D, SFRP1, HSPE1, TMSB4X, COL1A1, GPNMB, IGFBP3, SPP1, BMP6	1.65146
GOTERM_BP_DIRECT	GO:2000045~regulation of G1/S transition of mitotic cell cycle	6	0.0375005	E2F1, PID1, BID, KIF14, PTPN6, PSME3	3.10163
GOTERM_BP_DIRECT	GO:0001556~oocyte maturation	6	0.0375005	CCNB1, FBXO5, BRCA2, PDE3A, CDC25B, TRIP13	3.10163
GOTERM_BP_DIRECT	GO:0031116~positive regulation of microtubule polymerization	6	0.0375005	GDA, RGS2, NIN, CLIP1, FES, APC	3.10163
GOTERM_BP_DIRECT	GO:0009888~tissue development	6	0.0375005	BMP4, GATA2, GAA, POSTN, MBD3, DHCR24	3.10163
GOTERM_BP_DIRECT	GO:0000079~regulation of cyclin-dependent protein serine/threonine kinase activity	6	0.0375005	CDKN1A, BLM, CDKN2C, CDKN2D, CCNY, CCNA2	3.10163
GOTERM_BP_DIRECT	GO:0030220~platelet formation	6	0.0375005	GATA1, PTPN6, ZFP385A, WDR1, NBEAL2, CLEC1B	3.10163
GOTERM_BP_DIRECT	GO:0030032~lamellipodium assembly	8	0.0387677	ABLIM1, CDH13, VAV3, NCK1, ARHGEF6, KIT, PTPRO, CAPZB	2.45546
GOTERM_BP_DIRECT	GO:0002230~positive regulation of defense response to virus by host	20	0.0396085	HIST2H3B, ATP1B1, FGF14, LMCD1, PTPN22, NUP93, ACKR3, GMIP, HIST1H3A, HIST1H3B, PNPO, LSM4, HIST1H3C, HIST1H3D, TREM1, HIST1H3E, HIST1H3F, CHAF1B, HIST1H3H, HIST1H3I	1.61014
GOTERM_BP_DIRECT	GO:0045597~positive regulation of cell differentiation	10	0.0398188	BMP4, CCNE1, FGFR3, SOCS3, JUN, CLU, SOX17, FGF2, GHR, APC	2.13518
GOTERM_BP_DIRECT	GO:0007599~hemostasis	10	0.0398188	P2RY12, F2RL2, VWF, ZFP385A, F5, GP1BB, F13A1, ENPP4, F2R, GP9	2.13518
GOTERM_BP_DIRECT	GO:0002223~stimulatory C-type lectin receptor signaling pathway	4	0.0398223	PLCG1, FCER1G, CLEC4N, SYK	4.91092
GOTERM_BP_DIRECT	GO:1900264~positive regulation of DNA-directed DNA polymerase activity	4	0.0398223	RFC2, NPM1, CHTF18, DSCC1	4.91092
GOTERM_BP_DIRECT	GO:0045589~regulation of regulatory T cell differentiation	4	0.0398223	DROSHA, FANCD2, FANCA, CTLA2A	4.91092
GOTERM_BP_DIRECT	GO:1904628~cellular response to phorbol 13-acetate 12-myristate	4	0.0398223	ARPC2, RPLP0, CDK6, MYC	4.91092
GOTERM_BP_DIRECT	GO:0014909~smooth muscle cell migration	4	0.0398223	ITGB3, ARPC5, PLAU, KALRN	4.91092
GOTERM_BP_DIRECT	GO:0051315~attachment of mitotic spindle microtubules to kinetochore	4	0.0398223	MAD1L1, KIF2C, NDC80, CENPE	4.91092
GOTERM_BP_DIRECT	GO:0010863~positive regulation of phospholipase C activity	4	0.0398223	FGFR1, ESR1, FGF2, PTAFR	4.91092
GOTERM_BP_DIRECT	GO:0045646~regulation of erythrocyte differentiation	4	0.0398223	GFI1B, LYN, SPI1, CDK6	4.91092
GOTERM_BP_DIRECT	GO:0006006~glucose metabolic process	13	0.0403266	PKM, PGM5, APOD, G6PDX, FBN1, PGM1, IGF2, NPY1R, MYC, GAPDH, TCF7L2, FABP5, SERP1	1.8777
GOTERM_BP_DIRECT	GO:0035904~aorta development	7	0.0427657	PRICKLE1, PDE2A, CXCR4, SMAD6, PKD2, CNTRL, LOX	2.64434
GOTERM_BP_DIRECT	GO:0045662~negative regulation of myoblast differentiation	7	0.0427657	BMP4, IL1F9, NOTCH1, CCL9, MBNL3, ID3, SOX9	2.64434
GOTERM_BP_DIRECT	GO:0070371~ERK1 and ERK2 cascade	7	0.0427657	FGFR3, PTGER4, CCR3, IQGAP3, IGF1, SOX9, CTSH	2.64434
GOTERM_BP_DIRECT	GO:0008630~intrinsic apoptotic signaling pathway in response to DNA damage	11	0.0437571	E2F1, MSH6, BAK1, TNFRSF1B, BOK, HMOX1, BRCA2, MYC, PNP, BRCA1, HIC1	2.00074
GOTERM_BP_DIRECT	GO:0008344~adult locomotory behavior	13	0.0444752	FGF14, PREX2, MECP2, ATP1A3, CXCL12, APP, EPS8, HOXB8, CCND2, CSTB, NGF, TMOD1, KALRN	1.85049
GOTERM_BP_DIRECT	GO:0007265~Ras protein signal transduction	10	0.0449742	CDKN1A, DOK2, DOK3, JUN, IQGAP3, SDCBP, DNMT1, NTN1, CCNA2, DHCR24	2.08975
GOTERM_BP_DIRECT	GO:0071345~cellular response to cytokine stimulus	8	0.0450406	PID1, CD86, CXCR4, HCLS1, DPYSL3, ITGA4, IL17RA, CSF1R	2.38105
GOTERM_BP_DIRECT	GO:0071392~cellular response to estradiol stimulus	8	0.0450406	SFRP1, ZFP703, ESR1, H2AFZ, ITGA2, CCNA2, GLRX, NRIP1	2.38105
GOTERM_BP_DIRECT	GO:0019216~regulation of lipid metabolic process	8	0.0450406	TNFAIP8L3, OPA3, IRS2, NR1D1, NR1D2, H2AFY, LSR, GOLM1	2.38105
GOTERM_BP_DIRECT	GO:0048568~embryonic organ development	9	0.0455425	POLE, PTCH1, PBX1, ZFPM2, MKL2, MBD3, SOX17, BMPR1A, EPN2	2.20991
GOTERM_BP_DIRECT	GO:0045787~positive regulation of cell cycle	9	0.0455425	CCNB1, FGFR1, CCPG1, SLC6A4, TGM1, CENPF, BIRC5, CALR, MYC	2.20991
GOTERM_BP_DIRECT	GO:0061003~positive regulation of dendritic spine morphogenesis	6	0.0459442	ACTR3, ACTR2, TIAM1, LRP8, DBN1, KALRN	2.94655
GOTERM_BP_DIRECT	GO:0006259~DNA metabolic process	6	0.0459442	DNTT, MKI67, PARP1, TOP2A, TK1, RAD51	2.94655
GOTERM_BP_DIRECT	GO:0019233~sensory perception of pain	14	0.0461932	SCN3B, PTGS1, IL1RN, MECP2, EPHX2, NPY1R, AQP1, ACE, HOXB8, CNR2, CCR2, ALOX5, DLG2, NGF	1.78579
GOTERM_BP_DIRECT	GO:0006518~peptide metabolic process	5	0.0465621	PAM, ACE, CPM, CPE, CPD	3.5078
GOTERM_BP_DIRECT	GO:0030194~positive regulation of blood coagulation	5	0.0465621	CD36, S100A9, ENPP4, PRDX2, F2R	3.5078
GOTERM_BP_DIRECT	GO:0007019~microtubule depolymerization	5	0.0465621	KIF14, KIF2C, KIF18A, KIF18B, STMN1	3.5078
GOTERM_BP_DIRECT	GO:0033160~positive regulation of protein import into nucleus, translocation	5	0.0465621	CDK1, HSP90AA1, UBR5, IGF1, BRCA1	3.5078
GOTERM_BP_DIRECT	GO:0097284~hepatocyte apoptotic process	5	0.0465621	BID, PIK3CG, ARF6, FAS, STK4	3.5078
GOTERM_BP_DIRECT	GO:0050765~negative regulation of phagocytosis	5	0.0465621	FCGR2B, PRTN3, CNN2, SNX3, CSK	3.5078
GOTERM_BP_DIRECT	GO:1902230~negative regulation of intrinsic apoptotic signaling pathway in response to DNA damage	5	0.0465621	BID, CDKN2D, CLU, ACKR3, CXCL12	3.5078
GOTERM_BP_DIRECT	GO:0045060~negative thymic T cell selection	5	0.0465621	PTPRC, DOCK2, FAS, CD74, SPN	3.5078
GOTERM_BP_DIRECT	GO:0051642~centrosome localization	5	0.0465621	SYNE2, NIN, NUBP1, PLXNA2, AURKA	3.5078
GOTERM_BP_DIRECT	GO:0051090~regulation of sequence-specific DNA binding transcription factor activity	5	0.0465621	FANCD2, HCK, HMOX1, FANCA, SYK	3.5078
GOTERM_BP_DIRECT	GO:0001932~regulation of protein phosphorylation	12	0.0467207	PIK3CG, ARRB2, SOCS3, ATG14, PLXNB2, EZH2, IGF1, AGRN, TLR7, TLR8, TLR9, RAD51	1.901
GOTERM_BP_DIRECT	GO:0007411~axon guidance	23	0.0477065	ABLIM1, NRP2, FLRT2, KLF7, PLXNA4, GDF7, EFNB1, EFNB2, EVL, L1CAM, NTN1, PTPRO, VASP, EPHB2, ALCAM, LAMB2, EFNA5, LAMB1, KIF26A, APBB1, RUNX3, CSF1R, FEZ1	1.51612
GOTERM_BP_DIRECT	GO:0006816~calcium ion transport	22	0.0482102	RAMP2, CYSLTR1, CCR1, MCUR1, TRPV2, STIM1, CACNB3, ITPR3, TRPM2, ITPR1, PRKCB, ITPR2, ATP2B2, CORO1A, ATP2B4, CCDC109B, CCR5, PLCG1, ATP2A3, PKD2, PKD1, MYB	1.53249
GOTERM_BP_DIRECT	GO:0035914~skeletal muscle cell differentiation	11	0.0488003	HLF, MEF2D, MAFF, SAP30, NOTCH1, EGR2, NUPR1, HIVEP3, BCL9L, ANKRD1, MYC	1.96437

## Sheet: Protein-Protein Interaction
#node1	node2	node1_string_internal_id	node2_string_internal_id	node1_external_id	node2_external_id	neighborhood_on_chromosome	gene_fusion	phylogenetic_cooccurrence	homology	coexpression	experimentally_determined_interaction	database_annotated	automated_textmining	combined_score
Smc2	Ncapd2	2110445	2100717	10090.ENSMUSP00000099979	10090.ENSMUSP00000042260	0	0	0	0	0.775	0.955	0.954	0.918	0.999
C1qa	C1qb	2101938	2100338	10090.ENSMUSP00000048836	10090.ENSMUSP00000040246	0	0	0	0.838	0.989	0.914	0.961	0.87	0.999
Cenpe	Incenp	2103478	2096332	10090.ENSMUSP00000057938	10090.ENSMUSP00000025562	0	0	0	0	0.633	0	0.9	0.83	0.993
Prc1	Kif11	2113858	2094136	10090.ENSMUSP00000129675	10090.ENSMUSP00000012587	0	0	0	0	0.936	0.602	0	0.598	0.988
Cenpe	Kif11	2103478	2094136	10090.ENSMUSP00000057938	10090.ENSMUSP00000012587	0	0	0	0.663	0.958	0.405	0.36	0.903	0.988
Aspm	Kif11	2103706	2094136	10090.ENSMUSP00000059159	10090.ENSMUSP00000012587	0	0	0	0	0.98	0	0	0.299	0.986
Vav1	Itgb2	2093748	2093087	10090.ENSMUSP00000005889	10090.ENSMUSP00000000299	0	0	0	0	0.559	0.164	0.866	0.395	0.966
Prc1	Cenpe	2113858	2103478	10090.ENSMUSP00000129675	10090.ENSMUSP00000057938	0	0	0	0	0.814	0.714	0	0.304	0.959
Hist2h2bb	H2afx	2114598	2102373	10090.ENSMUSP00000135427	10090.ENSMUSP00000051432	0	0	0	0	0.46	0.231	0.8	0.484	0.951
Smc2	Kif11	2110445	2094136	10090.ENSMUSP00000099979	10090.ENSMUSP00000012587	0	0	0	0	0.931	0.133	0	0.242	0.95
Prc1	Incenp	2113858	2096332	10090.ENSMUSP00000129675	10090.ENSMUSP00000025562	0	0	0	0	0.923	0	0	0.355	0.948
Aspm	Cenpe	2103706	2103478	10090.ENSMUSP00000059159	10090.ENSMUSP00000057938	0	0	0	0	0.925	0	0	0.27	0.943
Mcm5	Incenp	2113237	2096332	10090.ENSMUSP00000126135	10090.ENSMUSP00000025562	0	0	0	0	0.928	0	0	0.05	0.929
Cenpe	Mki67	2103478	2098739	10090.ENSMUSP00000057938	10090.ENSMUSP00000033310	0	0	0	0	0.912	0.067	0	0.2	0.929
Prc1	Mki67	2113858	2098739	10090.ENSMUSP00000129675	10090.ENSMUSP00000033310	0	0	0	0	0.912	0	0	0.214	0.928
Ccr2	Ccl9	2102121	2094627	10090.ENSMUSP00000049909	10090.ENSMUSP00000019266	0	0	0	0	0.116	0.15	0.9	0.144	0.927
Prc1	Aspm	2113858	2103706	10090.ENSMUSP00000129675	10090.ENSMUSP00000059159	0	0	0	0	0.922	0	0	0.045	0.922
Ncapd2	Kif11	2100717	2094136	10090.ENSMUSP00000042260	10090.ENSMUSP00000012587	0	0	0	0	0.914	0	0	0.097	0.919
Incenp	Kif11	2096332	2094136	10090.ENSMUSP00000025562	10090.ENSMUSP00000012587	0	0	0	0	0.782	0	0	0.646	0.919
Plcb4	Ccl9	2099985	2094627	10090.ENSMUSP00000038409	10090.ENSMUSP00000019266	0	0	0	0	0	0	0.9	0.052	0.901
Mcm5	Kif11	2113237	2094136	10090.ENSMUSP00000126135	10090.ENSMUSP00000012587	0	0	0	0	0.893	0	0	0.103	0.9
Anxa1	Ccl9	2096331	2094627	10090.ENSMUSP00000025561	10090.ENSMUSP00000019266	0	0	0	0	0	0	0.9	0	0.9
Plcb4	Anxa1	2099985	2096331	10090.ENSMUSP00000038409	10090.ENSMUSP00000025561	0	0	0	0	0	0	0.9	0	0.9
Ccr2	Anxa1	2102121	2096331	10090.ENSMUSP00000049909	10090.ENSMUSP00000025561	0	0	0	0	0	0	0.9	0	0.9
Prc1	Mcm5	2113858	2113237	10090.ENSMUSP00000129675	10090.ENSMUSP00000126135	0	0	0	0	0.889	0	0	0.109	0.897
Itga6	Itgb2	2097225	2093087	10090.ENSMUSP00000028522	10090.ENSMUSP00000000299	0	0	0	0	0	0.4	0.539	0.65	0.895
Smc2	Aspm	2110445	2103706	10090.ENSMUSP00000099979	10090.ENSMUSP00000059159	0	0	0	0	0.886	0	0	0	0.886
Mki67	Kif11	2098739	2094136	10090.ENSMUSP00000033310	10090.ENSMUSP00000012587	0	0	0	0	0.855	0.067	0	0.196	0.881
C1qb	Csf1r	2100338	2096325	10090.ENSMUSP00000040246	10090.ENSMUSP00000025523	0	0	0	0	0.873	0	0	0.089	0.879
Mcm5	Ncapd2	2113237	2100717	10090.ENSMUSP00000126135	10090.ENSMUSP00000042260	0	0	0	0	0.863	0	0	0.124	0.875
Mcm5	Smc2	2113237	2110445	10090.ENSMUSP00000126135	10090.ENSMUSP00000099979	0	0	0	0	0.798	0.095	0	0.355	0.872
Smc2	Incenp	2110445	2096332	10090.ENSMUSP00000099979	10090.ENSMUSP00000025562	0	0	0	0	0.836	0	0	0.237	0.869
Itga9	Itgb2	2101054	2093087	10090.ENSMUSP00000044227	10090.ENSMUSP00000000299	0	0	0	0	0	0.4	0.436	0.634	0.865
Smc2	Cenpe	2110445	2103478	10090.ENSMUSP00000099979	10090.ENSMUSP00000057938	0	0	0	0	0.779	0.133	0	0.333	0.861
C1qa	Csf1r	2101938	2096325	10090.ENSMUSP00000048836	10090.ENSMUSP00000025523	0	0	0	0	0.845	0	0	0.098	0.854
Cit	Aspm	2104156	2103706	10090.ENSMUSP00000062049	10090.ENSMUSP00000059159	0	0	0	0	0.753	0	0	0.415	0.849
Itga9	Vwf	2101054	2093314	10090.ENSMUSP00000044227	10090.ENSMUSP00000001995	0	0	0	0	0.106	0.107	0.8	0.163	0.848
Itga6	Vwf	2097225	2093314	10090.ENSMUSP00000028522	10090.ENSMUSP00000001995	0	0	0	0	0	0.107	0.8	0.205	0.845
Lamb2	Itga6	2105149	2097225	10090.ENSMUSP00000069087	10090.ENSMUSP00000028522	0	0	0	0	0	0	0.8	0.177	0.828
Lamb2	Itga9	2105149	2101054	10090.ENSMUSP00000069087	10090.ENSMUSP00000044227	0	0	0	0	0	0	0.8	0.169	0.826
Ncapd2	Incenp	2100717	2096332	10090.ENSMUSP00000042260	10090.ENSMUSP00000025562	0	0	0	0	0.784	0	0	0.218	0.824
Aspm	Mki67	2103706	2098739	10090.ENSMUSP00000059159	10090.ENSMUSP00000033310	0	0	0	0	0.809	0	0	0.064	0.813
Plcb4	Csf1r	2099985	2096325	10090.ENSMUSP00000038409	10090.ENSMUSP00000025523	0	0	0	0	0	0	0.8	0.106	0.813
Lamb2	Cd44	2105149	2093680	10090.ENSMUSP00000069087	10090.ENSMUSP00000005218	0	0	0	0	0	0	0.8	0.102	0.812
Cit	Kif11	2104156	2094136	10090.ENSMUSP00000062049	10090.ENSMUSP00000012587	0	0	0	0	0.732	0	0	0.316	0.809
Smc2	Mki67	2110445	2098739	10090.ENSMUSP00000099979	10090.ENSMUSP00000033310	0	0	0	0	0.795	0	0	0.107	0.809
Prc1	H2afx	2113858	2102373	10090.ENSMUSP00000129675	10090.ENSMUSP00000051432	0	0	0	0	0.602	0.166	0	0.468	0.808
Csf1r	Itgb2	2096325	2093087	10090.ENSMUSP00000025523	10090.ENSMUSP00000000299	0	0	0	0	0.617	0.064	0.436	0.164	0.808
Lgals3	Mmp14	2112495	2107986	10090.ENSMUSP00000114350	10090.ENSMUSP00000087119	0	0	0	0	0	0	0	0.808	0.808
Mcm5	Mki67	2113237	2098739	10090.ENSMUSP00000126135	10090.ENSMUSP00000033310	0	0	0	0	0.733	0	0	0.287	0.801
Mcm5	Aspm	2113237	2103706	10090.ENSMUSP00000126135	10090.ENSMUSP00000059159	0	0	0	0	0.781	0	0	0	0.781
Prc1	Ncapd2	2113858	2100717	10090.ENSMUSP00000129675	10090.ENSMUSP00000042260	0	0	0	0	0.774	0	0	0.067	0.78
Cybb	Hmox1	2094275	2093707	10090.ENSMUSP00000015484	10090.ENSMUSP00000005548	0	0	0	0	0	0	0	0.779	0.779
Aspm	Incenp	2103706	2096332	10090.ENSMUSP00000059159	10090.ENSMUSP00000025562	0	0	0	0	0.712	0	0	0.238	0.772
Prc1	Smc2	2113858	2110445	10090.ENSMUSP00000129675	10090.ENSMUSP00000099979	0	0	0	0	0.704	0	0	0.247	0.768
Mki67	Incenp	2098739	2096332	10090.ENSMUSP00000033310	10090.ENSMUSP00000025562	0	0	0	0	0.75	0	0	0.107	0.767
Aspm	Ncapd2	2103706	2100717	10090.ENSMUSP00000059159	10090.ENSMUSP00000042260	0	0	0	0	0.752	0	0	0.077	0.762
Mmp14	Cd44	2107986	2093680	10090.ENSMUSP00000087119	10090.ENSMUSP00000005218	0	0	0	0	0.109	0.072	0	0.723	0.751
Lcn2	Hmox1	2102810	2093707	10090.ENSMUSP00000053962	10090.ENSMUSP00000005548	0	0	0	0	0.132	0	0	0.722	0.749
Cybb	Itgb2	2094275	2093087	10090.ENSMUSP00000015484	10090.ENSMUSP00000000299	0	0	0	0	0.682	0	0	0.226	0.744
Ncapd2	Mki67	2100717	2098739	10090.ENSMUSP00000042260	10090.ENSMUSP00000033310	0	0	0	0	0.734	0	0	0.073	0.742
H2afx	Mki67	2102373	2098739	10090.ENSMUSP00000051432	10090.ENSMUSP00000033310	0	0	0	0	0.46	0	0	0.527	0.733
Alox5ap	Itgb2	2105450	2093087	10090.ENSMUSP00000071130	10090.ENSMUSP00000000299	0	0	0	0	0.648	0	0	0.264	0.73
Smarca2	Cd44	2096440	2093680	10090.ENSMUSP00000025862	10090.ENSMUSP00000005218	0	0	0	0	0	0.068	0	0.706	0.715
Lgals3	Ltf	2112495	2099348	10090.ENSMUSP00000114350	10090.ENSMUSP00000035077	0	0	0	0	0	0	0	0.714	0.714
Mcm5	H2afx	2113237	2102373	10090.ENSMUSP00000126135	10090.ENSMUSP00000051432	0	0	0	0	0.572	0.166	0	0.215	0.695
H2afx	Incenp	2102373	2096332	10090.ENSMUSP00000051432	10090.ENSMUSP00000025562	0	0	0	0	0.625	0.068	0	0.192	0.693
Cenpe	Ncapd2	2103478	2100717	10090.ENSMUSP00000057938	10090.ENSMUSP00000042260	0	0	0	0	0.653	0	0	0.152	0.693
Csf1r	Vav1	2096325	2093748	10090.ENSMUSP00000025523	10090.ENSMUSP00000005889	0	0	0	0	0.321	0.068	0.457	0.208	0.691
Mcm5	Cit	2113237	2104156	10090.ENSMUSP00000126135	10090.ENSMUSP00000062049	0	0	0	0	0.645	0	0	0	0.645
C1qb	Itgb2	2100338	2093087	10090.ENSMUSP00000040246	10090.ENSMUSP00000000299	0	0	0	0	0.494	0	0	0.323	0.643
Myo1f	Vav1	2107718	2093748	10090.ENSMUSP00000084887	10090.ENSMUSP00000005889	0	0	0	0	0.591	0	0	0.157	0.64
H2afx	Ncapd2	2102373	2100717	10090.ENSMUSP00000051432	10090.ENSMUSP00000042260	0	0	0	0	0.611	0	0	0.089	0.63
Lgals3	Anxa1	2112495	2096331	10090.ENSMUSP00000114350	10090.ENSMUSP00000025561	0	0	0	0	0.513	0	0	0.265	0.627
Cit	Incenp	2104156	2096332	10090.ENSMUSP00000062049	10090.ENSMUSP00000025562	0	0	0	0	0.462	0	0	0.333	0.626
Alox5ap	C1qb	2105450	2100338	10090.ENSMUSP00000071130	10090.ENSMUSP00000040246	0	0	0	0	0.539	0	0	0.22	0.625
H2afx	Smarca2	2102373	2096440	10090.ENSMUSP00000051432	10090.ENSMUSP00000025862	0	0	0	0	0	0.386	0	0.406	0.62
Alox5ap	Csf1r	2105450	2096325	10090.ENSMUSP00000071130	10090.ENSMUSP00000025523	0	0	0	0	0.597	0	0	0.089	0.617
Myo1f	Itgb2	2107718	2093087	10090.ENSMUSP00000084887	10090.ENSMUSP00000000299	0	0	0	0	0.597	0.065	0	0.042	0.608
C1qb	Ccl9	2100338	2094627	10090.ENSMUSP00000040246	10090.ENSMUSP00000019266	0	0	0	0	0.359	0	0	0.412	0.606
Unc93b1	Csf1r	2113027	2096325	10090.ENSMUSP00000124272	10090.ENSMUSP00000025523	0	0	0	0	0.587	0	0	0	0.587
Hist2h2bb	Smarca2	2114598	2096440	10090.ENSMUSP00000135427	10090.ENSMUSP00000025862	0	0	0	0	0	0.401	0	0.337	0.585
Mcm5	Cenpe	2113237	2103478	10090.ENSMUSP00000126135	10090.ENSMUSP00000057938	0	0	0	0	0.572	0	0	0.064	0.582
H2afx	Kif11	2102373	2094136	10090.ENSMUSP00000051432	10090.ENSMUSP00000012587	0	0	0	0	0.471	0.067	0	0.219	0.58
Lamb2	Itgb2	2105149	2093087	10090.ENSMUSP00000069087	10090.ENSMUSP00000000299	0	0	0	0	0	0	0.474	0.235	0.58
Csf1r	Cybb	2096325	2094275	10090.ENSMUSP00000025523	10090.ENSMUSP00000015484	0	0	0	0	0.484	0.064	0	0.166	0.562
Myo1f	Alox5ap	2107718	2105450	10090.ENSMUSP00000084887	10090.ENSMUSP00000071130	0	0	0	0	0.56	0	0	0	0.56
Prc1	Cit	2113858	2104156	10090.ENSMUSP00000129675	10090.ENSMUSP00000062049	0	0	0	0	0.261	0	0	0.426	0.557
Hist1h1b	H2afx	2106969	2102373	10090.ENSMUSP00000079356	10090.ENSMUSP00000051432	0	0	0	0	0.187	0.194	0	0.377	0.556
C1qa	Itgb2	2101938	2093087	10090.ENSMUSP00000048836	10090.ENSMUSP00000000299	0	0	0	0	0.377	0	0	0.31	0.552
Mcm5	Fam111a	2113237	2096344	10090.ENSMUSP00000126135	10090.ENSMUSP00000025595	0	0	0	0	0.532	0	0	0	0.532
Hist1h1a	H2afx	2104150	2102373	10090.ENSMUSP00000062030	10090.ENSMUSP00000051432	0	0	0	0	0	0.194	0	0.441	0.53
Cd44	Itgb2	2093680	2093087	10090.ENSMUSP00000005218	10090.ENSMUSP00000000299	0	0	0	0	0.268	0.104	0	0.339	0.529
Cyp1b1	Cybb	2096123	2094275	10090.ENSMUSP00000024894	10090.ENSMUSP00000015484	0	0	0	0	0	0	0	0.526	0.526
Unc93b1	C1qa	2113027	2101938	10090.ENSMUSP00000124272	10090.ENSMUSP00000048836	0	0	0	0	0.484	0	0	0.111	0.521
Myo1f	C1qb	2107718	2100338	10090.ENSMUSP00000084887	10090.ENSMUSP00000040246	0	0	0	0	0.425	0	0	0.179	0.507
Unc93b1	Itgb2	2113027	2093087	10090.ENSMUSP00000124272	10090.ENSMUSP00000000299	0	0	0	0	0.496	0	0	0.044	0.497
Mki67	Fam111a	2098739	2096344	10090.ENSMUSP00000033310	10090.ENSMUSP00000025595	0	0	0	0	0.488	0	0	0	0.487
Lgals3	Itgb2	2112495	2093087	10090.ENSMUSP00000114350	10090.ENSMUSP00000000299	0	0	0	0	0.359	0.064	0	0.211	0.485
H2afx	Hist1h1d	2102373	2101086	10090.ENSMUSP00000051432	10090.ENSMUSP00000044395	0	0	0	0	0	0.194	0	0.383	0.481
Cybb	Vav1	2094275	2093748	10090.ENSMUSP00000015484	10090.ENSMUSP00000005889	0	0	0	0	0.251	0	0	0.332	0.478
Cit	Ncapd2	2104156	2100717	10090.ENSMUSP00000062049	10090.ENSMUSP00000042260	0	0	0	0	0.477	0	0	0	0.477
C1qb	Cybb	2100338	2094275	10090.ENSMUSP00000040246	10090.ENSMUSP00000015484	0	0	0	0	0.461	0	0	0.064	0.474
Hist1h1e	H2afx	2103374	2102373	10090.ENSMUSP00000057308	10090.ENSMUSP00000051432	0	0	0	0	0	0.194	0	0.373	0.473
Ltf	Cybb	2099348	2094275	10090.ENSMUSP00000035077	10090.ENSMUSP00000015484	0	0	0	0	0	0	0	0.47	0.47
Smc2	H2afx	2110445	2102373	10090.ENSMUSP00000099979	10090.ENSMUSP00000051432	0	0	0	0	0.268	0.151	0	0.215	0.47
Unc93b1	Myo1f	2113027	2107718	10090.ENSMUSP00000124272	10090.ENSMUSP00000084887	0	0	0	0	0.436	0	0	0.087	0.463
Myo1f	Cybb	2107718	2094275	10090.ENSMUSP00000084887	10090.ENSMUSP00000015484	0	0	0	0	0.44	0	0	0.077	0.461
Alox5ap	C1qa	2105450	2101938	10090.ENSMUSP00000071130	10090.ENSMUSP00000048836	0	0	0	0	0.352	0	0	0.202	0.461
Smc2	Fam111a	2110445	2096344	10090.ENSMUSP00000099979	10090.ENSMUSP00000025595	0	0	0	0	0.457	0	0	0	0.457
C1qa	Cybb	2101938	2094275	10090.ENSMUSP00000048836	10090.ENSMUSP00000015484	0	0	0	0	0.373	0	0	0.165	0.454
Cit	Cenpe	2104156	2103478	10090.ENSMUSP00000062049	10090.ENSMUSP00000057938	0	0	0	0	0.276	0	0	0.273	0.452
C1qa	Ccl9	2101938	2094627	10090.ENSMUSP00000048836	10090.ENSMUSP00000019266	0	0	0	0	0.232	0	0	0.309	0.446
Unc93b1	C1qb	2113027	2100338	10090.ENSMUSP00000124272	10090.ENSMUSP00000040246	0	0	0	0	0.419	0	0	0.08	0.442
Smc2	Smarca2	2110445	2096440	10090.ENSMUSP00000099979	10090.ENSMUSP00000025862	0	0	0	0	0.166	0.27	0	0.155	0.44
Mcm5	Hmox1	2113237	2093707	10090.ENSMUSP00000126135	10090.ENSMUSP00000005548	0	0	0	0	0	0	0	0.439	0.44
Net1	Vav1	2108275	2093748	10090.ENSMUSP00000089464	10090.ENSMUSP00000005889	0	0	0	0	0	0	0	0.439	0.439
Myo1f	Csf1r	2107718	2096325	10090.ENSMUSP00000084887	10090.ENSMUSP00000025523	0	0	0	0	0.412	0.079	0	0	0.435
Smc2	Cit	2110445	2104156	10090.ENSMUSP00000099979	10090.ENSMUSP00000062049	0	0	0	0	0.429	0	0	0	0.429
Alox5ap	Vav1	2105450	2093748	10090.ENSMUSP00000071130	10090.ENSMUSP00000005889	0	0	0	0	0.429	0	0	0	0.429
Lgals3	Mki67	2112495	2098739	10090.ENSMUSP00000114350	10090.ENSMUSP00000033310	0	0	0	0	0.15	0	0	0.352	0.425
Fam111a	Kif11	2096344	2094136	10090.ENSMUSP00000025595	10090.ENSMUSP00000012587	0	0	0	0	0.422	0	0	0	0.422
Ccl9	Itgb2	2094627	2093087	10090.ENSMUSP00000019266	10090.ENSMUSP00000000299	0	0	0	0	0.338	0	0	0.16	0.42
Fam111a	Incenp	2096344	2096332	10090.ENSMUSP00000025595	10090.ENSMUSP00000025562	0	0	0	0	0.418	0	0	0	0.418
Cenpe	Fam111a	2103478	2096344	10090.ENSMUSP00000057938	10090.ENSMUSP00000025595	0	0	0	0	0.367	0	0	0.117	0.417
Alox5ap	Ccl9	2105450	2094627	10090.ENSMUSP00000071130	10090.ENSMUSP00000019266	0	0	0	0	0.408	0	0	0	0.408
Hist1h1b	Hist1h1a	2106969	2104150	10090.ENSMUSP00000079356	10090.ENSMUSP00000062030	0	0	0	0.869	0.321	0	0	0.936	0.404
