# Supplementary material for: A multi-step transcriptional cascade underlies vascular regeneration in vivo
Source: Sci Rep. 2018 Apr 3;8:5430. doi: 10.1038/s41598-018-23653-3 (PMC5882937; doi:10.1038/s41598-018-23653-3)
Supplement: Supplementary file 5 — S4 [file 41598_2018_23653_MOESM5_ESM.xlsx]

## Sheet: 1 Week
	baseMean	log2FoldChange	lfcSE	stat	pvalue
Heg1	39412.1	0.00256907	0.15422	0.0166585	0.986709
Mki67	565.996	2.904	0.211244	13.7471	5.3e-43
Fn1	30493.1	0.550764	0.281793	1.9545	0.0506424
Vwf	26893	-0.445179	0.14895	-2.98878	0.00280097
Top2a	210.429	2.93014	0.250625	11.6913	1.41e-31
Bgn	24648.3	-0.444383	0.138306	-3.21305	0.00131334
Mmp14	694.048	1.91556	0.186587	10.2663	9.99e-25
mt-Co1	23386.8	0.0133833	0.289831	0.0461761	0.96317
Epas1	20175.4	-0.360565	0.12064	-2.98876	0.00280114
Kif11	80.198	3.01144	0.295344	10.1964	2.06e-24
mt-Nd5	21314.4	-0.0763586	0.297329	-0.256815	0.797322
mt-Cytb	21914.6	0.0234463	0.329545	0.0711477	0.94328
Vim	16534.6	0.446023	0.181244	2.4609	0.013859
Myh9	15252.1	0.132524	0.130542	1.01518	0.31002
Adamts4	46.9769	3.90961	0.384454	10.1693	2.72e-24
Hist1h1b	126.667	3.36028	0.332943	10.0927	5.95e-24
Plec	13349.5	0.0506003	0.122539	0.412934	0.679655
Ace	13644.6	-0.398798	0.151719	-2.62854	0.00857532
Csf1r	310.835	2.25458	0.230042	9.80073	1.12e-22
Clu	13599.2	-0.645374	0.197608	-3.26592	0.00109107
Ccr2	188.438	2.75995	0.285205	9.67707	3.77e-22
Ece1	11256.6	0.00981537	0.143028	0.0686255	0.945288
Dst	12031.6	-0.177118	0.118175	-1.49877	0.133933
mt-Nd1	12947	0.0501929	0.321652	0.156047	0.875996
Hspg2	9810.53	0.176928	0.134339	1.31702	0.187831
Cd33	76.9304	2.85588	0.296044	9.6468	5.07e-22
Thbs1	6642	-0.0657388	0.339793	-0.193467	0.846593
Cyp4b1	357.881	-2.00779	0.211918	-9.47439	2.68e-21
C1qb	139.292	2.71962	0.287389	9.46322	2.99e-21
Timp3	9873.49	-0.486197	0.191132	-2.54378	0.0109659
Fstl1	9762.39	0.481905	0.150137	3.20976	0.00132848
Hsp90ab1	8796.89	0.0953607	0.10642	0.896081	0.370209
Fbln2	9322.47	-4.74e-06	0.150845	-3.14e-05	0.999975
Sparc	5504.91	1.19983	0.126836	9.45967	3.09e-21
Ptrf	8770.23	-0.316889	0.106399	-2.9783	0.0028985
Sfrp1	7414.12	-0.304052	0.195115	-1.55832	0.119157
Nedd4	8269.97	-0.120434	0.121714	-0.989483	0.322427
mt-Nd2	9628.48	0.0129283	0.34392	0.0375911	0.970014
Eef2	8066.47	0.0184864	0.09561	0.193352	0.846683
Cdh5	7706.06	0.131848	0.155253	0.849246	0.395744
Mgp	8116.63	-0.382163	0.187939	-2.03344	0.0420082
App	7442.05	-0.361941	0.116617	-3.10366	0.00191143
Msn	7032.49	0.290238	0.147824	1.9634	0.0495995
Flnb	7148.12	-0.22337	0.129857	-1.72012	0.0854106
Il6st	7437.85	-0.401658	0.128146	-3.13438	0.00172215
Utrn	7566.86	-0.417408	0.133432	-3.12825	0.00175851
Flna	6184.35	0.295516	0.143461	2.05991	0.0394068
Lars2	11874.2	-0.249093	0.328415	-0.758469	0.44817
Plbd1	138.691	2.38993	0.252979	9.44714	3.48e-21
Mmrn2	6834.76	-0.363699	0.135872	-2.67677	0.00743363
mt-Nd4	7327.03	-0.149594	0.29148	-0.513224	0.607795
Tns1	6524.71	-0.397328	0.12931	-3.07267	0.00212153
Cgnl1	6677.5	-0.438726	0.138051	-3.178	0.00148293
H2-D1	5927.59	-0.123565	0.131428	-0.940172	0.347129
Itgb1	6162.72	0.282328	0.134404	2.10059	0.0356772
Ptprj	6576.14	-0.184652	0.183884	-1.00418	0.315293
Adam12	64.7515	3.46598	0.36785	9.42229	4.41e-21
Ephx1	1275.17	-1.27835	0.136219	-9.38455	6.32e-21
Macf1	6082.83	-0.283021	0.092162	-3.07091	0.00213409
Podxl	6243.98	-0.300841	0.194339	-1.54802	0.121617
Cd44	372.337	1.71602	0.18319	9.36742	7.43e-21
Dync1h1	5787.59	-0.0312175	0.0924293	-0.337744	0.735556
Sulf1	5792.49	-0.224321	0.154163	-1.45509	0.145645
Tef	1390.74	-1.54852	0.166041	-9.32613	1.1e-20
Ccnb2	27.9319	3.19831	0.349492	9.15132	5.62e-20
Gsn	4495.7	-0.179668	0.325053	-0.552735	0.580445
Gdf7	728.242	-1.66234	0.182063	-9.13063	6.81e-20
C1qa	86.1285	2.56929	0.284168	9.04143	1.55e-19
Cav1	5445.24	-0.316718	0.144557	-2.19096	0.0284548
Myh11	4273.82	0.0131529	0.383936	0.0342581	0.972671
Tmtc1	2001.55	-0.905858	0.100432	-9.01959	1.89e-19
Dbp	474.556	-2.37069	0.264397	-8.9664	3.06e-19
mt-Nd6	5627.14	0.0021867	0.298975	0.007314	0.994164
Hsp90b1	4337.71	0.286919	0.108467	2.64523	0.00816363
Cald1	4284.46	0.300783	0.150188	2.00271	0.0452081
Gja5	4979.36	0.0779323	0.213824	0.36447	0.715507
Tgm2	4927.07	-0.187126	0.173658	-1.07755	0.281233
Ctnnb1	4906.75	0.0262155	0.107703	0.243404	0.807692
Fam101b	483.666	2.01312	0.225179	8.94007	3.89e-19
Anln	76.5299	2.59121	0.290369	8.92385	4.5e-19
Crim1	4236.87	-0.272724	0.172545	-1.5806	0.113969
Srrm2	4649.89	-0.250809	0.0916862	-2.73552	0.00622815
Nr1d1	992.144	-1.53378	0.172211	-8.90638	5.27e-19
Pirb	67.6902	2.73554	0.312673	8.74887	2.16e-18
Iqgap1	4561.91	0.18604	0.141528	1.31451	0.188676
B2m	4301.29	0.0250159	0.170551	0.146677	0.883387
Ctss	552.896	2.26117	0.259361	8.71824	2.83e-18
Itm2b	4586.22	-0.325802	0.103303	-3.15383	0.00161141
Itgax	100.747	2.40319	0.27721	8.66919	4.35e-18
Arrb2	130.791	1.57379	0.183305	8.58563	9.03e-18
Txnip	5032.41	-0.332113	0.196594	-1.68934	0.0911551
H2-K1	3924.53	-0.113803	0.180679	-0.629862	0.528785
Fscn1	102.082	2.86524	0.33578	8.53309	1.42e-17
Acta2	3046.26	0.620866	0.287613	2.15869	0.0308746
Actn4	4009.43	-0.255754	0.108668	-2.35353	0.0185961
Cd93	4591.08	0.238143	0.168632	1.4122	0.157891
Fth1	4180.78	-0.204632	0.158673	-1.28965	0.197174
Psap	4011.94	0.0985843	0.0976983	1.00907	0.312942
Timp2	3941.5	-0.27529	0.10893	-2.52721	0.0114971
Serpina3n	134.87	2.82079	0.331812	8.50117	1.88e-17
Col4a1	3816.83	0.545689	0.178753	3.05275	0.00226754
Fcgr2b	91.475	2.62138	0.309066	8.48163	2.22e-17
Csf2rb	191.201	2.62936	0.310911	8.45696	2.74e-17
I830077J02Rik	28.475	3.09234	0.366631	8.43448	3.33e-17
Ramp2	3894.29	-0.241818	0.133296	-1.81415	0.0696553
Ehd4	4048.03	-0.333313	0.10893	-3.05989	0.00221418
Calm1	3750.25	0.192991	0.11552	1.67064	0.0947935
Lilrb4a	77.2439	2.7168	0.325083	8.35725	6.42e-17
Calu	3476.78	0.300048	0.14672	2.04504	0.0408514
Tm4sf1	3922.52	-0.429319	0.146836	-2.92379	0.00345794
Nos3	3785.72	-0.15892	0.155934	-1.01915	0.30813
Gnai2	3526.55	0.240772	0.115033	2.09307	0.0363427
Stab1	3583.29	-0.202194	0.101913	-1.98399	0.0472572
Ehd2	3678.4	0.239119	0.136161	1.75615	0.0790635
Pdia3	3315.22	0.208867	0.13463	1.55141	0.120803
Mkl2	3992.43	-0.384791	0.146012	-2.63533	0.0084055
Adgrf5	3622.33	0.199179	0.178503	1.11583	0.264496
Actn1	3112.42	0.0703314	0.0936163	0.751274	0.452488
Synpo	3390.23	-0.107674	0.110418	-0.975155	0.329483
Ly6e	3533.81	-0.212019	0.144448	-1.46779	0.142161
Tyrobp	99.005	2.19127	0.263986	8.30069	1.04e-16
Son	3463.37	-0.0745792	0.0931084	-0.800994	0.423135
Tln1	3229.36	0.220389	0.100167	2.20021	0.0277918
Unc93b1	350.299	1.20273	0.145632	8.25867	1.47e-16
Cbx7	298.184	-1.1366	0.137833	-8.24616	1.64e-16
H2-Ab1	766.611	1.70302	0.207479	8.20818	2.25e-16
Gxylt2	3248.5	-0.408186	0.168949	-2.41603	0.0156908
Eif4g2	3161.24	-0.0268868	0.0971217	-0.276836	0.781906
Rpl4	3229.16	0.0348769	0.0923578	0.377628	0.705707
Aspm	85.8988	2.3138	0.281911	8.20755	2.26e-16
Fmo5	442.227	-1.27442	0.155738	-8.1831	2.77e-16
Eif4g1	2872.85	0.256401	0.113799	2.25311	0.0242524
Hist1h1d	211.229	2.42577	0.300527	8.07173	6.93e-16
Huwe1	3137.89	-0.134667	0.0879351	-1.53144	0.125662
Spon1	2830.77	-0.700798	0.234415	-2.98956	0.00279378
Gkn3	541.359	-1.82505	0.227445	-8.02417	1.02e-15
Lamp1	3003.04	-0.0848772	0.11325	-0.74947	0.453574
Cdh13	3100.5	-0.288353	0.303872	-0.94893	0.342656
Tmsb4x	3027.46	0.383819	0.122974	3.12114	0.00180153
Wnk1	3166.74	0.100294	0.10004	1.00254	0.316085
Gnb1	3047.8	-0.0603412	0.103437	-0.583361	0.55965
Ccdc80	2925.88	-0.0486582	0.132975	-0.36592	0.714425
Slfn2	379.637	1.70001	0.212811	7.98834	1.37e-15
Bmp4	2700.39	-0.368459	0.329923	-1.1168	0.264079
Fgd5	3300.87	0.0486742	0.133503	0.364594	0.715415
Hist1h1a	83.9366	2.73761	0.343922	7.95998	1.72e-15
Plxnd1	3156.29	0.392171	0.16126	2.43191	0.0150193
P4hb	2778.67	0.149359	0.0996209	1.49928	0.133802
Mbnl1	2890.43	-0.0770718	0.101171	-0.7618	0.446179
Ubr4	3114.65	-0.155759	0.110689	-1.40718	0.159375
Eef1a1	3024.03	0.020479	0.105112	0.194831	0.845526
Nrp1	2666.06	-0.251058	0.14664	-1.71207	0.0868842
Arhgap31	3117.45	-0.389831	0.129929	-3.00035	0.00269669
Spag9	3136.81	-0.0287185	0.111899	-0.256647	0.797451
Lsp1	386.409	1.42614	0.179215	7.95771	1.75e-15
Eif3a	2646.15	0.222248	0.103405	2.1493	0.0316103
Chd4	2691.72	-0.0353152	0.0742605	-0.475559	0.634389
Tpt1	2969.42	-0.00341375	0.111371	-0.0306519	0.975547
Pfn1	1071.87	0.87181	0.109573	7.95641	1.77e-15
Plxna2	3000.39	-0.400707	0.170335	-2.35246	0.0186497
Klf2	2188.13	-0.188813	0.337529	-0.559399	0.575889
Adam10	2916.05	-0.294104	0.163816	-1.79533	0.0726016
Nfib	2955.25	-0.246032	0.0865278	-2.84339	0.00446367
Hist1h2ai	52.3877	2.67748	0.33689	7.94765	1.9e-15
Prrc2c	2682.93	-0.0377511	0.0889303	-0.424502	0.671199
Marcksl1	146.616	2.42674	0.310508	7.81539	5.48e-15
Tmem2	2762.43	-0.28527	0.176814	-1.61339	0.10666
Sulf2	2845.05	-0.0388029	0.164868	-0.235357	0.813932
Rrbp1	2518.55	0.0211254	0.0937423	0.225356	0.821703
Cybb	333.227	1.95831	0.252172	7.76579	8.11e-15
Map4k4	2634.53	0.439943	0.144661	3.04119	0.00235643
Wfdc21	24.4553	3.34059	0.431355	7.74441	9.6e-15
Cyth4	229.302	1.5251	0.198196	7.69487	1.42e-14
Rock2	2684.03	-9.83e-05	0.1346	-0.000730469	0.999417
Aebp1	2488.25	0.369877	0.133561	2.76934	0.00561697
Apobr	97.4006	2.0246	0.263313	7.68894	1.48e-14
Ctsh	2907.9	-0.150177	0.130394	-1.15172	0.249435
Bcam	2827.29	-0.531476	0.169172	-3.14163	0.00168012
Notch1	2596.48	-0.323133	0.137031	-2.3581	0.0183688
Scd1	2794.84	-0.120351	0.440985	-0.272913	NA
Pkd1	2676.6	-0.300248	0.113699	-2.64073	0.0082728
Fbn1	1592.31	1.53361	0.199735	7.67823	1.61e-14
Ncl	2308.34	0.0273426	0.0917553	0.297995	0.765707
Arrb1	2904.61	-0.0570309	0.103378	-0.551673	0.581172
Bsg	2624.63	-0.266517	0.108827	-2.44898	0.0143261
Kmt2d	2501.56	-0.0560558	0.121272	-0.462232	0.643915
Arhgap30	244.424	1.72442	0.228033	7.56213	3.97e-14
Cers6	91.3694	1.72059	0.22776	7.55443	4.21e-14
Slco2a1	2560.45	-0.0277097	0.0985668	-0.281126	0.778614
Dstn	2309.57	-0.29686	0.103093	-2.87954	0.0039826
Rpl8	2495.52	0.0608733	0.0912415	0.667167	0.504666
Ctnna1	2524.15	-0.0508789	0.115291	-0.441309	0.658989
Zmiz1	2666.04	-0.112013	0.126174	-0.887764	0.374668
Hspa5	2239.2	0.451218	0.157504	2.8648	0.00417271
Tpm1	2125.82	0.256769	0.138712	1.8511	0.0641556
Ywhae	2347.5	0.124531	0.100436	1.2399	0.215011
Ctsb	2258.86	0.194601	0.12442	1.56407	0.117802
C3	2417.78	0.704358	0.292063	2.41166	0.0158801
Eng	2347	0.149678	0.129329	1.15734	0.247134
Mical2	2591.23	-0.357367	0.167949	-2.12782	0.0333516
Cd34	2520.53	0.316933	0.151555	2.0912	0.0365099
Map4	2376.37	0.0114908	0.10198	0.112677	0.910286
Col5a1	1411.79	1.5249	0.203728	7.48499	7.16e-14
Clic4	2205.59	0.112569	0.143332	0.785373	0.432235
Hcls1	251.063	1.93003	0.258324	7.47137	7.94e-14
Ddx3x	2424.8	-0.154122	0.114537	-1.3456	0.17843
Ctgf	2087.94	0.472497	0.36617	1.29038	0.19692
Efcab14	1011.05	-0.682292	0.0914717	-7.45905	8.71e-14
Ptpre	317.947	1.3246	0.177619	7.45754	8.82e-14
Itgb4	2471.18	0.102838	0.132864	0.774008	0.438926
Akap13	2515.66	0.308967	0.133071	2.32183	0.020242
Rnf213	2244.57	0.236448	0.178664	1.32343	0.185694
Csde1	2404.16	-0.22901	0.111755	-2.04922	0.0404407
Myof	2434.86	-0.230735	0.137906	-1.67314	0.0943003
Tpr	2342.04	-0.0245235	0.0832798	-0.294471	0.768398
Tie1	2369.39	0.0645282	0.126851	0.508693	0.610967
Dopey2	1081.71	-0.828364	0.111081	-7.45732	8.83e-14
Myo1c	2179.38	0.0343198	0.142904	0.24016	0.810206
Golgb1	2340.18	-0.184058	0.106984	-1.72043	0.0853548
Disp2	29.6305	3.28599	0.441222	7.44747	9.51e-14
Prc1	63.8385	2.08765	0.281709	7.41066	1.26e-13
Jun	2202.23	-0.438396	0.184555	-2.37542	0.0175288
Myo1f	215.839	1.96943	0.265907	7.40646	1.3e-13
Ccna2	44.5621	2.19428	0.296826	7.39249	1.44e-13
Vcam1	2277.45	-0.213979	0.211876	-1.00992	0.312532
Htra1	2127.54	-0.100981	0.160004	-0.631117	0.527964
Mprip	2173.84	0.247665	0.114002	2.17246	0.0298212
Atp5b	2171.68	0.123918	0.148421	0.834904	0.403772
Srcap	2156.37	-0.248812	0.105579	-2.35665	0.0184404
Myh10	2058.92	-0.179785	0.139405	-1.28966	0.197169
Lamb2	3167.91	-0.69968	0.095038	-7.36211	1.81e-13
Ski	2260.39	-0.233124	0.112607	-2.07024	0.0384297
Lcp1	574.162	1.77132	0.240756	7.3573	1.88e-13
Sgol2a	35.7427	2.86888	0.390066	7.35485	1.91e-13
Ccr1	28.7952	2.79589	0.381972	7.31961	2.49e-13
Ncor2	2150.84	-0.00323528	0.121655	-0.026594	0.978784
Ngp	752.332	3.04477	0.416533	7.3098	2.68e-13
Fasn	2488.85	-0.0557474	0.44323	-0.125775	0.89991
Tlr8	21.6428	2.81111	0.385028	7.30103	2.86e-13
Tinagl1	1968.07	-0.430059	0.131949	-3.25929	0.00111692
Kif1c	2072.9	0.113818	0.101694	1.11922	0.263046
Efnb2	2267.56	-0.164216	0.164665	-0.997273	0.318632
Chil1	21.3039	3.20458	0.440745	7.27083	3.57e-13
Cotl1	280.529	2.04487	0.282595	7.23603	4.62e-13
Cyb5r3	2101.87	0.300399	0.117433	2.55803	0.0105267
Nuak1	2367.7	-0.440587	0.307925	-1.43083	0.15248
Canx	2112.62	0.125455	0.100201	1.25204	0.210557
Serbp1	1955.92	0.0601125	0.119213	0.504246	0.614088
Tulp4	2277.73	-0.020022	0.133885	-0.149546	0.881123
Rhob	1675.12	0.0645805	0.168633	0.382965	0.701746
Ptms	2146.1	-0.0138036	0.120535	-0.11452	0.908826
Ltbp3	1888.84	-0.211162	0.120103	-1.75817	0.0787188
Ptafr	48.6569	2.41416	0.334969	7.20711	5.72e-13
Gabarapl1	873.12	-0.873024	0.121156	-7.20576	5.77e-13
Herpud1	427.204	-0.914675	0.126992	-7.20262	5.91e-13
Nhsl2	2328.22	-0.276807	0.134745	-2.05431	0.039946
Fam49b	118.626	1.6825	0.23404	7.18895	6.53e-13
Prrc2a	1942.25	-0.043436	0.0890974	-0.487512	0.625896
Map7d1	1806.72	0.0689703	0.103346	0.667374	0.504533
Rpl13a	2027.65	0.00858785	0.100628	0.0853428	0.931989
Smc1a	1994.75	-0.0627881	0.103698	-0.605491	0.544853
Lrrfip1	1680.8	0.152367	0.133542	1.14096	0.253885
Slk	2135.99	0.179348	0.112767	1.59043	0.111737
Cltc	2034.69	0.144573	0.0932352	1.55063	0.12099
Mcl1	1815.74	0.205008	0.0979847	2.09224	0.0364168
Hnrnpu	1847.16	0.174918	0.0792098	2.20829	0.0272238
Cd177	80.0575	3.11742	0.434856	7.16886	7.56e-13
Atp1a1	2071.87	0.0496978	0.125525	0.39592	0.692164
Tjp1	2083.61	-0.228814	0.146795	-1.55873	0.119059
F13a1	289.859	2.11255	0.294921	7.16313	7.89e-13
Ddx5	2099.02	-0.175291	0.120501	-1.45468	0.145757
Hlf	100.874	-2.40501	0.338163	-7.11199	1.14e-12
Itpr3	2126.25	-0.384822	0.12254	-3.14037	0.00168735
Uaca	2094.36	0.0529095	0.175025	0.302297	0.762426
Vav3	69.9289	2.03901	0.286846	7.10838	1.17e-12
Lrrc58	1844.1	0.313911	0.10042	3.12597	0.00177222
Nfat5	2074.25	-0.277374	0.0955897	-2.90172	0.00371125
Nfix	1998.07	-0.196305	0.0850548	-2.30798	0.0210001
Il4ra	760.611	1.3387	0.188495	7.10206	1.23e-12
Tnrc18	1844.71	0.0693665	0.10819	0.641156	0.521421
Kat6a	1920.82	-0.220839	0.0824283	-2.67916	0.00738061
Lrrc8a	2057.6	-0.323236	0.190207	-1.69939	0.0892452
Adgre1	80.5923	2.01795	0.284158	7.10152	1.23e-12
Ppp1r9b	2028.29	-0.0880825	0.130042	-0.677337	0.498192
Ankrd11	1913.74	-0.0748557	0.0922617	-0.811341	0.41717
Eif4b	2004.08	-0.140777	0.10776	-1.30639	0.19142
Hells	26.8171	2.67034	0.376774	7.08737	1.37e-12
Cpq	608.463	-0.888185	0.126184	-7.03879	1.94e-12
Lox	1959.1	-0.0824416	0.137277	-0.600548	0.548141
Mmp2	1404.57	1.36242	0.193804	7.02989	2.07e-12
Cdc42bpb	1957.28	-0.0793168	0.107707	-0.736411	0.461481
She	1906.84	-0.426705	0.156775	-2.72177	0.00649331
Svil	1899.1	0.0141039	0.13034	0.108209	0.91383
Itga5	1755.68	0.216529	0.170776	1.26792	0.204828
Nucb1	1879.43	-0.182245	0.113769	-1.60189	0.10918
Aff4	1869.13	-0.355463	0.117884	-3.01537	0.00256665
Clec5a	29.7443	2.65809	0.378198	7.0283	2.09e-12
Fam198b	1828	-0.314778	0.16529	-1.9044	0.0568576
Cyr61	1330.96	0.256068	0.364324	0.702857	0.482145
Emp2	2136.21	-0.400259	0.189472	-2.11249	0.034644
Rasip1	1861.83	-0.226566	0.161326	-1.4044	0.160199
Tubb5	1649.92	0.423152	0.136206	3.10672	0.00189179
Adamts1	1852.24	0.493262	0.36969	1.33426	0.182119
Add1	1890.24	-0.0221048	0.105979	-0.208576	0.834779
Fndc3b	1850.29	0.0760199	0.11712	0.649075	0.51629
Ephx2	1359.8	-1.1127	0.158592	-7.01612	2.28e-12
Atp5a1	1818.47	0.0528491	0.151905	0.347909	0.727909
Lrp1	1742.75	0.38958	0.220701	1.76519	0.0775316
Lrrc32	1728.12	0.0588558	0.176467	0.333524	0.738739
Arhgdia	1668.24	-0.00600047	0.10617	-0.0565174	0.95493
Ybx1	1720.67	-0.161304	0.0905529	-1.78132	0.0748606
Nsd1	1875.22	-0.136137	0.0910123	-1.4958	0.134705
Amigo2	1933.61	-0.455327	0.179742	-2.53323	0.0113018
Dab2ip	1900.45	-0.0675412	0.125355	-0.538799	0.590025
Glipr2	156.445	1.75841	0.251021	7.00502	2.47e-12
Plcb4	1935.91	-0.387266	0.122371	-3.16469	0.0015525
Smarcc2	1696.26	-0.17196	0.0948954	-1.8121	0.0699713
Zbtb4	1536.86	-0.738263	0.105476	-6.99933	2.57e-12
Epb41l2	1665.97	0.0307386	0.125522	0.244886	0.806545
Cnn2	282.369	1.23646	0.176832	6.99229	2.7e-12
Amotl1	1745.51	0.102206	0.102189	1.00016	0.317232
Gnb2l1	1724.02	0.219737	0.105708	2.07872	0.0376435
Ddb1	1656	0.104414	0.139078	0.750755	0.4528
Ocstamp	18.6585	2.9078	0.416331	6.98436	2.86e-12
Slc9a3r2	1686.07	-0.0869884	0.182392	-0.476932	0.63341
Rhoa	1650.4	0.2123	0.103861	2.04407	0.040947
Actb	10825.6	0.92631	0.132933	6.96826	3.21e-12
Azin1	1797.22	0.0183091	0.192578	0.0950741	0.924256
Sf3b2	1664.5	-0.165893	0.096063	-1.72692	0.0841828
Scarb2	1754.37	-0.363576	0.138358	-2.6278	0.00859399
Prkar1a	1699.71	0.00151967	0.114313	0.0132939	0.989393
S1pr1	1979.05	-0.00617458	0.314873	-0.0196097	0.984355
Ano6	1792.72	-0.105789	0.138471	-0.763982	0.444878
Selp	1652.02	0.204187	0.231566	0.881766	0.377903
Atp2b4	1789.23	-0.148315	0.12739	-1.16426	0.24432
Pla2g7	200.721	1.8823	0.270597	6.95609	3.5e-12
Ash1l	1725.17	-0.305744	0.115801	-2.64025	0.00828441
Igsf6	102.167	2.07291	0.298275	6.94968	3.66e-12
Serpinh1	1733.65	1.22548	0.1767	6.93539	4.05e-12
Wasf2	1754.49	-0.0160513	0.121758	-0.131829	0.89512
Tsc22d1	1793.8	-0.325476	0.191034	-1.70376	0.088425
Lrp5	1737.18	-0.000717509	0.0979551	-0.00732488	0.994156
Stk10	1646.4	-0.268369	0.100526	-2.66964	0.00759317
Golga4	1706.29	-0.245118	0.101904	-2.40538	0.0161555
Csrp1	1504.77	0.102772	0.143245	0.71746	0.47309
Pik3r5	150.262	1.70746	0.246473	6.92755	4.28e-12
Rab44	37.8478	2.66541	0.385099	6.92137	4.47e-12
Anxa2	1511.05	0.38275	0.153995	2.48547	0.0129381
Cd68	80.5079	1.84856	0.267211	6.918	4.58e-12
2610507B11Rik	1655.24	0.0925055	0.0962686	0.96091	0.336597
Kmt2e	1678.15	-0.257183	0.103946	-2.47419	0.0133539
Hip1	1728.41	0.0456691	0.0979514	0.466243	0.641042
Rps3	1723.94	-0.0179763	0.115951	-0.155034	0.876794
Shank3	1679.95	-0.2246	0.152791	-1.46998	0.141567
Spen	1573.77	-0.359668	0.140735	-2.55565	0.010599
Ranbp2	1602.44	-0.130891	0.108414	-1.20732	0.227309
Ptpn1	559.766	1.02331	0.148036	6.91259	4.76e-12
Cd74	1671.5	1.47821	0.213881	6.91138	4.8e-12
Amotl2	1277.86	-0.422834	0.304953	-1.38656	0.165577
Nfam1	94.431	1.78929	0.258996	6.90858	4.9e-12
Pls3	1418.55	-0.200892	0.128814	-1.55955	0.118867
Serpinb6b	1466.9	-0.0798536	0.191528	-0.416929	0.676731
Txndc5	1532.88	0.222529	0.242268	0.918524	0.358345
Glg1	1578.11	-0.345123	0.107783	-3.20202	0.00136469
Ctsd	1570.93	0.179218	0.127052	1.41059	0.158367
Eef1b2	1593.69	0.0570216	0.1322	0.431329	0.666229
Kank1	1582.72	0.210084	0.160352	1.31014	0.190148
Map1b	1300.75	0.400319	0.179487	2.23036	0.0257237
Icam1	1356.49	-0.142218	0.199101	-0.7143	0.475042
Ppp1r12a	1547.36	0.0232756	0.139915	0.166355	0.867877
Ubr5	1625.98	-0.0555923	0.0922304	-0.602755	0.546672
Myo18a	1499.92	-0.0332173	0.098604	-0.336876	0.73621
Rgs5	841.425	-0.267	0.246827	-1.08173	0.279372
Fcer1g	76.6775	1.9636	0.284916	6.89187	5.51e-12
B4galt6	59.3219	1.94449	0.28218	6.89096	5.54e-12
Hnrnpk	1401.38	0.041982	0.141415	0.296871	0.766565
Akap9	1569.61	-0.0924572	0.101285	-0.912839	0.361327
Foxp1	1804.48	-0.0873854	0.149794	-0.583368	0.559645
Slc43a2	224.465	1.64476	0.239608	6.86439	6.68e-12
Ncoa3	1565.7	-0.441756	0.13902	-3.17764	0.00148481
C1qc	108.534	2.29196	0.333921	6.8638	6.71e-12
Crebbp	1548.48	0.0283925	0.0902026	0.314764	0.752941
Lima1	1502.68	0.10467	0.153276	0.682887	0.494679
Rapgef1	1456.96	0.118184	0.101364	1.16593	0.243642
Crip2	1564.41	-0.30607	0.136175	-2.24762	0.0246002
Ncor1	1563.04	0.0255196	0.0879296	0.290227	0.771643
Fkbp9	1438.89	-0.113137	0.131101	-0.862975	0.388151
Dctn1	1483.13	-0.1423	0.101674	-1.39958	0.16164
Birc6	1605.95	-0.0130106	0.10034	-0.129665	0.896832
Bpgm	1692.71	0.0100684	0.17346	0.0580445	0.953713
Setd2	1557.1	0.1042	0.101224	1.0294	0.303293
Lrrc8c	1596.86	-0.225506	0.138004	-1.63405	0.102249
Dclk1	75.2731	2.11924	0.308934	6.85983	6.89e-12
Lasp1	1480.59	0.03051	0.144184	0.211604	0.832416
Pdia4	1334.8	0.278818	0.143039	1.94925	0.0512657
Ppfibp1	1598.36	-0.184933	0.101471	-1.82252	0.0683765
Tapbp	1452.42	-0.254593	0.131624	-1.93424	0.0530833
Cd84	84.7663	1.81761	0.265026	6.85821	6.97e-12
Skil	1497.66	-0.0715098	0.125761	-0.568618	0.569615
Hbb-bs	1783.72	0.846186	0.41686	2.0299	0.0423662
Luzp1	1432.98	0.167177	0.146018	1.14491	0.252248
Mllt4	1546.16	-0.111312	0.121177	-0.91859	0.35831
Grn	1390.89	0.00365016	0.114836	0.0317858	0.974643
Kcnt2	318.467	-1.21118	0.176725	-6.85346	7.21e-12
Ndrg1	1668.74	-0.138984	0.161921	-0.858345	0.390702
Shroom4	1529.09	-0.231711	0.175639	-1.31925	0.187086
Ube2c	45.413	2.34116	0.341928	6.84695	7.54e-12
Apc	1533.21	-0.206382	0.122368	-1.68657	0.0916863
Baz1b	1388.93	-0.0913831	0.113841	-0.802727	0.422132
Lpp	1452.42	0.298799	0.16262	1.8374	0.0661505
Dcn	1366.34	0.170503	0.244031	0.698691	0.484745
Atrx	1524.14	-0.0599886	0.113838	-0.526964	0.598218
42620	1437.94	0.230383	0.120838	1.90653	0.0565809
Syne2	4069.27	-0.591426	0.0865046	-6.83693	8.09e-12
Cd81	1430.44	-0.0286019	0.106381	-0.268863	0.788035
Jam2	1758.11	-0.0621282	0.189204	-0.328366	0.742635
Arhgef2	1519.4	-0.233358	0.106866	-2.18365	0.0289878
Plcg2	1459.74	-0.273424	0.151078	-1.80982	0.0703234
Cd2ap	1703.95	-0.474471	0.155188	-3.0574	0.00223269
Rplp2	1493.82	0.100002	0.121759	0.821307	0.411471
Alas2	1614.43	0.917542	0.415459	2.2085	0.0272093
Aff1	1529.52	-0.304198	0.164736	-1.84658	0.0648074
Smarca4	1394	0.197444	0.119059	1.65837	0.0972436
Ifi30	139.062	1.62985	0.238618	6.83037	8.47e-12
Os9	1430.54	-0.325789	0.0992603	-3.28217	0.00103012
P2ry6	69.8613	1.82768	0.267771	6.82552	8.76e-12
Bptf	1437.97	-0.209601	0.0963097	-2.17632	0.0295313
Lmnb1	320.889	1.16622	0.171257	6.80977	9.78e-12
Klf3	1584.96	-0.406127	0.172896	-2.34897	0.0188256
Ktn1	1447.61	-0.261331	0.102571	-2.5478	0.0108405
Piezo1	1412.15	0.276669	0.138516	1.99737	0.0457851
Acvrl1	1347.24	0.0722518	0.151969	0.475439	0.634474
Msrb3	1433.3	0.173597	0.133456	1.30078	0.193334
Hnrnpa2b1	1393.24	0.285031	0.0949169	3.00295	0.00267373
Kif5b	1339.8	0.216222	0.0948512	2.27959	0.0226322
Zfp106	1409.4	-0.128975	0.109518	-1.17766	0.238934
Mylk	1294.88	-0.0157288	0.208096	-0.0755841	0.93975
Kmt2a	1384.35	-0.315699	0.118495	-2.66423	0.00771647
Pkp4	1450.73	-0.218152	0.149868	-1.45563	0.145495
Polr2a	1447.51	-0.204973	0.0930196	-2.20355	0.027556
Gm17087	191.137	1.30504	0.191891	6.80098	1.04e-11
Myrip	1648.74	-0.400112	0.150056	-2.66643	0.00766624
4931406P16Rik	1546.99	-0.357227	0.162333	-2.20058	0.0277659
Hnrnpab	1197.11	0.415281	0.13432	3.09172	0.00199
Tax1bp1	1430.53	0.117227	0.126924	0.923601	0.355694
Arhgap29	1511.34	-0.194289	0.126094	-1.54083	0.123358
Tmod3	1486.43	-0.151931	0.163414	-0.929734	0.352509
Hipk1	1458.74	0.161212	0.116736	1.381	0.167278
Tacc1	1407.78	-0.275564	0.13307	-2.07082	0.0383758
Ep300	1353.55	-0.120541	0.106712	-1.1296	0.258645
Plcg1	1521.56	-0.0756359	0.104971	-0.720543	0.471191
Nfic	1366.15	-0.255237	0.120482	-2.11848	0.0341348
Fkbp1a	1360.61	0.15793	0.141435	1.11662	0.264156
H2-Q6	1259.39	-0.575545	0.228865	-2.51478	0.0119107
Lcn2	204.61	2.75385	0.40538	6.79326	1.1e-11
Sema4a	55.1486	2.06288	0.304247	6.78029	1.2e-11
Cyth3	1549.09	-0.630157	0.207851	-3.03178	0.00243117
Tagln	921.275	0.272714	0.240655	1.13321	0.257124
Ywhab	1314.45	0.00271594	0.128997	0.0210543	0.983202
Sox4	319.166	2.55808	0.378648	6.75583	1.42e-11
Cmklr1	1366.67	-0.396785	0.226065	-1.75519	0.0792275
Efhd2	297.94	1.1911	0.176404	6.75211	1.46e-11
Nlrp3	23.7982	2.78831	0.413883	6.73694	1.62e-11
Dnajc10	1326.77	-0.286957	0.142981	-2.00696	0.0447543
Cenpe	112.411	2.20816	0.328335	6.72532	1.75e-11
Prex2	1374.87	0.232151	0.176896	1.31236	0.189399
Ppic	353.549	1.46125	0.217407	6.72128	1.8e-11
Thbd	1322.09	-0.233429	0.141322	-1.65175	0.0985846
Klf4	1113.57	-0.126693	0.301835	-0.419743	0.674673
Eif3c	1274.1	0.0886138	0.0996304	0.889425	0.373775
Gdi2	1326.01	0.0670884	0.110585	0.60667	0.54407
Hip1r	1349.57	-0.294267	0.139194	-2.11408	0.0345088
Copa	1320.39	0.024114	0.117602	0.205048	0.837535
Klf6	1314.17	0.0275701	0.186944	0.147478	0.882755
Trip12	1413.67	-0.0366119	0.0941263	-0.388966	0.697301
Emilin1	1278.83	0.122679	0.138845	0.883571	0.376928
Nisch	1358.82	-0.049099	0.100944	-0.486398	0.626685
Fryl	1257.07	-0.142527	0.165546	-0.860951	0.389265
Anxa3	1365.86	-0.315264	0.126628	-2.48968	0.0127857
Pcnx	1337.63	-0.168344	0.119797	-1.40525	0.159947
Arid1a	1342.48	0.0346625	0.110099	0.31483	0.752891
Bnip2	1301.03	-0.15569	0.120842	-1.28837	0.197618
Ehd1	1281.5	-0.225631	0.116229	-1.94127	0.0522253
Adam15	1466.58	0.0875584	0.136567	0.641138	0.521433
Dennd5a	1376.3	-0.237214	0.0986042	-2.40572	0.0161405
Phactr2	1371.83	-0.278724	0.100704	-2.76775	0.00564443
Rps9	1337.47	0.114172	0.106678	1.07025	0.284506
Parva	1361.36	-0.157215	0.100227	-1.5686	0.116742
Plekho1	197.762	1.42843	0.212921	6.7087	1.96e-11
Igfbp5	1194.23	0.736713	0.378587	1.94595	0.0516604
Epb41	1473.88	0.745903	0.365023	2.04344	0.0410085
Cfh	10481.6	-1.17179	0.174722	-6.7066	1.99e-11
Jag1	1315.42	0.665052	0.240246	2.76822	0.00563634
Egr1	1212.14	-0.16251	0.317116	-0.512464	0.608326
Cldn5	1468.87	-0.153125	0.199229	-0.768584	0.44214
Ptp4a2	1373.06	0.125532	0.11592	1.08292	0.278846
Cttnbp2nl	1385	-0.249261	0.300836	-0.828559	0.407354
Tgfbi	1112.47	0.613921	0.229081	2.67993	0.00736383
Sfpq	1196.84	0.176033	0.13102	1.34356	0.179091
Kalrn	1326.27	-0.261479	0.143121	-1.82697	0.0677038
Mbnl2	1306.73	-0.2186	0.100175	-2.18218	0.0290966
Sgk1	1360.36	0.107375	0.368996	0.290992	0.771057
Scd2	1404.37	-0.197265	0.126287	-1.56204	0.118278
Taok1	1381.02	0.0212389	0.108182	0.196326	0.844355
Laptm4a	1430.57	-0.247926	0.157705	-1.57208	0.115931
Sf1	1218.33	-0.0827799	0.154512	-0.53575	0.592132
Gnas	1424.32	0.122828	0.137674	0.892162	0.372306
Dpp8	1340.61	-0.290883	0.0913912	-3.18283	0.00145841
Itsn2	1289.95	0.0749401	0.0954472	0.785147	0.432368
Bcr	1276.2	0.071055	0.134659	0.527664	0.597733
H2-Q4	1164.98	-0.336369	0.158656	-2.12011	0.0339967
Rac1	1316.35	0.103774	0.117275	0.884878	0.376222
Itpr2	1414.67	-0.32313	0.116629	-2.77059	0.0055955
Pgm5	1305	0.114202	0.112605	1.01418	0.310499
Wbp1l	1537.66	-0.160253	0.198365	-0.807865	0.419168
Tcf25	1311.18	-0.226856	0.0978984	-2.31726	0.0204896
Zeb1	1261.77	0.000271252	0.114113	0.00237705	0.998103
Creb3l2	1246.43	-0.179844	0.138075	-1.30251	0.192743
Esam	1339.53	-0.0390439	0.141267	-0.276383	0.782254
Slc12a7	1286.91	-0.0983907	0.158148	-0.622142	0.533848
Ppp1cb	1200.94	0.227016	0.157292	1.44328	0.148941
Bcl9l	1246.53	-0.344159	0.126336	-2.72416	0.00644653
Milr1	18.3328	2.56435	0.38406	6.67696	2.44e-11
Golim4	3091.6	-0.617207	0.0924859	-6.67353	2.5e-11
Rgs3	1260.04	-0.290782	0.17816	-1.63214	0.10265
Tgfbr2	1242.22	0.337982	0.172769	1.95626	0.0504345
Npr1	1326.44	-0.284128	0.105935	-2.6821	0.00731615
Notch4	1311.42	-0.258329	0.137981	-1.8722	0.0611783
Capn2	1192.94	0.0487148	0.137323	0.354747	0.722779
Nid1	1724.68	1.2614	0.189449	6.65823	2.77e-11
Fam129b	1165.32	-0.119763	0.143658	-0.833665	0.40447
Nxn	795.211	-0.715171	0.107609	-6.64601	3.01e-11
Sec14l1	1322.07	-0.269931	0.150389	-1.79489	0.0726714
Baz1a	168.122	1.58839	0.239034	6.64506	3.03e-11
Dag1	1201.45	-0.0312792	0.113324	-0.276014	0.782537
Adipor1	1300.07	-0.0752126	0.118851	-0.63283	0.526845
Stxbp6	350.25	-1.1602	0.17461	-6.64451	3.04e-11
Kctd10	1210.1	-0.19976	0.11813	-1.69102	0.0908328
Hnrnpul1	1267.58	0.166563	0.0936038	1.77945	0.0751658
Rock1	1229.16	-0.0978626	0.124998	-0.782912	0.433679
Rbm39	1190.47	-0.1976	0.11977	-1.64983	0.0989778
Pea15a	1209.59	-0.202547	0.121689	-1.66446	0.0960207
Lats2	1151.7	-0.213821	0.0898846	-2.37884	0.0173673
Klf13	1330.34	-0.324719	0.171846	-1.8896	0.058812
Hist1h2ab	63.5406	2.16677	0.326552	6.6353	3.24e-11
Gbp2	969.888	-0.19668	0.205469	-0.957227	0.338453
Socs3	129.819	1.87361	0.282978	6.62102	3.57e-11
Man2a1	1226.19	0.149263	0.109621	1.36163	0.173315
Ppp2ca	1128.07	0.169563	0.102646	1.65191	0.0985527
Eif5b	1176.01	-0.0173825	0.0989737	-0.175628	0.860586
Vcl	1133.61	0.448611	0.163843	2.73805	0.00618038
Arid5b	1180.43	-0.239892	0.170829	-1.40429	0.160234
Gnaq	1302.44	0.0799768	0.144395	0.553874	0.579665
Hck	82.3661	1.79693	0.271815	6.61086	3.82e-11
Hist1h4a	14.4882	2.86074	0.43343	6.60023	4.11e-11
Pcbp2	1267.72	0.0113973	0.0937353	0.12159	0.903224
Tmbim6	1261.76	-0.306527	0.111881	-2.73975	0.00614866
Tanc2	1326.53	-0.275765	0.174883	-1.57685	0.114829
Sash1	1368.86	-0.265951	0.192216	-1.38361	0.166478
Ccdc3	1285.84	-0.674601	0.209834	-3.21493	0.00130475
Hipk3	1216.56	-0.350381	0.113691	-3.08189	0.00205694
Dab2	601.596	1.06453	0.161493	6.59183	4.34e-11
Edn1	1245.92	0.330719	0.247175	1.338	0.180897
H2-Eb1	422.468	1.48225	0.225108	6.58465	4.56e-11
Lama5	1267.15	0.305087	0.169946	1.79521	0.072621
Kif4	29.3478	2.45951	0.373615	6.58302	4.61e-11
Brd4	1219.05	-0.0463582	0.099647	-0.465224	0.641771
Clec2d	1219.26	-0.072785	0.196331	-0.370727	0.710841
Vps13d	1386.47	-0.257105	0.100897	-2.5482	0.0108281
Usp47	1219.91	0.0411975	0.0996442	0.413446	0.67928
Hectd1	1221.16	-0.0255026	0.105558	-0.241597	0.809092
Itgb3	562.568	1.45069	0.220751	6.5716	4.98e-11
Rpl22	1218.35	-0.17556	0.112214	-1.56451	0.117697
Afap1l2	1234.01	-0.113125	0.148746	-0.760522	0.446943
Rpn1	1067.3	0.218916	0.151453	1.44545	0.148333
Atp11a	1125.92	0.0545079	0.148136	0.367958	0.712905
Ppp3ca	1245.63	-0.204301	0.119779	-1.70565	0.0880739
Hnrnpul2	1147.2	0.0836307	0.0907077	0.92198	0.356539
Serpina3g	155.164	2.85113	0.434595	6.56042	5.37e-11
Apbb2	1302.61	0.473492	0.169699	2.79018	0.00526784
Sec62	1151.6	-0.351732	0.113354	-3.10295	0.00191603
Sh3pxd2b	397.561	1.25483	0.191577	6.54999	5.75e-11
Ogdh	1218.73	-0.0934869	0.154698	-0.604317	0.545633
Etl4	1244.23	-0.464294	0.142372	-3.26113	0.00110968
Clstn1	2468.69	-0.841527	0.128548	-6.54642	5.89e-11
Gbp3	941.886	-0.373582	0.234371	-1.59398	0.110941
Pdgfd	1174.05	-0.0847824	0.201339	-0.421093	0.673687
Trio	1254.96	-0.0741878	0.098904	-0.750099	0.453195
Icam2	1207.66	-0.399462	0.137591	-2.90325	0.00369311
Hist1h2bb	39.2416	2.49138	0.381481	6.5308	6.54e-11
Cd47	1275.27	-0.0769057	0.109312	-0.703544	0.481717
Uba1	1136.87	-0.0412197	0.0930107	-0.443172	0.657642
Dap	1194.94	-0.0401311	0.116024	-0.345886	0.729428
Mettl7a1	543.76	-1.18786	0.182474	-6.50972	7.53e-11
Lrp6	1211.26	-0.119246	0.123012	-0.969388	0.332352
Brd2	1108.47	-0.218171	0.0989316	-2.20527	0.0274348
Sox13	1164.86	-0.436828	0.19362	-2.2561	0.0240642
Ahnak2	1164.99	-0.234267	0.160914	-1.45585	0.145434
Tm9sf3	1190.4	0.114824	0.136682	0.840081	0.400863
Clip1	1223.36	-0.248075	0.125202	-1.98139	0.0475473
Herc1	1238.52	-0.238966	0.118922	-2.00943	0.0444918
Top1	1043.11	-0.0473855	0.117155	-0.40447	0.685867
S100a4	134.1	1.56966	0.241628	6.49619	8.24e-11
Entpd1	1231.83	0.333137	0.139069	2.39548	0.0165987
Top2b	1185.96	0.0613845	0.110733	0.554349	0.57934
Usp9x	1205.84	-0.135433	0.115244	-1.17518	0.239923
Znfx1	1047.79	-0.301972	0.129337	-2.33476	0.0195558
Myo1d	1216.65	-0.270878	0.133218	-2.03333	0.0420188
Csnk1a1	1118.89	0.240407	0.106576	2.25574	0.0240871
Akt1	1088.47	0.121485	0.100323	1.21094	0.225918
Add3	1233.86	-0.0801725	0.135693	-0.590838	0.554629
Clta	1097.63	0.12685	0.144393	0.878505	0.37967
Kit	62.9246	2.45362	0.37817	6.48813	8.69e-11
Jmjd1c	1218.32	0.0673039	0.117085	0.574831	0.565405
Usp34	1213.52	0.0379888	0.107419	0.353651	0.7236
Glud1	1189.68	-0.151833	0.112033	-1.35525	0.175337
Hnrnph1	1088.33	-0.128923	0.123257	-1.04597	0.295575
Lmna	837.733	0.449604	0.142844	3.14751	0.00164665
Cdk1	27.2197	2.4684	0.381119	6.47671	9.37e-11
Aldoa	1156.07	-0.0200448	0.178623	-0.112219	0.91065
42615	1140.58	0.132754	0.136551	0.972196	0.330953
Sf3b1	1114.61	-0.0564944	0.113982	-0.495644	0.620145
Pdia6	1016.77	0.274854	0.153868	1.7863	0.0740504
Tagln2	1043.44	0.21323	0.146172	1.45876	0.144631
Arid1b	1145.92	-0.187603	0.104673	-1.79228	0.0730876
Kmt2c	1139.69	-0.298252	0.126928	-2.34977	0.0187849
Hp1bp3	1100.25	-0.309058	0.106942	-2.88995	0.00385297
Erg	1210.2	-0.449911	0.16273	-2.76478	0.00569618
Swap70	1097.09	-0.13366	0.124664	-1.07216	0.283647
Ddx17	1160.03	-0.056015	0.113945	-0.491595	0.623006
Dcaf8	1112.31	-0.352622	0.112548	-3.13308	0.00172984
Caprin1	1097.16	0.307208	0.131529	2.33566	0.019509
Klc1	1090.25	-0.0474636	0.113728	-0.417345	0.676426
Tarm1	12.3095	2.76897	0.429269	6.45043	1.12e-10
Rad21	1109.62	-0.0370982	0.10109	-0.366982	0.713632
Zfhx3	1023.72	-0.0770138	0.11498	-0.669804	0.502983
Kidins220	1117.66	-0.217405	0.107266	-2.02678	0.0426854
Nipbl	1136.79	-0.218169	0.0915085	-2.38414	0.017119
Trrap	1119.95	-0.0394668	0.111181	-0.354977	0.722607
Cav2	1159.94	-0.42113	0.171702	-2.45268	0.0141796
Setd5	1122.76	-0.0721269	0.109687	-0.657573	0.510813
Tmem123	1070.96	0.00140501	0.119961	0.0117122	0.990655
Hif1a	1093.6	0.260197	0.138348	1.88074	0.0600075
Nckap1	1181.14	-0.14583	0.161417	-0.903438	0.366294
Akap12	1134.58	0.684244	0.219664	3.11496	0.00183968
Dock1	1160.04	-0.0052279	0.123404	-0.042364	0.966209
Map1a	1024.68	-0.251855	0.140216	-1.7962	0.0724628
Elmo1	1271.79	-0.308952	0.12084	-2.55672	0.0105665
Calm3	1027.46	0.0983911	0.112846	0.871903	0.383261
Ankrd17	1112.06	-0.0624126	0.0928603	-0.672113	0.501512
Pdcd6ip	1141.57	-0.0080496	0.123978	-0.0649274	0.948232
Mbd2	1075.75	-0.0746042	0.118504	-0.629548	0.52899
Uggt1	1008.45	0.0457978	0.150728	0.303843	0.761247
Zfp36l2	1088.77	-0.112265	0.119322	-0.940857	0.346778
Mib1	1092.73	0.105974	0.119581	0.886205	0.375507
Tm9sf2	1060.77	-0.272715	0.1145	-2.3818	0.0172285
Rnf10	1042.12	0.445057	0.156609	2.84185	0.00448531
Galnt15	1106.74	-0.840403	0.337384	-2.49094	0.0127405
Rapgef5	1258.84	-0.527859	0.167976	-3.14247	0.00167527
Fhl1	2210.97	-0.970311	0.150545	-6.44533	1.15e-10
Rbm25	1060.44	0.161365	0.0965006	1.67216	0.0944922
Lgals1	337.966	1.28045	0.198767	6.44196	1.18e-10
Per1	1047.34	-0.437044	0.378351	-1.15513	0.248038
Zcchc14	1086.19	-0.335369	0.106854	-3.13858	0.00169771
Golga2	1028.63	-0.142417	0.116149	-1.22616	0.220137
Sh3glb1	1119.94	0.0785895	0.115338	0.681385	0.495628
Esyt2	1130.02	-0.389907	0.125727	-3.10121	0.00192732
Fat1	832.714	-0.159811	0.190434	-0.839193	0.401361
Sh3bgrl	1047.96	0.148262	0.121137	1.22392	0.220982
Cic	1122.51	0.013631	0.0947652	0.143839	0.885627
Mycbp2	1066.15	-0.257077	0.110908	-2.31792	0.0204535
Galnt2	981.676	0.166183	0.1338	1.24203	0.214225
Dnm2	1011.88	0.0398389	0.104968	0.379534	0.704292
Qk	1063.69	0.129915	0.132295	0.982011	0.326094
Il17ra	220.405	1.57305	0.244195	6.44176	1.18e-10
Stat3	1085.7	0.0199932	0.112772	0.177289	0.859281
Smg1	1074.49	-0.192178	0.137262	-1.40009	0.161487
Eif4g3	1141.17	0.415538	0.148589	2.79656	0.00516502
Supt6	1066.81	-0.19975	0.0927888	-2.15274	0.0313389
Usp24	1011.34	0.0485672	0.148132	0.327864	0.743015
Diaph1	1068	0.0945831	0.124531	0.759516	0.447544
Map3k1	1163.64	-0.340308	0.125017	-2.72209	0.00648697
Pi16	1063.17	0.448966	0.162016	2.77112	0.00558639
Smtn	910.176	-0.283471	0.183274	-1.54671	0.121934
Gns	989.018	-0.0435752	0.124853	-0.349011	0.727081
Adamts10	1093.4	-0.385802	0.127736	-3.02031	0.00252514
Plac8	82.1291	1.80644	0.280603	6.43772	1.21e-10
Stag2	1114.58	-0.114731	0.107043	-1.07182	0.283802
Plau	91.7313	2.20174	0.342937	6.42025	1.36e-10
Slfn5	1124.2	0.382792	0.191587	1.998	0.0457162
Csf2ra	171.02	1.21218	0.188938	6.41575	1.4e-10
Itga3	1165	-0.492132	0.15763	-3.12207	0.00179585
Chd1	983.642	-0.0186233	0.0969452	-0.192101	0.847663
Mxd1	265.162	1.5861	0.247389	6.41135	1.44e-10
Nrd1	1096.91	-0.0232438	0.114955	-0.202198	0.839762
Adgrg1	1066.19	-0.0828956	0.163301	-0.507625	0.611716
Arhgef1	1049.55	0.200945	0.109334	1.8379	0.0660769
Ephb4	1095.08	0.190524	0.177466	1.07358	0.283013
Baz2a	1001.12	-0.0789936	0.136759	-0.577612	0.563526
Ybx3	1049.05	0.159332	0.101944	1.56294	0.118068
Pbrm1	1042.64	-0.039604	0.120236	-0.329386	0.741864
2900026A02Rik	1054.17	-0.282212	0.109563	-2.57579	0.0100012
Pcm1	1039.96	-0.24738	0.119895	-2.06331	0.0390832
Slc44a2	1072.23	-0.24775	0.149513	-1.65705	0.0975092
R3hdm2	1085.96	-0.227069	0.111241	-2.04124	0.0412269
Cnbp	1047.01	-0.354059	0.111971	-3.16205	0.00156662
Ylpm1	1038.93	-0.187724	0.135707	-1.38331	0.166571
Per3	268.242	-1.39642	0.21784	-6.41029	1.45e-10
Rps5	1089.01	-0.0686055	0.10708	-0.640695	0.521721
Serpine1	450.422	1.01823	0.390396	2.60819	0.00910216
Flii	1013.17	-0.195151	0.0822287	-2.37328	0.017631
Pxn	1017.85	-0.119374	0.111472	-1.07089	0.284218
Fxyd5	1111.25	0.0959357	0.149374	0.642251	0.52071
Plekha6	1191.94	-0.552115	0.246552	-2.23935	0.0251333
Nr3c2	256.956	-1.03092	0.161095	-6.39948	1.56e-10
Bhlhe40	1015.12	-0.699268	0.31813	-2.19806	0.0279451
Atf7ip	1053.84	-0.111066	0.129378	-0.858468	0.390634
Arhgef15	989.583	-0.543172	0.168635	-3.221	0.00127745
Vav1	114.906	1.64553	0.25736	6.39389	1.62e-10
Nucb2	961.649	-0.0216813	0.117614	-0.184343	0.853744
Aes	976.878	-0.0935815	0.102543	-0.912607	0.361449
Cdc37	931.948	0.156938	0.109499	1.43324	0.151788
Sel1l	992.059	-0.173333	0.123868	-1.39934	0.16171
Hook3	1120.55	-0.0897839	0.112601	-0.797364	0.42524
Crebl2	285.376	-1.15434	0.180653	-6.38982	1.66e-10
Dpysl2	1057	-0.320266	0.123732	-2.5884	0.00964239
Kif1b	1022.02	-0.225611	0.102436	-2.20246	0.027633
Ptpra	1004.7	-0.328213	0.122455	-2.68028	0.00735605
Pros1	984.521	-0.270791	0.117388	-2.30679	0.0210665
Sbno2	483.628	1.19435	0.18723	6.37907	1.78e-10
Cenpb	958.35	-0.189107	0.124811	-1.51515	0.129734
Bag6	973.669	-0.0950255	0.0995314	-0.954729	0.339715
Ankrd13a	1006.05	0.0760695	0.157761	0.482182	0.629676
Lgmn	579.904	1.02032	0.160243	6.36733	1.92e-10
Golga3	914.938	-0.105335	0.101362	-1.03919	0.298714
Sfrp2	581.167	2.07237	0.325624	6.36429	1.96e-10
Rpn2	999.847	-0.1428	0.127204	-1.1226	0.261606
Sdc3	912.1	0.180449	0.122822	1.4692	0.141779
Rrm2	37.6041	2.59477	0.407851	6.36205	1.99e-10
Ttc3	920.795	-0.253106	0.110621	-2.28804	0.022135
Rsrp1	882.452	-0.247668	0.20268	-1.22197	0.22172
42624	1079.79	0.0287783	0.168061	0.171237	0.864037
Pacsin2	1010.16	-0.246818	0.108298	-2.27906	0.0226634
Hnrnpm	947.885	0.102554	0.125319	0.818349	0.413158
Kpnb1	886.213	-0.100445	0.110021	-0.91296	0.361263
Tmem59	953.273	-0.289127	0.104217	-2.77428	0.00553236
Gsr	364.564	1.10167	0.173367	6.35454	2.09e-10
Nin	965.266	0.286658	0.110766	2.58795	0.0096548
Cbfa2t3	1045.4	-0.127449	0.146022	-0.872806	0.382769
Ncapg	27.2648	2.51039	0.396087	6.33797	2.33e-10
Anp32a	999.259	-0.0711832	0.0977528	-0.728196	0.466494
Zfr	982.53	-0.100559	0.0953118	-1.05505	0.2914
Hba-a1	1168.79	0.988758	0.407066	2.42899	0.0151411
Cd300lf	33.5829	2.39799	0.37861	6.33368	2.39e-10
Sec63	975.81	-0.240907	0.128773	-1.87079	0.0613748
Itpkb	967.665	-0.161684	0.110525	-1.46287	0.143503
Notch2	968.937	-0.102518	0.137191	-0.747265	0.454904
Tpm2	698.902	0.171438	0.38773	0.442158	0.658375
Pum2	1023.83	-0.0852682	0.140778	-0.605692	0.544719
Sec31a	961.229	0.116768	0.0957187	1.21991	0.222499
Arhgap21	984.372	-0.195957	0.0945277	-2.07301	0.038171
Fam120a	940.275	0.155889	0.094903	1.64261	0.100463
Pkn3	1007.71	-0.282637	0.13049	-2.16596	0.0303142
Slc43a3	1091.51	0.000711258	0.18728	0.00379784	0.99697
Maf	202.284	1.40081	0.221861	6.31392	2.72e-10
Eps8	128.276	1.48392	0.2355	6.30114	2.95e-10
Myl12b	942.397	-0.248718	0.138754	-1.79251	0.0730519
Apoe	13660.1	-0.735738	0.117019	-6.28736	3.23e-10
Hist1h2ao	26.6362	2.67988	0.426447	6.28421	3.3e-10
Specc1	984.349	0.192485	0.18806	1.02353	0.306057
Kank2	949.942	-0.31282	0.14871	-2.10356	0.0354164
Tns2	3301.76	-0.738966	0.117725	-6.27707	3.45e-10
Ckap2l	29.5849	2.24637	0.357916	6.27626	3.47e-10
Zbtb7a	906.806	-0.284322	0.118051	-2.40846	0.01602
AA474408	815.245	-0.0742762	0.219902	-0.337769	0.735538
Arhgef10	1054.83	-0.230907	0.138325	-1.66931	0.0950558
Mknk2	1062.7	-0.512246	0.172375	-2.9717	0.00296158
Coro1c	940.488	-0.0651351	0.130574	-0.498837	0.617894
Wdr1	824.993	0.403476	0.13845	2.91424	0.00356554
Anxa5	945.695	0.0776791	0.120938	0.642305	0.520675
Igf2r	948.662	-0.0841896	0.110256	-0.763581	0.445117
Ik	911.492	-0.147344	0.0961203	-1.53292	0.125297
Knstrn	33.0005	2.16772	0.345853	6.26775	3.66e-10
Eprs	903.522	-0.15459	0.125465	-1.23214	0.217897
Plpp3	1008.85	0.354062	0.190979	1.85393	0.0637495
Hist1h1c	1080.2	0.639969	0.244189	2.62079	0.00877265
Tmem184b	943.485	0.00442757	0.130601	0.0339015	0.972956
Ccdc50	958.328	0.181148	0.127215	1.42395	0.154461
Casc5	66.6188	2.18056	0.347918	6.26745	3.67e-10
Spag5	26.5047	2.28888	0.365213	6.26723	3.68e-10
F2r	1028.76	-0.459668	0.210446	-2.18426	0.0289434
Rapgef2	956.048	-0.352424	0.146669	-2.40285	0.0162678
Ifi204	53.6572	2.19856	0.351633	6.25242	4.04e-10
Luc7l2	906.542	0.0117599	0.14702	0.0799888	0.936246
Nusap1	89.5998	1.72236	0.275748	6.24613	4.21e-10
Gm15800	980.442	-0.183078	0.144696	-1.26526	0.205776
Pkm	899.888	0.115299	0.166268	0.693453	0.488025
Acin1	948.232	0.0707555	0.120292	0.588198	0.556399
Hivep2	950.427	-0.215886	0.137504	-1.57003	0.116407
Mga	959.31	-0.339334	0.134092	-2.53061	0.0113866
Tmcc3	1199.27	-0.114372	0.387728	-0.294979	0.76801
Tnrc6b	972.481	-0.264518	0.12469	-2.1214	0.0338882
Ep400	900.804	-0.0847467	0.118455	-0.715434	0.474341
Synpo2	827.512	-0.521094	0.199816	-2.60787	0.0091108
Ankhd1	940.455	-0.213325	0.116356	-1.83339	0.0667444
Wwtr1	928.676	0.281421	0.157555	1.78617	0.074071
Arhgap23	865.862	-0.0271126	0.124197	-0.218304	0.827193
Zc3h7b	891.447	-0.213177	0.116819	-1.82485	0.0680232
Fam65a	888.882	-0.121948	0.11641	-1.04757	0.294838
Triobp	866.919	0.0743463	0.122835	0.605256	0.545009
Mink1	893.659	-0.137161	0.113531	-1.20815	0.226991
Ubxn4	890.85	-0.0163807	0.106146	-0.154322	0.877356
Pura	890.328	-0.26091	0.168886	-1.54489	0.122374
Tnks2	961.137	-0.136848	0.12829	-1.0667	0.286106
Setd7	862.385	-0.217001	0.122063	-1.77779	0.0754392
Myl12a	849.964	-0.0846738	0.132867	-0.637281	0.523942
Psme1	843.422	-0.195826	0.147514	-1.32751	0.184341
Elk4	940.147	-0.241088	0.144903	-1.66379	0.0961538
Gja4	1102.94	-0.183337	0.357827	-0.51236	0.608399
Arhgap11a	50.7982	2.09631	0.335672	6.24511	4.24e-10
B4galt1	978.709	0.000795974	0.152693	0.00521291	0.995841
Trim47	946.086	-0.389539	0.213654	-1.82323	0.068269
Apba1	998.727	-0.281393	0.133486	-2.10804	0.0350274
Akr1c14	259.478	-1.29402	0.207707	-6.23002	4.66e-10
Hspa12b	938.082	-0.140334	0.179291	-0.782718	0.433793
Anp32b	827.769	0.28407	0.146163	1.94351	0.0519543
Cds2	1337.72	-0.57036	0.0916723	-6.22172	4.92e-10
Cast	915.218	-0.0105523	0.10652	-0.0990645	0.921087
Sp100	836.284	-0.256665	0.154371	-1.66265	0.0963829
Ppp1r16b	940.592	-0.00799539	0.145134	-0.0550895	0.956067
Sun2	894.038	-0.343003	0.12089	-2.83731	0.00454948
Palmd	932.367	-0.107203	0.147511	-0.726745	0.467382
Whsc1l1	899.15	0.0935349	0.113695	0.822685	0.410687
Capns1	937.589	-0.0230101	0.154303	-0.149122	0.881457
Col3a1	8080.47	1.95585	0.314946	6.21012	5.29e-10
Dnajc3	833.591	-0.113042	0.106325	-1.06317	0.287705
Cnn3	861.768	0.0775895	0.138342	0.560852	0.574899
Chd3	929.703	-0.0946636	0.129136	-0.733055	0.463525
Cyfip1	912.732	0.230185	0.129489	1.77764	0.0754638
Atn1	891.651	-0.186458	0.0914049	-2.03991	0.041359
Eps15	895.809	-0.0984173	0.134305	-0.732789	0.463687
Ecscr	949.581	-0.178162	0.139584	-1.27638	0.201822
Sema3g	937.32	0.100859	0.211381	0.477142	0.633261
Cthrc1	46.15	1.92127	0.309796	6.20174	5.58e-10
Slu7	852.919	-0.232143	0.106535	-2.17903	0.0293294
Kif13a	937.197	-0.170214	0.137881	-1.2345	0.217016
Pttg1ip	936.97	-0.243748	0.151986	-1.60375	0.108768
Thra	914.019	-0.174294	0.143008	-1.21877	0.222932
Cd200	835.776	0.26907	0.174607	1.541	0.123316
Sdha	931.744	-0.281876	0.159709	-1.76493	0.0775749
Megf6	990.25	-0.0979651	0.164614	-0.59512	0.551764
Cep250	839.829	-0.0902712	0.122192	-0.738765	0.460049
Prpf4b	887.017	-0.0450225	0.120894	-0.372412	0.709586
Clic1	814.784	0.322694	0.147691	2.18492	0.0288947
Ssh2	975.267	0.166856	0.16195	1.03029	0.302872
Stat6	863.527	-0.145529	0.117279	-1.24087	0.214652
Kdm6b	850.598	0.0657381	0.164273	0.400176	0.689027
Ssr1	865.24	-0.0478191	0.0938554	-0.509498	0.610403
Alkbh5	879.956	-0.236799	0.107888	-2.19485	0.0281743
Cpt1a	913.658	0.139351	0.136285	1.0225	0.306544
Rela	821.804	-0.141675	0.105603	-1.34159	0.17973
Tcp1	800.923	0.169111	0.109425	1.54546	0.122236
Scaf11	916.102	-0.17817	0.107489	-1.65756	0.0974067
Hspa4	770.111	0.217878	0.134862	1.61557	0.106188
Zfp638	876.995	-0.240229	0.153651	-1.56347	0.117942
Dock4	845.582	-0.0639997	0.135755	-0.471436	0.637329
Atrnl1	895.022	-0.250789	0.136582	-1.83618	0.0663315
Rab2a	889.258	0.271835	0.0978337	2.77855	0.00546027
Nes	684.08	0.422834	0.214748	1.96897	0.048956
Dek	795.752	0.0630457	0.130798	0.482009	0.629799
Sqstm1	815.057	-0.220455	0.113622	-1.94026	0.0523485
Lamb1	616.233	1.53808	0.248049	6.20069	5.62e-10
Slc12a6	933.598	-0.235888	0.109948	-2.14546	0.0319163
Cux1	887.36	0.0788509	0.10955	0.719771	0.471666
Sp1	873.077	-0.235217	0.105905	-2.22102	0.0263495
Ltf	593.324	2.65071	0.428652	6.18382	6.26e-10
Pten	892.245	0.250893	0.117044	2.14358	0.0320666
Cflar	798.846	-0.0877876	0.148188	-0.592406	0.553579
Lyst	881.017	-0.164121	0.149472	-1.09801	0.272201
Clic5	1039.32	-0.563653	0.31918	-1.76594	0.0774059
Mxra8	962.421	-0.154071	0.111818	-1.37787	0.168244
Ubl3	844.935	-0.0933782	0.143594	-0.650292	0.515504
Helz2	865.416	-0.347415	0.129288	-2.68714	0.00720678
Skp1a	812.056	0.0329427	0.125018	0.263505	0.792162
Per2	294.543	-1.72798	0.279792	-6.17593	6.58e-10
Atl3	895.575	0.00346981	0.133372	0.0260161	0.979245
Adcy4	902.272	-0.0824907	0.140485	-0.587187	0.557078
Fzd6	928.983	0.193983	0.160598	1.20788	0.227092
Tmem106b	888.515	-0.338482	0.103619	-3.2666	0.00108848
Stat1	692.661	0.00157437	0.194458	0.00809621	0.99354
Bod1l	879.506	-0.297243	0.0946801	-3.13944	0.0016927
Tcf4	919.8	0.368076	0.173221	2.12489	0.0335956
Itgbl1	733.514	-0.547199	0.210092	-2.60457	0.00919901
Nucks1	819.47	-0.181504	0.140391	-1.29285	0.196063
Supt5	856.873	-0.14296	0.0961905	-1.48622	0.137222
Supt16	795.217	-0.193393	0.130909	-1.47731	0.139594
Efna5	904.725	-0.571344	0.197278	-2.89614	0.0037778
Ptma	788.979	0.266925	0.124321	2.14706	0.0317883
Ipo7	771.126	0.282112	0.122481	2.30331	0.0212612
Glul	1018.76	0.0276458	0.240681	0.114865	0.908552
Zc3h13	832.177	-0.0247101	0.136849	-0.180565	0.856709
Thsd1	138.533	1.32089	0.214035	6.17136	6.77e-10
Sorbs2	809.812	0.0536253	0.144337	0.371529	0.710244
Copb2	836.471	0.191227	0.120552	1.58627	0.112678
Ctsl	880.189	-0.0580771	0.127415	-0.455812	0.648525
Csnk1g2	817.222	-0.305	0.0945255	-3.22664	0.00125252
Plpp1	897.043	0.0617265	0.16059	0.384372	0.700702
Col18a1	2416.74	1.89476	0.30749	6.16202	7.18e-10
Adh7	2450.87	-1.17252	0.190389	-6.15856	7.34e-10
Slmap	849.265	-0.221473	0.110345	-2.0071	0.0447395
Serpinb6a	876.128	-0.0648138	0.127313	-0.509091	0.610688
Sik1	1039.83	-0.0467504	0.444038	-0.105285	0.91615
Rpl26	874.467	0.0857772	0.101618	0.844111	0.398607
Eif3b	746.329	0.000199397	0.144462	0.00138028	0.998899
Sbno1	826.764	-0.0684703	0.108392	-0.631689	0.52759
Chmp4b	777.838	0.309741	0.107998	2.86802	0.00413054
Stk17b	90.2227	1.40998	0.228995	6.15723	7.4e-10
Atp2a2	802.815	0.323905	0.125586	2.57916	0.00990403
Tnrc6c	830.564	-0.226092	0.104743	-2.15854	0.0308858
Msr1	31.7188	2.10575	0.342088	6.15558	7.48e-10
Srrm1	806.422	0.0804543	0.117176	0.686611	0.492328
Ubxn1	804.45	-0.0990186	0.128956	-0.767846	0.442579
Setx	870.955	-0.219424	0.13667	-1.60551	0.108382
Wapl	869.57	0.0755423	0.133249	0.566924	0.570766
Agrn	873.23	0.0542945	0.144328	0.376189	0.706776
Ssrp1	784.175	-0.0926641	0.117971	-0.785483	0.432171
Ap2b1	809.356	0.0747399	0.119457	0.625663	0.531536
Mecom	913.664	-0.227117	0.164594	-1.37986	0.16763
Hivep1	815.098	-0.163837	0.132834	-1.2334	0.217428
A430105I19Rik	197.83	1.05143	0.170953	6.15043	7.73e-10
Myl9	577.456	0.189639	0.360089	0.526644	0.598441
Chd9	882.931	-0.145235	0.121382	-1.19651	0.231497
Pmepa1	783.789	-0.238746	0.126695	-1.88442	0.0595087
42628	854.67	0.333795	0.139351	2.39535	0.0166043
Anapc5	792.109	-0.0540272	0.112739	-0.479222	0.631781
Ssb	744.443	0.135545	0.118689	1.14201	0.253448
Rai14	766.154	0.337377	0.215074	1.56865	0.116728
Mef2d	863.777	-0.200886	0.134292	-1.49589	0.134682
Parp14	764.941	-0.124889	0.176759	-0.706548	0.479847
Ehbp1l1	764.159	-0.0104077	0.146108	-0.0712328	0.943213
Calm2	789.774	0.268034	0.152406	1.75869	0.0786302
Adgre5	865.656	-0.17391	0.142749	-1.21829	0.223113
Med13l	832.758	0.173876	0.125221	1.38856	0.164967
4932438A13Rik	862.044	-0.211709	0.129995	-1.62859	0.1034
Pnisr	870.052	-0.125758	0.137949	-0.911629	0.361964
Smc3	824.203	0.025388	0.140112	0.181198	0.856212
Aak1	852.077	-0.256207	0.125825	-2.03622	0.0417283
Srgn	922.316	0.277228	0.18007	1.53956	0.123668
Camsap2	877.972	-0.146998	0.103774	-1.41651	0.156625
Itsn1	767.572	0.239439	0.157993	1.5155	0.129645
Mia3	909.185	-0.264319	0.131588	-2.00868	0.0445711
Il1r2	23.1953	2.57629	0.41911	6.14705	7.89e-10
Trip11	825.503	-0.00695285	0.114183	-0.0608919	0.951445
Spop	860.232	-0.0757355	0.106759	-0.709408	0.478071
Hey2	935.101	-0.749617	0.305089	-2.45704	0.0140086
Ccdc88b	84.807	1.84409	0.300836	6.12989	8.79e-10
Cdkn1a	130.105	2.04634	0.333863	6.12927	8.83e-10
Lmcd1	827.718	-0.446169	0.198581	-2.24679	0.0246536
Birc5	34.6255	2.43085	0.397545	6.11465	9.68e-10
Arap3	856.784	0.13945	0.125939	1.10728	0.268171
Ubr3	847.642	-0.24484	0.122686	-1.99566	0.045971
Adcy6	896.487	-0.358632	0.118923	-3.01567	0.00256414
Arid4b	815.615	-0.388899	0.133577	-2.91142	0.00359793
Akr1a1	753.124	-0.0158447	0.127812	-0.123968	0.90134
Ppig	766.13	-0.118808	0.0967255	-1.2283	0.219333
Itgb2	531.266	1.57888	0.258714	6.10282	1.04e-09
Cltb	760.032	-0.132418	0.109494	-1.20937	0.226522
St3gal2	794.589	-0.126434	0.117764	-1.07362	0.282994
Ttc7	122.534	1.31301	0.215169	6.10224	1.05e-09
Pik3c2b	839.336	0.00452963	0.245998	0.0184133	0.985309
Zhx3	949.043	-0.382992	0.208506	-1.83684	0.066233
Rps20	840.402	0.101279	0.125233	0.808725	0.418673
Kif26a	815.574	-0.193348	0.162629	-1.18889	0.234483
Arntl	63.3981	2.00897	0.329314	6.10048	1.06e-09
Mapk3	834.752	-0.283295	0.138794	-2.04112	0.0412391
Bclaf1	801.467	-0.0443092	0.118736	-0.373172	0.70902
Rc3h1	824.949	-0.0798584	0.137563	-0.580521	0.561563
Xiap	888.085	-0.0633047	0.130536	-0.484959	0.627705
Lman2	808.104	-0.165513	0.121363	-1.36378	0.172637
Sox18	841.31	-0.259662	0.195449	-1.32854	0.183999
Gbp7	685.937	-0.345585	0.188634	-1.83204	0.0669457
Cep350	794.581	0.163565	0.135273	1.20914	0.226609
Cd9	814.397	-0.0102958	0.14271	-0.0721453	0.942486
Mcm5	71.4298	1.47695	0.242438	6.09205	1.11e-09
Abcf1	721.787	-0.0737236	0.115224	-0.639827	0.522285
Golm1	888.041	-0.433802	0.152506	-2.84449	0.00444829
Tpm3	762.295	0.312707	0.131107	2.38513	0.0170729
Ap3d1	746.466	-0.0751122	0.101333	-0.741243	0.458546
Rcn3	720.324	-0.15301	0.126137	-1.21305	0.225111
Hspa9	747.989	-0.0768178	0.150133	-0.511665	0.608885
Fam168a	928.23	-0.432511	0.150532	-2.87322	0.00406314
Leng8	833.311	-0.319648	0.156946	-2.03668	0.0416821
Camk2d	815.33	-0.0876788	0.151247	-0.579704	0.562114
Ppp1r18	684.39	0.0609492	0.135948	0.448326	0.653918
Nbr1	819.814	-0.272834	0.132777	-2.05483	0.0398953
Kif22	31.3246	2.17426	0.357304	6.08518	1.16e-09
Ppp1r12c	788.785	-0.147814	0.143922	-1.02704	0.3044
Ywhah	704.61	0.260404	0.115601	2.2526	0.0242841
Pnpla2	832.229	0.0224858	0.222674	0.100981	0.919566
Fnbp1	750.834	0.00521605	0.134968	0.0386466	0.969172
Picalm	1362.19	0.701683	0.115734	6.06288	1.34e-09
Fermt2	777.236	-0.0631151	0.133317	-0.473423	0.635912
Cep55	16.4812	2.44349	0.404238	6.04467	1.5e-09
Abhd2	829.608	0.00428165	0.132955	0.0322038	0.97431
Dync1i2	800.762	-0.0130293	0.120312	-0.108296	0.913761
Thsd7a	825.041	-0.19669	0.144883	-1.35758	0.174598
Esyt1	779.615	0.0421358	0.0918405	0.458793	0.646383
Cenpf	133.54	1.93657	0.321028	6.0324	1.62e-09
Pfkfb3	1324.63	-0.969736	0.160843	-6.02907	1.65e-09
Arap1	803.179	0.0567886	0.142095	0.399653	0.689412
Chmp3	805.414	-0.224413	0.119245	-1.88196	0.0598417
Fosl2	808.253	0.686008	0.332926	2.06054	0.0393471
St3gal1	806.895	0.189877	0.123647	1.53563	0.124629
Tsc22d3	921.882	-0.335896	0.395564	-0.849159	0.395793
Ptpn11	764.866	0.093157	0.130175	0.71563	0.47422
Slc3a2	712.168	0.00793003	0.141428	0.0560713	0.955285
Ddx46	763.674	0.0248658	0.117808	0.211071	0.832832
Nudt4	815.672	0.80433	0.246612	3.26151	0.00110819
Stim2	754.902	-0.142005	0.147886	-0.960236	0.336937
Myo9a	776.794	-0.314519	0.131852	-2.38539	0.017061
Mtdh	729.773	-0.0155365	0.126446	-0.12287	0.90221
Cfl1	852.739	0.775782	0.128686	6.0285	1.65e-09
Ppp1r15a	803.975	-0.116288	0.244675	-0.475276	0.634591
Gbp5	596.465	-0.577997	0.224647	-2.57291	0.0100847
Zbtb16	950.029	-0.3919	0.376313	-1.04142	0.297681
Irf2bp2	809.304	0.243811	0.223787	1.08948	0.275943
Sema3f	737.427	0.148413	0.156904	0.945889	0.344205
Marcks	439.728	1.18047	0.195857	6.02719	1.67e-09
Ccny	850.54	-0.292096	0.144366	-2.02331	0.0430416
Col1a1	5449.2	1.9282	0.31996	6.02638	1.68e-09
Sparcl1	675.935	-0.259021	0.319914	-0.809659	0.418136
Psmd1	695.928	0.0169	0.127792	0.132247	0.894789
Mbtps1	746.307	-0.161381	0.102536	-1.5739	0.11551
Mcam	1008.68	1.32567	0.219991	6.02603	1.68e-09
Adamtsl5	66.914	-1.51567	0.25155	-6.02534	1.69e-09
Nedd9	702.382	-0.0463392	0.19223	-0.241061	0.809508
Mgat5	792.46	0.260365	0.17605	1.47893	0.13916
Itpripl2	702.628	-0.0375602	0.178905	-0.209945	0.833711
Rbbp6	756.912	0.162683	0.108288	1.50232	0.133013
Zak	643.577	0.208489	0.156654	1.33089	0.183226
Tnrc6a	769.635	-0.102271	0.113811	-0.8986	0.368866
Arf1	751.655	0.0336482	0.113279	0.297037	0.766438
Copg1	738.909	0.0490726	0.106023	0.462848	0.643473
Ctdsp2	796.643	-0.143362	0.129448	-1.10749	0.268083
Ptk2	784.293	-0.316268	0.131898	-2.39782	0.016493
Pkd2	773.113	-0.238445	0.121899	-1.95608	0.0504562
Fndc1	879.662	-0.232127	0.176318	-1.31652	0.187998
2810474O19Rik	757.821	-0.356382	0.226349	-1.57448	0.115377
Fmo2	678.547	-0.533072	0.245157	-2.17441	0.0296742
Med13	769.845	0.021879	0.100699	0.217272	0.827996
Pik3ip1	300.973	-0.816157	0.135604	-6.01867	1.76e-09
Antxr1	791.752	-0.290536	0.176146	-1.6494	0.0990647
Dusp3	739.597	-0.333081	0.147161	-2.26337	0.0236127
Fam129a	772.417	0.173683	0.126983	1.36777	0.171385
F11r	776.12	-0.0360771	0.202194	-0.178428	0.858387
Nrip1	851.132	-0.354326	0.133288	-2.65835	0.00785247
Col4a3	855.782	-0.696574	0.24682	-2.82219	0.00476966
Mafb	186.816	1.51758	0.252429	6.01189	1.83e-09
Soga1	739.977	-0.0409077	0.109539	-0.373454	0.708811
Igf1	260.744	1.79558	0.298746	6.01038	1.85e-09
Sirpa	712.821	0.374098	0.140046	2.67125	0.00755682
Tnfrsf1a	775.448	0.331204	0.109293	3.03041	0.00244225
Ptprb	38269.2	-0.639804	0.106657	-5.9987	1.99e-09
Zzef1	788.641	0.107497	0.11834	0.908378	0.363679
Sptlc2	784.78	0.401954	0.149475	2.68911	0.00716435
Mxd4	820.264	0.0332358	0.145907	0.227788	0.819811
Klk10	946.32	-0.398289	0.320609	-1.24229	0.21413
Map3k6	906.929	-0.0536478	0.329467	-0.162832	0.870651
Fyb	350.727	1.32549	0.220978	5.99828	1.99e-09
Zfp423	793.754	-0.271041	0.137521	-1.9709	0.0487349
Hdac7	753.595	-0.0377394	0.099342	-0.379894	0.704024
Abca1	834.707	-0.0155982	0.161393	-0.0966478	0.923006
Map3k3	780.736	-0.0927938	0.132062	-0.702655	0.482271
Hba-a2	877.786	0.968602	0.424355	2.28253	0.022458
Megf8	750.948	-0.192446	0.103043	-1.86762	0.0618152
Ubap2l	728.505	0.0343573	0.127578	0.269304	0.787696
Rhoj	791.873	0.191482	0.16136	1.18667	0.235357
Fyco1	730.842	-0.387584	0.126803	-3.05659	0.00223868
Rin3	805.537	-0.0900052	0.189691	-0.474484	0.635155
Procr	574.379	0.38459	0.208738	1.84245	0.0654098
Rabep1	726.704	-0.114747	0.101704	-1.12825	0.259213
Qsox1	619.155	0.157045	0.181399	0.865745	0.38663
Zcchc6	743.569	-0.0293494	0.133236	-0.220281	0.825652
Zfp652	772.019	-0.00447914	0.114333	-0.0391762	0.96875
Midn	635.531	0.359706	0.149141	2.41185	0.0158718
Cdk11b	711.583	0.0694436	0.150099	0.462653	0.643613
Xpo1	712.182	0.0170962	0.109977	0.155452	0.876465
Ddah1	240.505	1.85111	0.308932	5.99198	2.07e-09
Rab1a	743.463	0.0935758	0.136882	0.683623	0.494213
Serpinb9	771.992	-0.105252	0.167793	-0.627276	0.530478
Ano1	49.041	1.79699	0.300401	5.98195	2.2e-09
Nmt2	693.125	-0.17466	0.133595	-1.30739	0.191081
Rbp1	1301.72	-0.717008	0.120062	-5.97197	2.34e-09
Ap2a2	748.521	0.421427	0.128151	3.28851	0.00100718
Usp8	687.544	-0.119891	0.144596	-0.829141	0.407024
Mcfd2	721.825	0.0450869	0.162218	0.277941	0.781058
Rps15	723.602	-0.242962	0.112596	-2.15782	0.030942
Coro1a	284.37	1.45234	0.24355	5.96321	2.47e-09
Neurl3	93.1514	1.5076	0.252854	5.96234	2.49e-09
Bcl2l1	688.371	-0.581226	0.194164	-2.99348	0.00275819
Chd2	770.02	-0.235721	0.124028	-1.90055	0.0573615
Fat4	750.928	-0.21108	0.179559	-1.17555	0.239775
Phf3	728.044	-0.135739	0.130257	-1.04208	0.297373
Setd1b	709.65	-0.210134	0.130643	-1.60845	0.107736
Anapc2	734.114	0.0233265	0.113151	0.206154	0.836671
Ppp1r13b	767.568	-0.301621	0.132608	-2.27453	0.0229342
Atp2b1	704.836	0.249251	0.0927037	2.68868	0.0071735
Usf3	726.798	0.14885	0.114562	1.2993	0.19384
Cbx5	683.018	-0.289042	0.155491	-1.85889	0.0630422
Bub1b	62.3769	1.56708	0.262979	5.95893	2.54e-09
Sorbs3	789.865	-0.395857	0.182941	-2.16385	0.0304756
Incenp	96.0086	1.63702	0.275007	5.95266	2.64e-09
Cd164	708.149	-0.130278	0.102992	-1.26493	0.205895
Matr3	776.293	-0.0730883	0.108068	-0.676315	0.498841
Cytl1	11608.2	-1.15356	0.194052	-5.94457	2.77e-09
Cfp	65.6889	1.67205	0.281529	5.93916	2.86e-09
Hcfc1	696.386	0.0278376	0.104266	0.266986	0.78948
Ackr3	772.561	-0.133785	0.151202	-0.884807	0.376261
Ywhag	657.698	0.217263	0.143874	1.51009	0.131021
H13	744.31	0.0391159	0.126956	0.308105	0.758002
Nomo1	675.529	0.0168601	0.113949	0.147962	0.882373
Acly	787.237	-0.0520944	0.326623	-0.159494	0.87328
Ubtf	720.319	-0.0365492	0.104943	-0.348278	0.727631
Msl1	695.922	-0.044487	0.119485	-0.372323	0.709652
Mapk6	208.932	1.33441	0.225052	5.92935	3.04e-09
Tpm3-rs7	682.83	0.375055	0.128004	2.93003	0.00338926
Tspan7	798.23	-0.255543	0.12879	-1.98418	0.0472359
Fam171a1	724.806	0.173118	0.170489	1.01542	0.309905
Zmiz2	713.236	-0.0894195	0.111872	-0.7993	0.424117
Snrk	720.757	-0.0954023	0.211875	-0.450276	0.652512
Adamts12	105.784	1.47046	0.248473	5.91801	3.26e-09
Larp1	651.409	0.128564	0.120696	1.06519	0.286789
Furin	721.87	0.333956	0.144695	2.308	0.020999
Vps13b	820.635	-0.114984	0.118898	-0.96708	0.333504
Cnot1	711.645	0.188826	0.134216	1.40688	0.159463
Fgfr1op2	748.583	-0.10873	0.117787	-0.923114	0.355948
Hk1	724.646	0.145645	0.123248	1.18172	0.237317
Smc6	738.426	0.01801	0.114708	0.157007	0.875239
Zbtb38	685.98	-0.371262	0.12806	-2.89911	0.00374218
Serpina3f	14.191	2.62563	0.444159	5.91146	3.39e-09
Rps14	724.485	-0.140513	0.119894	-1.17197	0.241207
Taf1	733.07	-0.331541	0.110277	-3.00644	0.00264328
C130074G19Rik	782.257	-0.554641	0.16974	-3.26758	0.00108471
Tbc1d9b	703.562	-0.0528216	0.0996475	-0.530085	0.596053
Oxct1	578.086	-0.040895	0.174985	-0.233706	0.815213
Nrros	84.0241	1.38971	0.235144	5.91003	3.42e-09
Mob1a	694.588	0.278684	0.126755	2.1986	0.0279063
Myo9b	694.014	0.342235	0.140604	2.43403	0.0149318
Rbfox2	678.344	0.0962618	0.117594	0.818597	0.413016
Ptgs1	806.486	-0.49385	0.183776	-2.68723	0.00720465
Foxk1	724.466	-0.0693326	0.104397	-0.664125	0.50661
42622	692.071	0.418366	0.182142	2.29692	0.0216234
Gm10076	703.467	0.246514	0.132253	1.86396	0.0623274
Ezh1	457.276	-0.759879	0.128636	-5.9072	3.48e-09
BC005537	728.51	0.128394	0.129435	0.991958	0.321218
Lnpep	744.564	-0.33973	0.133332	-2.54801	0.0108341
Pde3a	4611.61	-0.646153	0.109423	-5.90509	3.52e-09
Tkt	729.374	0.233458	0.324931	0.718486	0.472458
Upf1	622.86	0.0486651	0.137996	0.352656	0.724346
Id3	668.627	-0.397226	0.184806	-2.14942	0.0316012
Arcn1	703.705	0.152643	0.115741	1.31884	0.187224
Vat1	714.034	-0.0339004	0.128429	-0.263961	0.79181
Smim10l1	723.97	-0.423299	0.133754	-3.16476	0.00155212
Ptprg	724.81	-0.256419	0.139075	-1.84375	0.0652197
Tfcp2l1	34.4303	-2.06925	0.350511	-5.90352	3.56e-09
Nr3c1	757.253	-0.242317	0.149841	-1.61716	0.105844
Gata6	760.761	-0.324191	0.171301	-1.89253	0.058421
Ppl	965.006	-1.03935	0.176104	-5.90189	3.59e-09
Fchsd2	744.617	-0.0475606	0.189523	-0.250949	0.801854
Dmd	715.39	-0.411672	0.210913	-1.95186	0.0509553
Rassf3	640.351	-0.00413094	0.14018	-0.0294688	0.976491
Iigp1	539.113	-0.39632	0.32671	-1.21306	0.225106
Slc25a4	657.381	0.037672	0.0947668	0.397523	0.690982
Fyn	749.913	0.236123	0.139901	1.68778	0.0914529
Tet3	723.955	0.198072	0.130988	1.51214	0.130499
Fcgr3	111.049	1.82091	0.309263	5.88792	3.91e-09
Abcb1a	100.236	-1.29732	0.220333	-5.888	3.91e-09
Ltbp4	13862.1	-0.681298	0.11589	-5.87881	4.13e-09
Plk1	24.0746	2.0464	0.348239	5.87641	4.19e-09
Cat	704.643	-0.0841689	0.154029	-0.546449	0.584757
Luc7l3	663.24	-0.0494517	0.17473	-0.283018	0.777163
Phc2	666.042	0.186047	0.134453	1.38373	0.16644
Mef2a	695.445	0.0453265	0.143195	0.316537	0.751595
Aurkb	22.7396	2.34033	0.398546	5.87217	4.3e-09
Prdm16	699.229	-0.349915	0.177511	-1.97123	0.0486979
Rsf1	738.518	-0.18614	0.117444	-1.58493	0.112982
Nono	699.413	0.000261018	0.12133	0.00215131	0.998284
Sfxn3	752.146	-0.115426	0.139283	-0.828719	0.407263
Usp25	701.208	0.159278	0.136146	1.16991	0.242038
Itga1	732.339	0.0472849	0.202849	0.233104	0.815681
Erbb2ip	706.624	-0.0172001	0.122841	-0.140019	0.888645
Reep5	661.658	-0.388938	0.135584	-2.86861	0.00412285
Ttn	378.859	0.12107	0.448426	0.26999	0.787168
Chsy1	601.362	0.106591	0.190243	0.56029	0.575282
Pbxip1	684.314	-0.112457	0.144994	-0.775597	0.437987
Sema6a	720.706	0.387175	0.18523	2.09024	0.0365959
Ino80d	695.886	-0.203024	0.121911	-1.66535	0.0958437
Pcbp1	619.649	0.317832	0.116103	2.73751	0.00619055
Hyou1	639.528	0.347531	0.154255	2.25296	0.0242619
Rplp1	638.619	-0.107807	0.136742	-0.788399	0.430463
Fam46c	770.251	0.867597	0.359072	2.41622	0.0156826
Irf6	1314.81	-1.0467	0.178465	-5.86502	4.49e-09
Rab11a	725.981	-0.0819727	0.16721	-0.490239	0.623965
Ssr3	713.439	0.329816	0.151232	2.18086	0.0291934
Arid4a	640.43	0.01447	0.137051	0.105581	0.915915
Maged1	679.643	0.114292	0.124556	0.917597	0.35883
Myo1e	701.838	0.32045	0.187552	1.70859	0.0875262
Snap23	621.707	0.118345	0.151071	0.783376	0.433406
Lcp2	109.604	1.57436	0.268541	5.86265	4.56e-09
Col5a2	3484.22	1.71201	0.292175	5.85954	4.64e-09
Rps6ka3	728.012	0.219838	0.15623	1.40714	0.159385
Phldb2	675.594	-0.411684	0.152838	-2.6936	0.00706839
Dnmt3a	686.852	0.153458	0.129496	1.18505	0.236
Smpd3	615.743	0.168057	0.181206	0.927438	0.353699
Hexa	659.185	0.0850891	0.108993	0.780687	0.434986
Ythdc1	697.86	-0.121657	0.124422	-0.977782	0.328182
Cd151	666.596	-0.222776	0.115549	-1.92797	0.0538585
Fry	763.579	-0.262646	0.138013	-1.90306	0.0570334
Tmsb10	242.965	1.17069	0.200353	5.84312	5.12e-09
Peak1	639.983	0.290417	0.127141	2.2842	0.0223596
Gatad2b	742.989	-0.0832011	0.132856	-0.626252	0.53115
Tanc1	723.512	-0.222487	0.114608	-1.94129	0.052223
Ppm1f	676.541	-0.0399335	0.156751	-0.254757	0.798911
Nufip2	615.765	0.00156667	0.142224	0.0110155	0.991211
Gsg2	8.49256	2.5981	0.44615	5.82337	5.77e-09
Rusc2	601.598	-0.409943	0.174932	-2.34344	0.019107
Fes	206.506	0.901273	0.154869	5.81958	5.9e-09
Card10	674.788	-0.042823	0.161173	-0.265696	0.790473
Prpf38b	644.262	-0.072762	0.139237	-0.522576	0.60127
Vps13c	695.861	-0.09076	0.0955806	-0.949565	0.342333
Wdfy4	151.642	1.53917	0.264611	5.81673	6e-09
Nfatc1	647.358	0.0786174	0.139336	0.56423	0.572597
Afap1	663.363	0.114463	0.116933	0.978875	0.327642
Tcf20	646.117	0.310007	0.118006	2.62703	0.0086133
Tle3	638.997	0.313278	0.130749	2.39602	0.0165743
Ralgapa1	711.42	-0.0626309	0.099472	-0.629633	0.528935
Vezf1	661.027	-0.33496	0.128139	-2.61404	0.00894787
Nr4a1	681.305	0.0844308	0.447732	0.188575	0.850426
Gsk3b	708.14	0.120975	0.113566	1.06524	0.286768
Eif5	707.841	0.291429	0.119543	2.43786	0.0147747
Myct1	754.602	0.0893235	0.187106	0.477396	0.63308
Sort1	658.364	-0.0813392	0.148869	-0.546382	0.584804
Fam43a	654.728	0.386134	0.179141	2.15547	0.031125
Nadk	675.098	0.0665604	0.119662	0.556235	0.57805
Mdk	12.5113	2.54421	0.437516	5.81513	6.06e-09
Chd8	687.279	-0.16573	0.0883448	-1.87595	0.0606621
Man1a	717.255	0.20393	0.0954761	2.13592	0.0326857
Atf4	551.4	0.0768667	0.115754	0.664053	0.506657
Ptk2b	686.203	-0.322049	0.143001	-2.25208	0.0243172
Gigyf2	650.23	-0.0385889	0.136641	-0.282411	0.777629
S100a6	578.61	0.406735	0.130748	3.11082	0.00186567
Erc1	668.498	-0.0612919	0.125529	-0.488269	0.625359
Sin3a	659.827	-0.105526	0.140727	-0.749866	0.453335
Flot2	656.79	-0.328023	0.127817	-2.56635	0.0102776
Trak2	660.83	0.168374	0.176383	0.954593	0.339783
Rlim	594.037	-0.0985974	0.123141	-0.80069	0.423311
H2-Aa	275.335	1.46873	0.252792	5.81004	6.25e-09
Spns2	135.979	1.75391	0.301929	5.809	6.28e-09
Cdc42	630.513	0.183682	0.109827	1.67246	0.0944329
Smad6	607.163	-0.377939	0.166146	-2.27474	0.0229215
Ppp6r1	681.384	0.0963087	0.134433	0.716405	0.473741
Mfge8	1172.11	-0.700888	0.120743	-5.8048	6.44e-09
Fmnl1	338.705	1.37406	0.236784	5.80302	6.51e-09
Scara3	690.424	-0.377171	0.146949	-2.56668	0.0102678
Nktr	634.797	0.119775	0.143657	0.833758	0.404418
Irgm2	565.599	-0.604749	0.233601	-2.58881	0.00963077
Epn1	623.775	0.142989	0.117644	1.21545	0.224196
Pip5k1c	622.144	0.22663	0.12764	1.77554	0.0758087
Med12	668.847	-0.159457	0.11651	-1.36862	0.171118
Foxo1	712.657	-0.0524553	0.133726	-0.39226	0.694866
Cab39	653.49	0.124349	0.128116	0.9706	0.331748
Gm7694	560.442	-1.07731	0.185991	-5.79225	6.94e-09
Ywhaz	605.602	0.163322	0.117066	1.39514	0.162975
Phrf1	602.699	-0.116744	0.126408	-0.923554	0.355719
Ppp1ca	631.187	0.285287	0.136134	2.09563	0.0361152
Safb	585.603	-0.101566	0.138053	-0.735703	0.461911
Gtf2i	683.131	-0.0389358	0.130317	-0.298777	0.76511
Sncaip	703.522	-0.448705	0.160962	-2.78764	0.00530932
Fkbp5	743.73	-0.155326	0.377926	-0.410997	0.681075
Ifitm3	630.985	0.288875	0.158125	1.82687	0.0677187
Gatad2a	637.107	0.157079	0.115695	1.3577	0.17456
Arglu1	621.013	0.0645827	0.136652	0.472608	0.636493
Grasp	683.895	-0.378944	0.184495	-2.05395	0.0399807
Wwp1	733.139	-0.317728	0.127863	-2.48491	0.0129585
Stt3a	626.145	0.0464715	0.122235	0.380183	0.70381
Rbm33	671.505	0.190844	0.14296	1.33495	0.181893
Prkrir	602.739	-0.305322	0.120723	-2.52912	0.0114348
Cct5	617.85	0.269261	0.125317	2.14864	0.0316626
Wwc2	653.422	-0.107865	0.132869	-0.811813	0.416899
Stag1	656.696	-0.137221	0.124393	-1.10313	0.269972
Emcn	300.353	1.5877	0.274102	5.79237	6.94e-09
Igf2	728.455	-0.801739	0.322324	-2.48737	0.0128693
Sdc1	624.277	-0.221553	0.142641	-1.55322	0.12037
Kdm3b	644.874	0.167472	0.108522	1.54321	0.12278
Atrn	674.779	-0.216308	0.168144	-1.28644	0.198288
Baz2b	643.971	0.0166034	0.146673	0.1132	0.909872
Stk11	644.627	-0.293695	0.153366	-1.91499	0.0554942
Arhgef7	612.31	0.463543	0.175981	2.63404	0.00843745
S100a8	302.021	2.50551	0.433002	5.78638	7.19e-09
Capza2	644.81	0.260778	0.133545	1.95273	0.0508513
Shisa5	673.943	-0.0390471	0.144219	-0.270748	0.786585
Lama3	697.678	0.246708	0.18705	1.31895	0.187187
Ube3a	632.476	-0.178413	0.135758	-1.3142	0.18878
Gas2l3	20.9445	2.38155	0.411569	5.78651	7.19e-09
Hdgf	555.155	0.23133	0.118701	1.94885	0.0513128
Cttn	610.122	0.287402	0.149642	1.92059	0.0547829
Mfsd6	642.747	-0.339942	0.133141	-2.55324	0.0106726
Il10ra	101.377	1.39501	0.241451	5.77761	7.58e-09
Cfdp1	618.708	0.0504241	0.137303	0.367248	0.713434
Secisbp2l	666.83	0.214744	0.120057	1.78869	0.0736654
Gcn1l1	611.847	-0.0153104	0.124934	-0.122548	0.902465
Sltm	589.446	0.0137376	0.15707	0.0874616	0.930305
Mast4	608.092	0.408449	0.221376	1.84504	0.065031
Pnn	601.24	-0.0102816	0.127474	-0.080656	0.935716
Mall	649.854	0.0506327	0.19684	0.257228	0.797003
Mier1	608.731	-0.255167	0.118925	-2.14561	0.0319045
Mtus1	720.676	-0.141973	0.14802	-0.959151	0.337483
Phactr1	462.915	-0.978666	0.169556	-5.77192	7.84e-09
Rapgef6	672.074	-0.311785	0.104663	-2.97895	0.0028924
Bmx	1638	-0.971849	0.168381	-5.77172	7.85e-09
Adcy5	584.588	-0.45829	0.219118	-2.09152	0.0364818
Purb	637.125	0.188684	0.117258	1.60914	0.107585
Lman1	632.057	0.165034	0.152628	1.08128	0.279571
Rnf20	588.412	0.170488	0.13673	1.2469	0.212435
Zfp91	615.005	0.144769	0.116503	1.24262	0.214008
Kirrel	638.641	0.234232	0.152349	1.53747	0.124178
St13	572.874	0.117213	0.121265	0.966587	0.33375
Kdm5a	664.035	-0.218828	0.108483	-2.01716	0.0436783
Igfbp7	405.637	0.119195	0.26408	0.45136	0.65173
Ccr5	53.1327	2.27208	0.393739	5.77052	7.9e-09
Crk	597.845	0.160928	0.109303	1.47231	0.140936
Adgra3	675.275	-0.347017	0.156907	-2.2116	0.0269942
Gpi1	636.267	0.0491235	0.143639	0.341992	0.732357
Acbd3	563.056	0.0864853	0.111291	0.77711	0.437094
Ablim1	2147.68	-0.679651	0.117833	-5.76793	8.03e-09
Usp48	671.59	-0.252139	0.104526	-2.4122	0.0158567
Metap2	608.742	0.213131	0.124878	1.70671	0.0878758
Parvb	633.038	0.4278	0.165554	2.58404	0.00976494
Rbm5	627.213	-0.328635	0.162339	-2.02438	0.0429308
Plcb3	599.732	-0.436785	0.137642	-3.17335	0.0015069
H1f0	698.57	0.293045	0.178961	1.63748	0.10153
Als2cl	660.311	-0.340211	0.161586	-2.10544	0.0352528
Elf1	609.961	0.280597	0.131371	2.1359	0.0326872
Atxn2l	666.836	0.204387	0.118432	1.72577	0.0843888
Psmc3	599.464	0.0909364	0.113927	0.798198	0.424756
Rin2	675.365	-0.319857	0.119275	-2.68168	0.00732533
Osbpl9	646.947	-0.142927	0.140523	-1.01711	0.309102
Eif5a	561.458	0.333901	0.14514	2.30054	0.0214176
Man2b1	619.585	0.330957	0.118375	2.79583	0.00517661
Gltscr2	644.621	-0.21829	0.164696	-1.32541	0.185036
Trim8	600.59	-0.03187	0.152258	-0.209315	0.834202
Cct7	575.174	0.147113	0.109472	1.34384	0.179
Ccser2	640.089	-0.270675	0.124039	-2.18218	0.0290964
Tgfb1	571.607	0.462376	0.145725	3.17294	0.00150905
Zmynd11	619.077	-0.0450175	0.124905	-0.360413	0.718538
Dll1	594.275	0.372105	0.251627	1.47879	0.139195
Irf8	116.452	1.48515	0.25805	5.75527	8.65e-09
Pgrmc1	629.333	-0.447249	0.135953	-3.28973	0.00100282
Kdelc2	642.026	-0.262695	0.139636	-1.88128	0.0599339
Bmper	25.0659	2.41579	0.42142	5.73249	9.9e-09
Spg20	564.389	-0.620476	0.108541	-5.7165	1.09e-08
Hist1h2af	26.8719	2.29134	0.400965	5.71456	1.1e-08
Srsf5	693.789	-0.0749459	0.177651	-0.421872	0.673118
Eif4h	608.024	0.0696958	0.142686	0.488455	0.625228
Cbl	650.076	0.0345772	0.128177	0.269763	0.787343
Zbtb20	6196.87	-0.716929	0.125492	-5.71296	1.11e-08
Myadm	591.46	0.25906	0.150237	1.72434	0.0846467
Csf1	463.009	-0.289317	0.239921	-1.20589	0.227861
Snd1	636.143	0.247286	0.13644	1.81241	0.0699234
Atp2b2	549.003	-0.47505	0.339669	-1.39857	0.161943
Map3k11	566.08	0.00247145	0.125781	0.0196488	0.984324
Nmt1	560.611	0.141041	0.126466	1.11525	0.264745
Edem3	616.185	-0.224689	0.148629	-1.51174	0.130601
Zswim8	595.032	-0.0552601	0.119778	-0.461354	0.644545
Rab3gap1	635.392	-0.285123	0.109272	-2.60929	0.00907308
Pdlim5	642.335	-0.117597	0.120684	-0.974417	0.32985
Psmd2	555.121	0.288152	0.11168	2.58016	0.00987544
Rnf149	142.136	1.18262	0.207165	5.70857	1.14e-08
Sox17	645.437	-0.465147	0.232663	-1.99923	0.0455836
Rab12	619.727	-0.1989	0.119438	-1.66529	0.0958544
Anxa6	577.801	-0.0427797	0.124436	-0.34379	0.731004
G3bp2	618.457	0.120671	0.110817	1.08892	0.276188
Mybbp1a	561.732	-0.0220718	0.143393	-0.153925	0.877669
Aggf1	583.526	0.694547	0.216652	3.20582	0.00134678
Ralbp1	625.029	-0.268036	0.119302	-2.24669	0.0246596
Pcyox1	628.074	-0.314202	0.168832	-1.86103	0.0627399
Dido1	598.511	-0.0135687	0.139938	-0.0969623	0.922756
Clspn	49.4881	2.25646	0.395341	5.70764	1.15e-08
Tcf7l1	667.468	0.0845684	0.182369	0.463722	0.642847
Qrich1	613.844	0.110053	0.111598	0.986154	0.324057
Sf3a1	587.026	-0.264202	0.100284	-2.63453	0.00842534
Ccdc6	634.206	0.29939	0.119287	2.50983	0.0120791
Reep3	650.031	-0.117846	0.120552	-0.977558	0.328293
Dusp1	770.844	0.273574	0.427758	0.639553	0.522464
Sfr1	653.05	0.0465414	0.121303	0.383678	0.701217
Rfk	733.908	0.198717	0.155929	1.27441	0.20252
Rps3a1	611.526	-0.138588	0.146721	-0.944571	0.344878
Zfp207	579.831	0.0991519	0.139367	0.711445	0.476808
Tnxb	666.411	0.379748	0.24924	1.52362	0.127603
Ppp1r15b	558.948	-0.0781901	0.114171	-0.684851	0.493438
Srsf1	589.669	0.367565	0.141352	2.60035	0.00931275
Sh3bgrl2	62.6917	2.07703	0.364566	5.69727	1.22e-08
D17Wsu92e	624.903	0.10339	0.105518	0.979832	0.327169
Elovl5	639.255	-0.164194	0.149282	-1.09989	0.271379
Anxa7	628.938	-0.137256	0.178403	-0.769358	0.441681
Arrdc3	884.774	-0.13714	0.414331	-0.330991	0.740651
Paf1	565.979	-0.418515	0.128497	-3.25701	0.00112593
Gab2	659.576	0.194401	0.143624	1.35354	0.175883
Adrbk1	574.477	0.133997	0.120302	1.11384	0.265346
Khdrbs1	558.567	-0.0495541	0.128732	-0.384941	0.700281
Ppp2r5c	636.83	-0.0597871	0.138129	-0.432834	0.665135
Prkcdbp	583.328	0.198193	0.141161	1.40402	0.160313
Rcn1	625.721	-0.218309	0.127412	-1.71341	0.0866362
Ube3b	609.793	-0.0620324	0.11801	-0.525652	0.59913
Uso1	560.676	0.0364367	0.143022	0.254763	0.798906
Sri	644.161	-0.181121	0.117241	-1.54486	0.12238
Ubn1	611.499	0.0598047	0.100914	0.592633	0.553427
Dlg1	596.16	-0.305213	0.144618	-2.11048	0.0348172
Scaf1	579.691	-0.197911	0.0909689	-2.17559	0.0295863
Ralgapa2	596.316	-0.324901	0.137745	-2.35871	0.0183385
Tshz2	655.4	-0.0630979	0.195275	-0.323123	0.746602
Mdh2	598.884	0.289832	0.150856	1.92125	0.0546998
Kdelr2	588.441	0.255748	0.118839	2.15205	0.0313931
Slc44a1	634.374	0.0669069	0.14735	0.454067	0.649781
Paip2	607.423	-0.067296	0.123098	-0.546685	0.584595
Selt	594.069	0.142495	0.128673	1.10742	0.268114
Hist1h4f	21.1735	2.43904	0.428658	5.68995	1.27e-08
Zc3h4	610.42	-0.0236462	0.128125	-0.184556	0.853577
Syf2	599.577	-0.338997	0.116249	-2.91614	0.00354391
Caskin2	612.03	-0.0693082	0.138362	-0.500919	0.616428
Plxnb2	522.44	0.937813	0.165021	5.68298	1.32e-08
Fam21	607.907	0.164154	0.115479	1.42151	0.155168
Rabgap1	632.729	-0.385698	0.11801	-3.26834	0.00108179
Tacc2	646.257	-0.149502	0.161569	-0.92531	0.354805
Frmd4a	657.668	-0.216825	0.172154	-1.25948	0.207856
Map4k2	672.719	-0.237821	0.133342	-1.78355	0.0744966
Sec16a	565.235	-0.0866932	0.10902	-0.795203	0.426495
Pbx1	603.041	-0.211102	0.141188	-1.49519	0.134866
Aco2	619.676	-0.0419002	0.219943	-0.190504	0.848914
Strn3	575.469	-0.114848	0.120257	-0.955028	0.339564
Tmx3	652.187	-0.226429	0.157032	-1.44193	0.149322
Cox4i1	615.649	0.0423146	0.122371	0.345788	0.729502
Ptbp3	663.456	0.145972	0.127621	1.1438	0.252708
Nfe2l2	579.764	-0.297562	0.115609	-2.57388	0.0100566
Atp8b2	587.006	0.372996	0.159498	2.33856	0.0193583
Atp6ap1	597.509	-0.304214	0.144752	-2.10162	0.0355864
Gars	564.372	0.329139	0.138229	2.38111	0.0172606
Gtf3c1	601.59	0.0759871	0.125027	0.607765	0.543343
Pak2	576.25	-0.0200551	0.117106	-0.171256	0.864022
Prkcsh	561.008	0.240522	0.146893	1.63739	0.101548
Plek	138.021	1.47374	0.259463	5.67997	1.35e-08
Usp19	586.656	-0.00369433	0.12525	-0.0294957	0.976469
Setd1a	616.869	-0.174746	0.113098	-1.54509	0.122324
Usp7	603.798	0.0777046	0.130017	0.597651	0.550073
Suv420h1	618.401	-0.198324	0.1625	-1.22046	0.222291
Hs3st1	576.391	-0.0534292	0.181647	-0.294137	0.768653
Dchs1	581.11	0.398162	0.148533	2.68064	0.00734825
Krt18	538.205	0.33435	0.331072	1.0099	0.312543
Cdv3	565.223	0.348415	0.142214	2.44993	0.0142884
Ftl1	585.678	0.359904	0.185383	1.94141	0.0522088
Pcdhgc3	577.653	0.0690833	0.12314	0.561014	0.574788
Anpep	652.503	0.329482	0.145408	2.26592	0.0234562
Ubr2	578.908	-0.159663	0.117729	-1.35619	0.175039
Ddx24	613.729	-0.117691	0.146482	-0.803449	0.421715
Pds5b	598.378	-0.174476	0.10921	-1.59762	0.110128
Mta1	584.323	0.00668518	0.106095	0.0630111	0.949758
Tcerg1	570.059	-0.0494025	0.106082	-0.4657	0.64143
Stmn2	687.438	-0.156856	0.218253	-0.718688	0.472333
Bmp6	3663.57	-0.942961	0.166166	-5.67482	1.39e-08
Spint1	11.5041	2.53956	0.447698	5.67248	1.41e-08
Zfp148	617.28	-0.0453484	0.112476	-0.403182	0.686814
Pik3r1	567.178	0.499959	0.161813	3.08974	0.00200335
Saraf	574.627	-0.265174	0.12757	-2.07865	0.0376497
Senp6	606.026	0.265637	0.115123	2.30742	0.0210314
Ctla2a	399.536	2.06563	0.364515	5.66681	1.45e-08
Pdlim7	565.807	0.335864	0.145112	2.31452	0.0206394
Btbd7	599.032	-0.23025	0.144286	-1.59579	0.110536
Brd1	555.964	-0.0978013	0.125149	-0.781477	0.434522
Rrp1	558.702	-0.326485	0.131033	-2.49163	0.012716
C3ar1	35.196	2.13756	0.377283	5.66567	1.46e-08
Ddx21	484.386	0.242221	0.167001	1.45041	0.146943
Acacb	702.324	-0.40679	0.329016	-1.23638	0.216316
Laptm5	331.115	1.36426	0.240805	5.6654	1.47e-08
Snrnp70	554.786	0.0276966	0.142507	0.194353	0.845899
Dbnl	529.08	0.237447	0.135456	1.75295	0.0796106
Ttc28	2391.98	-0.553644	0.0981183	-5.64262	1.67e-08
Tmed9	549.305	-0.081098	0.124431	-0.651749	0.514563
Smpdl3a	657.175	-0.331784	0.198375	-1.67251	0.0944242
Omd	87.4601	-1.57304	0.278762	-5.64295	1.67e-08
Elmsan1	614.351	-0.0394632	0.217377	-0.181543	0.855942
Tmem63a	563.484	-0.35733	0.117672	-3.03666	0.00239219
Erap1	558.129	-0.203189	0.14701	-1.38215	0.166926
Phf20l1	571.008	0.141079	0.141715	0.995512	0.319487
Gmip	176.202	1.11066	0.197662	5.61901	1.92e-08
Uhmk1	582.54	-0.0608169	0.106226	-0.572524	0.566967
Sar1a	566.022	0.0373219	0.150266	0.248372	0.803847
Tnfaip2	557.337	0.184343	0.164702	1.11925	0.263032
Slc7a1	542.3	-0.396806	0.151537	-2.61854	0.00883063
Srp72	591.166	-0.0481289	0.124005	-0.38812	0.697927
Shoc2	567.488	-0.0528269	0.130174	-0.405819	0.684876
Clec4e	18.4616	2.4461	0.435384	5.61826	1.93e-08
Usp4	568.428	0.0184826	0.112117	0.164852	0.86906
Klhl24	654.937	-0.108423	0.152412	-0.711385	0.476846
Kdm2a	594.999	-0.158522	0.154111	-1.02862	0.303658
Trim44	582.948	0.0786041	0.115987	0.677697	0.497964
Bcl3	83.7861	1.51956	0.270707	5.61331	1.98e-08
Dynll1	453.562	0.267063	0.164381	1.62466	0.104235
Phldb1	496.737	0.175464	0.138594	1.26603	0.205503
Nfkbia	557.821	0.456968	0.372338	1.22729	0.219713
Git2	603.986	-0.219913	0.115033	-1.91174	0.0559095
Tbl1xr1	624.626	0.0137648	0.116858	0.117791	0.906233
Angptl4	58.5316	1.89774	0.338438	5.60735	2.05e-08
Zkscan1	617.259	-0.184874	0.15142	-1.22094	0.22211
Irf2	614.933	-0.196153	0.135626	-1.44627	0.1481
Arhgap35	607.663	-0.0795053	0.127407	-0.624026	0.53261
Rassf4	148.884	1.61188	0.287524	5.60605	2.07e-08
Anapc1	587.201	-0.057735	0.133308	-0.433094	0.664947
Tmco1	576.458	-0.207065	0.125509	-1.6498	0.0989848
Prdm2	599.656	-0.0630701	0.116192	-0.54281	0.587261
Rnf44	594.42	-0.208751	0.128661	-1.62249	0.104699
Susd6	628.295	-0.478799	0.158212	-3.02631	0.00247556
Ap3b1	577.508	-0.0230748	0.112499	-0.205111	0.837486
Myo5a	473.891	0.879049	0.156872	5.60361	2.1e-08
Fam114a1	558.352	0.073369	0.140435	0.522442	0.601362
Pcgf3	564.085	-0.154063	0.120821	-1.27513	0.202263
Puf60	539.028	-0.0782936	0.126975	-0.616606	0.537495
Fip1l1	538.316	0.0987986	0.107157	0.921998	0.35653
Ckap5	555.958	0.0340896	0.106011	0.321568	0.74778
Nbeal1	577.865	-0.432061	0.13996	-3.08702	0.00202171
Smc4	542.179	0.296667	0.141071	2.10297	0.0354683
Snx18	582.989	0.292778	0.154647	1.8932	0.058331
Ganab	547.621	-0.12265	0.115853	-1.05866	0.289753
Ptbp1	496.547	0.134409	0.122721	1.09524	0.273412
Sox7	630.047	-0.354075	0.181345	-1.9525	0.0508791
Ankfy1	569.45	-0.0396124	0.124434	-0.318341	0.750226
Edf1	512.881	0.162579	0.142765	1.13879	0.254792
Zmat2	552.722	-0.316258	0.139283	-2.27062	0.02317
Mvp	554.656	-0.304977	0.125691	-2.4264	0.0152494
Kdm5c	595.764	-0.0399577	0.163615	-0.244218	0.807062
Junb	527.77	0.220548	0.153968	1.43242	0.152024
Hnrnpdl	563.893	-0.0737215	0.151958	-0.485144	0.627574
Srpr	614.054	-0.163716	0.108282	-1.51195	0.130547
Tnfaip1	551.912	0.04375	0.128394	0.340749	0.733292
Wwp2	555.078	-0.244362	0.127936	-1.91003	0.0561293
Ddx23	546.691	-0.129602	0.14389	-0.900704	0.367746
Ppib	537.84	0.405387	0.138883	2.91892	0.00351251
Smurf2	558.109	-0.184583	0.158325	-1.16585	0.243676
Cct2	545.998	0.28893	0.119312	2.42163	0.0154512
Adam19	153.61	1.63216	0.291762	5.59413	2.22e-08
Vapb	560.766	-0.283624	0.129978	-2.18209	0.029103
Eif3f	574.343	0.182802	0.164637	1.11033	0.266856
Clasp1	577.533	0.0389001	0.140179	0.277504	0.781393
Slc38a10	532.498	0.0190449	0.138642	0.137367	0.890741
Etv6	552.673	0.328173	0.143276	2.29049	0.0219927
Osbp	549.811	-0.10322	0.124641	-0.828135	0.407594
Pcolce2	592.002	-0.517742	0.345425	-1.49886	0.133911
Inadl	119.383	-1.39083	0.248853	-5.58897	2.28e-08
Dgcr2	538.98	-0.308744	0.138873	-2.22321	0.0262014
Itgam	467.441	1.84072	0.329519	5.58609	2.32e-08
Mapre1	538.905	0.289501	0.166884	1.73475	0.0827859
Cmtm6	596.629	0.158477	0.125172	1.26607	0.205487
Man1b1	560.202	-0.425196	0.139067	-3.0575	0.00223191
Sh2b3	506.387	-0.0458165	0.139417	-0.328629	0.742436
Nub1	586.96	-0.263052	0.11426	-2.30221	0.0213231
Sec24d	523.649	-0.0194155	0.159104	-0.12203	0.902875
Srsf4	509.619	-0.00275572	0.138975	-0.0198289	0.98418
Myo1g	107.255	1.32458	0.237609	5.5746	2.48e-08
Ago2	545.305	0.201817	0.150737	1.33887	0.180614
Cul4a	559.664	0.0422861	0.114347	0.369803	0.711529
Usp22	544.016	-0.426679	0.130703	-3.2645	0.00109658
Degs2	79.7372	-1.45766	0.261721	-5.56951	2.55e-08
Ptpn6	240.427	1.31759	0.236618	5.56841	2.57e-08
Flt4	559.141	-0.113991	0.161751	-0.704731	0.480977
Xbp1	571.393	0.363302	0.133534	2.72066	0.00651508
Asph	534.103	-0.137855	0.123984	-1.11188	0.266191
Snx9	517.272	0.378424	0.15183	2.49241	0.0126879
Tmf1	538.7	0.229734	0.123269	1.86368	0.062366
Hnrnpl	574.107	0.185702	0.132948	1.3968	0.162473
Rpl7	611.62	-0.0540019	0.136409	-0.395881	0.692193
Pum1	557.446	0.0881295	0.106293	0.829116	0.407039
Rb1cc1	571.249	0.0889763	0.146271	0.608297	0.542991
Bzw1	528.428	0.297837	0.149667	1.99	0.0465911
Npm1	508.282	0.288746	0.106809	2.70337	0.00686395
Col6a2	575.063	1.07327	0.366753	2.9264	0.00342912
Cracr2b	541.175	-0.427737	0.144974	-2.95045	0.00317316
Lrch3	533.763	-0.138408	0.113399	-1.22054	0.222259
Nhsl1	600.319	-0.0989885	0.159826	-0.619351	0.535685
Ccl9	151.021	2.19013	0.393955	5.55934	2.71e-08
E2f8	41.9008	2.179	0.392099	5.55727	2.74e-08
Eif3h	568.437	-0.286465	0.118922	-2.40884	0.0160034
Fgl2	609.315	-0.604841	0.217275	-2.78376	0.00537331
Brd9	522.984	-0.0698124	0.150704	-0.463241	0.643191
Ppp2r1a	544.093	0.00377413	0.132712	0.0284385	0.977312
Pglyrp1	62.0374	2.02108	0.363817	5.5552	2.77e-08
Fez1	532.234	-0.900704	0.162159	-5.55446	2.78e-08
Rps7	504.769	0.0973715	0.169581	0.574188	0.56584
Rnf19a	599.703	-0.185566	0.254375	-0.7295	0.465696
9530068E07Rik	550.807	0.183745	0.128946	1.42497	0.154166
Sik3	570.179	-0.00483334	0.153568	-0.0314736	0.974892
Cntrl	536.302	0.175957	0.123288	1.4272	0.153521
Rhoc	564.534	0.275303	0.14813	1.85852	0.0630946
Rad23b	535.763	0.172929	0.115425	1.49819	0.134084
Atxn2	561.249	-0.134202	0.128642	-1.04322	0.296845
Dhx9	542.624	0.323004	0.132982	2.42893	0.0151434
Atp8b1	482.585	0.54735	0.195533	2.79927	0.00512187
Mtor	567.915	-0.212344	0.114786	-1.84991	0.0643259
Vsir	584.941	0.304626	0.164584	1.85089	0.0641854
Mrfap1	506.626	0.18388	0.112251	1.63811	0.101398
Dlgap4	519.098	-0.017076	0.114954	-0.148547	0.881911
Tpcn1	573.523	-0.0603566	0.149219	-0.404483	0.685858
Bst1	70.6211	1.93801	0.348894	5.55473	2.78e-08
Sh3bp4	568.591	-0.613302	0.193557	-3.16859	0.00153181
Sh3bp1	73.5029	1.34235	0.242122	5.54411	2.95e-08
Osmr	558.34	0.328177	0.171619	1.91224	0.0558449
Tspan18	190.72	1.62424	0.292977	5.5439	2.96e-08
Mill2	176.869	-1.12537	0.203055	-5.5422	2.99e-08
Pdzd8	534.517	0.272956	0.117429	2.32444	0.020102
Insr	687.434	0.508489	0.20043	2.53699	0.011181
Cdca3	23.7792	2.30954	0.418329	5.52086	3.37e-08
Rnasel	108.079	1.24338	0.225347	5.51764	3.44e-08
Bag1	508.215	0.229576	0.116183	1.97599	0.0481565
Pdzd2	544.328	-0.253867	0.14625	-1.73585	0.082591
Dync1li1	546.669	0.371522	0.15147	2.45277	0.014176
Btbd3	700.956	0.0834901	0.174045	0.479704	0.631438
Dnajc5	531.024	0.0179524	0.124382	0.144333	0.885238
Setbp1	977.937	-0.778733	0.141305	-5.511	3.57e-08
Ppp2r5a	606.069	-0.110805	0.183177	-0.604905	0.545242
Foxj2	516.511	-0.0286638	0.145643	-0.196809	0.843977
Foxo3	608.115	-0.359806	0.178872	-2.01153	0.0442695
Celf1	514.019	-0.127188	0.102813	-1.23709	0.216055
Atxn1	563.841	-0.0806382	0.177772	-0.453604	0.650114
Hgs	519.822	-0.230022	0.129319	-1.77872	0.0752855
Psmd4	495.528	0.176283	0.118022	1.49365	0.135268
Gpx1	1101.42	0.785975	0.142765	5.50539	3.68e-08
Sft2d2	851.067	-0.595992	0.108304	-5.50298	3.73e-08
Nek9	555.282	-0.368294	0.117578	-3.13235	0.00173415
Phf2	527.868	-0.246751	0.113234	-2.17913	0.0293221
1110037F02Rik	507.28	-0.0287177	0.109442	-0.2624	0.793013
Fabp4	675.009	0.563215	0.438214	1.28525	0.198705
Rpl32	546.426	0.296187	0.137414	2.15544	0.0311274
Elk3	687.083	0.694171	0.12625	5.49838	3.83e-08
Selplg	121.834	1.57061	0.285787	5.49571	3.89e-08
Stt3b	533.618	0.152157	0.117856	1.29104	0.196689
Plekhg5	550.006	-0.116998	0.122224	-0.957244	0.338444
Ppm1a	569.869	-0.171618	0.118893	-1.44346	0.148891
Rbms2	566.772	-0.447872	0.139279	-3.21565	0.0013015
Jund	490.623	0.103485	0.194318	0.532554	0.594342
Riok3	555.745	0.350996	0.13122	2.67488	0.0074757
Dennd4c	520.773	0.0183274	0.11974	0.153061	0.87835
Helz	535.603	-0.0366434	0.128504	-0.285155	0.775526
Ets1	542.499	0.269386	0.163833	1.64427	0.100121
Dnajc8	533.896	0.0234024	0.11704	0.199951	0.841519
Trib3	52.3624	-1.45418	0.264621	-5.49533	3.9e-08
Lmod1	426.024	-0.108087	0.354258	-0.305109	0.760283
Clec3b	501.749	0.505645	0.354942	1.42458	0.154277
Vwa5a	534.242	-0.035251	0.167117	-0.210936	0.832937
Ctsa	514.723	0.150369	0.127837	1.17626	0.239492
Polr2m	546.625	-0.115649	0.128218	-0.901977	0.367069
Sh3bp5	535.148	0.424696	0.167484	2.53574	0.0112211
Tmod2	484.677	-0.465095	0.154243	-3.01534	0.00256688
Tgfb1i1	528.4	-0.0295119	0.162581	-0.181521	0.855958
Ddost	494.019	-0.172458	0.119735	-1.44033	0.149774
Arnt	519.338	-0.150317	0.114073	-1.31772	0.187596
Thrap3	549.157	-0.0766177	0.11483	-0.667225	0.504628
Dazap2	535.698	-0.148117	0.128132	-1.15597	0.247692
Uhrf1	55.3597	1.72056	0.313138	5.49457	3.92e-08
Sec24c	522.488	-0.137998	0.123502	-1.11738	0.263831
Ahctf1	503.358	-0.402718	0.15716	-2.56248	0.0103929
Sec24b	531.687	-0.235029	0.121689	-1.93139	0.0534353
Fam32a	520.248	-0.117663	0.139311	-0.844604	0.398332
Akt3	507.471	-0.174346	0.132917	-1.31169	0.189626
Serping1	440.596	0.522921	0.244861	2.13558	0.0327135
Cdk17	499.997	-0.078971	0.143624	-0.549846	0.582425
Ppp3r1	504.535	0.175727	0.116144	1.51301	0.130278
Rab8b	505.811	0.301176	0.118064	2.55097	0.0107425
Ddx42	524.234	-0.243944	0.118192	-2.06397	0.0390207
Hadha	587.388	0.369099	0.19518	1.89106	0.0586158
Gabarap	540.334	0.104209	0.127944	0.814483	0.415368
Rbm27	523.02	-0.00464159	0.132748	-0.0349655	0.972107
Oxr1	547.126	-0.203086	0.124473	-1.63157	0.102769
Bdp1	527.307	0.0941199	0.152834	0.615833	0.538005
Gnb2	490.305	0.036103	0.133784	0.26986	0.787268
Paics	616.531	-0.108223	0.158054	-0.684724	0.493518
Akap11	543.662	-0.307701	0.125241	-2.45688	0.014015
Tead1	503.28	0.339392	0.183026	1.85434	0.0636909
Arid2	537.176	0.315098	0.146446	2.15163	0.0314263
Nek7	565.183	-0.0343198	0.133354	-0.257359	0.796902
Tmem131	522.491	0.300136	0.143333	2.09397	0.0362629
Ankrd12	508.931	-0.549215	0.185103	-2.96708	0.00300639
Med15	542.507	0.106649	0.13505	0.789699	0.429704
Fmnl3	511.52	0.226187	0.187765	1.20463	0.228347
Rbms1	537.925	0.278839	0.12303	2.26643	0.0234253
Tifab	42.3904	1.62738	0.29652	5.48826	4.06e-08
Asap1	483.396	0.183898	0.133206	1.38056	0.167416
Abl1	525.304	-0.139361	0.112859	-1.23483	0.216895
Ctbp1	544.896	-0.0292461	0.106724	-0.274034	0.784059
Uqcrc1	515.129	0.179789	0.142809	1.25895	0.208048
Ndel1	524.16	0.0059896	0.136094	0.0440107	0.964896
Khsrp	525.98	-0.00437903	0.101185	-0.0432776	0.96548
Gm10269	546.05	0.350328	0.144852	2.41852	0.015584
Srsf11	507.322	0.0362285	0.156836	0.230996	0.817318
Dcaf7	501.889	-0.0240736	0.127749	-0.188445	0.850528
Zfp646	531.403	-0.364006	0.121256	-3.00197	0.00268238
Otud4	486.749	-0.104334	0.137349	-0.759625	0.447479
Olfml2a	534.131	0.0238798	0.158631	0.150536	0.880341
Brap	532.467	-0.178152	0.144886	-1.2296	0.218846
Pitpnb	537.792	-0.331153	0.113848	-2.90872	0.00362909
Ube2l6	548.133	0.710527	0.342101	2.07695	0.0378063
Vti1b	503.728	-0.190663	0.131169	-1.45356	0.146068
Tbl1x	519.206	0.30578	0.108656	2.81421	0.00488978
Prkd2	511.33	-0.252311	0.136849	-1.84372	0.0652237
Nr1h2	512.773	-0.279795	0.147479	-1.89719	0.0578035
Pafah1b1	557.787	-0.119964	0.122331	-0.980652	0.326764
Ext2	501.844	0.0217965	0.138173	0.157748	0.874656
Acsl5	546.845	-0.034819	0.131245	-0.265297	0.79078
Pxdn	640.31	1.78291	0.325149	5.48337	4.17e-08
Brd3	494.448	0.0880954	0.137846	0.639084	0.522768
9430020K01Rik	5767.78	-0.61605	0.112584	-5.47192	4.45e-08
Mgat2	477.722	0.127511	0.169051	0.75428	0.450681
Adamts7	11.4231	2.29256	0.419108	5.4701	4.5e-08
Lyz2	1621.53	1.78455	0.326877	5.45939	4.78e-08
Gm2a	484.037	0.238983	0.113987	2.09657	0.0360313
Zfand3	542.335	0.110189	0.160765	0.685404	0.493089
Ralb	473.744	0.392071	0.198856	1.97163	0.048652
Kitl	582.281	-0.0186847	0.142316	-0.13129	0.895546
Trim25	542.481	0.0426697	0.148864	0.286636	0.774391
Itgav	466.261	0.14935	0.138448	1.07875	0.280701
Lrrc59	425.385	0.411411	0.16443	2.50204	0.012348
Fbrs	529.697	0.104629	0.161719	0.646983	0.517643
Cyb5b	507.332	0.244572	0.157476	1.55308	0.120405
Adnp	532.534	-0.160765	0.138023	-1.16477	0.244111
Pbk	8.31537	2.39472	0.438739	5.45819	4.81e-08
Gnai3	487.476	0.0588634	0.160733	0.366219	0.714202
Gbp9	501.803	-0.373673	0.173628	-2.15214	0.0313863
Acap2	499.367	0.2462	0.125134	1.9675	0.0491254
Htt	524.121	-0.130233	0.112495	-1.15768	0.246996
Fbxo11	477.154	0.0310967	0.143184	0.21718	0.828068
Rc3h2	505.348	-0.102238	0.160705	-0.636184	0.524656
Nova2	528.176	-0.0677668	0.148937	-0.455005	0.649106
Ipo5	453.807	0.0878834	0.109994	0.79898	0.424302
Itga8	338.992	-0.123526	0.373734	-0.330519	0.741008
Phip	497.226	0.0396135	0.151249	0.261909	0.793392
Ext1	579.296	-0.120206	0.157981	-0.760887	0.446724
Mlf2	492.452	0.251296	0.106043	2.36976	0.0177997
Ncf2	88.9642	1.81353	0.332418	5.45556	4.88e-08
Gapvd1	507.523	-0.0299499	0.125486	-0.238671	0.811361
Tbxas1	36.2096	1.88333	0.345631	5.44896	5.07e-08
Srsf6	491.067	0.228447	0.138944	1.64417	0.100141
Arhgef40	494.839	0.0657042	0.112338	0.584879	0.558629
Psmd7	465.161	-0.0755045	0.13826	-0.546105	0.584994
Txlna	490.257	-0.117813	0.114116	-1.03239	0.301888
Dhx15	472.182	0.161307	0.149311	1.08034	0.279991
Stx12	527.514	-0.152123	0.133778	-1.13714	0.255482
Zfp36	479.263	-0.0218266	0.184379	-0.118379	0.905767
Mical3	509.722	0.0825318	0.177003	0.466274	0.64102
Bmp2k	180.312	1.49833	0.275136	5.44577	5.16e-08
Siglec1	34.5863	2.29306	0.42152	5.43998	5.33e-08
Osbpl8	517.935	0.205784	0.132705	1.55068	0.120978
Nup214	506.105	-0.279613	0.140136	-1.99529	0.0460107
Suds3	517.906	-0.0624412	0.158353	-0.394317	0.693347
Cwc15	501.873	-0.00389593	0.122995	-0.0316756	0.974731
Ctsz	475.659	0.144352	0.168284	0.857787	0.39101
Mical1	516.917	-0.284283	0.168946	-1.68269	0.0924351
Arih1	516.275	-0.127735	0.119526	-1.06868	0.285212
Ssh1	504.932	-0.164714	0.133695	-1.23201	0.217945
Htatsf1	487.514	-0.121729	0.132489	-0.918786	0.358207
Rnf40	496.34	-0.00722311	0.139779	-0.0516751	0.958788
Gng12	488.192	0.145352	0.148976	0.975672	0.329227
Grk5	607.217	0.207189	0.126014	1.64417	0.100142
Zfp592	475.393	-0.140717	0.13057	-1.07771	0.281162
Gpd1	861.928	0.266856	0.444967	0.59972	NA
Ubqln2	474.207	-0.313568	0.148132	-2.11681	0.0342759
Cs	507.54	0.200222	0.168446	1.18864	0.234581
Fgfr3	530.003	-0.058627	0.236437	-0.24796	0.804165
Itch	520.837	0.0182904	0.144587	0.126501	0.899335
Mgea5	491.696	0.207797	0.133294	1.55894	0.119011
Aamp	473.158	-0.0363364	0.1298	-0.279942	0.779522
Pram1	61.5263	2.01858	0.371079	5.43975	5.34e-08
Ndfip1	478.448	-0.204598	0.177565	-1.15225	0.24922
Asxl1	500.352	-0.0750645	0.116795	-0.642705	0.520416
Ankrd50	551.34	-0.193631	0.136593	-1.41757	0.156316
Fam178a	479.435	-0.292963	0.14857	-1.97189	0.0486227
Mapk14	499.517	0.0528781	0.133666	0.395598	0.692402
Mertk	444	-0.140395	0.120645	-1.1637	0.244545
Afap1l1	504.02	-0.145748	0.18913	-0.770624	0.44093
Prr12	496.073	-0.236672	0.173299	-1.36568	0.172038
Iqsec1	496.975	0.341513	0.1698	2.01127	0.044297
Gramd4	510.385	0.0882195	0.135013	0.653417	0.513488
Ncam1	458.324	0.204283	0.172272	1.18582	0.235693
Rtf1	492.692	-0.105569	0.124758	-0.846194	0.397444
Bicd2	433.62	0.131551	0.117557	1.11904	0.263122
Dctn2	499.922	0.0572341	0.127673	0.448285	0.653948
Thoc2	489.854	-0.00794353	0.154802	-0.0513141	0.959075
Tmem176b	502.718	0.0329692	0.135086	0.244061	0.807184
Gnptab	451.967	-0.273334	0.125453	-2.17878	0.0293478
Ap1g1	490.319	0.0691289	0.114103	0.605844	0.544618
St6gal1	568.211	-0.374793	0.173572	-2.1593	0.0308271
Mkrn1	547.031	0.838553	0.367466	2.28199	0.0224901
Dbn1	202.56	1.35236	0.248646	5.43891	5.36e-08
Mapk1	504.973	0.0679582	0.141503	0.48026	0.631043
Rsrc2	484.908	-0.393485	0.135444	-2.90515	0.0036708
Arl6ip5	507.778	-0.209	0.163775	-1.27614	0.201907
Nfkb1	483.878	0.151714	0.12768	1.18823	0.234742
Tpd52l2	470.959	-0.246381	0.15263	-1.61424	0.106476
Zfp664	507.303	-0.0828551	0.127428	-0.650209	0.515557
Cep170	447.92	0.518723	0.158439	3.27396	0.00106051
Zfc3h1	523.81	0.248264	0.138708	1.78983	0.0734818
Crtap	455.389	-0.35675	0.121338	-2.94013	0.00328071
Cyb5a	488.639	0.0287864	0.138572	0.207736	0.835435
Pcyt1a	496.681	0.0749703	0.140231	0.53462	0.592913
Eif3g	454.321	-0.145565	0.127886	-1.13824	0.255021
Plxdc2	820.871	-0.712027	0.131039	-5.43371	5.52e-08
Tcf7l2	515.021	-0.0749883	0.133797	-0.560464	0.575163
Nptn	436.503	0.0309087	0.14882	0.207691	0.83547
U2surp	487.992	-0.198933	0.110091	-1.80698	0.0707655
Maea	447.907	0.0168367	0.147261	0.114333	0.908974
Tlk1	486.907	0.0282121	0.144133	0.195736	0.844817
Mef2c	475.714	-0.183053	0.151474	-1.20848	0.226863
Ecm1	444.759	0.0615149	0.109532	0.561617	0.574377
Ubn2	502.712	0.0212557	0.127879	0.166217	0.867986
Auts2	437.36	0.138033	0.186836	0.738794	0.460032
Acox1	513.192	-0.233275	0.131463	-1.77446	0.0759876
Hsp90aa1	350.554	0.210836	0.145031	1.45373	0.146022
Lims1	510.807	0.249279	0.127291	1.95834	0.05019
Sav1	517.641	0.22994	0.171931	1.3374	0.181093
Eef2k	484.469	-0.39869	0.148867	-2.67815	0.00740295
Sp3	517.079	-0.0742149	0.127852	-0.580474	0.561595
Csnk1e	486.56	-0.255293	0.13604	-1.8766	0.0605733
Dync1li2	459.806	-0.0260773	0.134774	-0.193489	0.846576
Fubp1	452.609	-0.0178694	0.149514	-0.119517	0.904866
Prkar2a	454.674	-0.224324	0.143927	-1.5586	0.119092
Rreb1	437.702	0.46265	0.174177	2.65622	0.00790231
Larp4b	515.895	0.116467	0.11398	1.02182	0.306868
Wls	501.984	-0.153684	0.151178	-1.01658	0.309354
Eif3l	467.576	0.0514528	0.141344	0.364025	0.715839
Tubb3	41.6519	2.19757	0.405333	5.42164	5.91e-08
Ldlrad4	517.487	-0.16477	0.129914	-1.2683	0.20469
Cdk12	497.928	-0.0878666	0.117486	-0.74789	0.454527
Fndc3a	473.171	-0.238935	0.146049	-1.63599	0.101841
Trak1	483.056	0.0905114	0.115691	0.782353	0.434007
Zc3hav1	487.805	0.0556672	0.118718	0.468902	0.63914
Ltbp1	431.835	0.189531	0.214458	0.88377	0.37682
Rab7	476.36	0.0912758	0.131932	0.691838	0.489039
Ubxn7	526.338	0.0691534	0.111991	0.617492	0.53691
Gbp4	401.32	-0.260684	0.205379	-1.26928	0.204341
Tmem109	676.597	-0.604103	0.111458	-5.42003	5.96e-08
Nab1	478.3	0.192177	0.112493	1.70834	0.0875725
Tbc1d8	607.136	-0.44541	0.24716	-1.80211	0.0715278
Krt80	501.967	-0.762328	0.261503	-2.91518	0.00355482
Dnase1l3	24.7587	2.24192	0.414036	5.4148	6.14e-08
Sema6d	519.428	0.455818	0.152607	2.98688	0.00281841
Pkib	11.3859	2.33633	0.431715	5.41173	6.24e-08
Fto	504.544	-0.224164	0.117468	-1.90829	0.0563534
Dip2b	474.445	-0.0390563	0.109207	-0.357634	0.720617
Gna11	435.44	-0.0676212	0.13399	-0.504674	0.613788
Ctps	447.978	-0.0989395	0.227908	-0.434121	0.6642
Grk6	494.678	0.173655	0.138473	1.25407	0.209816
Wbp5	461.412	0.18658	0.115274	1.61858	0.105539
Itm2c	491.889	0.447516	0.152978	2.92536	0.00344053
Nacc1	468.552	0.215973	0.148352	1.45581	0.145445
Pnrc1	501.879	0.141334	0.127378	1.10956	0.267187
Cul3	483.97	0.156813	0.121997	1.28539	0.198658
Prkd3	482.522	-0.154215	0.128667	-1.19856	0.2307
Polr2b	480.529	-0.221165	0.102311	-2.1617	0.0306409
Rab14	453.618	-0.0030436	0.145135	-0.0209708	0.983269
Rictor	489.584	-0.250684	0.169821	-1.47617	0.139899
Mdc1	444.95	-0.32544	0.135336	-2.40468	0.0161867
Cebpb	245.862	1.56886	0.28992	5.41133	6.26e-08
Fbxl3	511.389	-0.181159	0.146947	-1.23282	0.217643
Gbf1	457.151	-0.0432922	0.127102	-0.340608	0.733398
Gprc5a	501.695	0.0387991	0.240009	0.161657	0.871576
Fam193a	494.622	0.0103503	0.128679	0.0804349	0.935891
Ccdc47	465.865	-0.103758	0.144397	-0.718564	0.47241
Tob2	448.708	-0.333688	0.224341	-1.48742	0.136904
Atp6v0a1	507.61	-0.32871	0.149904	-2.1928	0.0283219
Fxr1	487.041	0.113433	0.136817	0.829083	0.407058
Pafah1b2	502.552	0.00715809	0.163383	0.0438117	0.965055
Sipa1l1	490.982	-0.268504	0.120707	-2.22442	0.02612
Foxm1	61.7626	1.59508	0.294978	5.40745	6.39e-08
Mdn1	459.973	-0.113386	0.140348	-0.807893	0.419152
Sympk	477.297	-0.123885	0.107609	-1.15125	0.249627
Tiam1	92.5877	1.55225	0.287213	5.40453	6.5e-08
Xrn2	519.472	0.118936	0.161234	0.737657	0.460723
Cx3cl1	464.405	-0.0471476	0.230293	-0.204729	0.837784
Tjp2	438.373	-0.0260162	0.167794	-0.155048	0.876783
Dctn4	506.774	-0.202744	0.111103	-1.82482	0.0680278
Rest	424.856	0.405207	0.131442	3.08279	0.00205069
Rhou	65.4704	1.85241	0.3432	5.39748	6.76e-08
Rara	424.004	0.230527	0.132187	1.74394	0.0811693
Man2b2	444.648	-0.268681	0.140318	-1.91481	0.0555173
Ehmt2	425.848	0.10504	0.121046	0.867765	0.385523
Pkn1	470.847	0.0321178	0.14592	0.220106	0.825789
Slain2	477.607	0.310015	0.138086	2.24509	0.0247625
Ankrd40	473.779	-0.0466563	0.135996	-0.34307	0.731546
Stk24	483.884	0.404164	0.137726	2.93455	0.00334029
Dhrs3	527.677	-0.486017	0.195623	-2.48445	0.012975
Stau1	472.889	-0.282683	0.108086	-2.61536	0.00891341
Lrp10	448.499	0.427969	0.133125	3.2148	0.00130534
Pan3	472.085	-0.0186316	0.129764	-0.143581	0.885831
Ciz1	459.466	-0.31143	0.155474	-2.0031	0.0451664
Dnmt1	389.325	0.494848	0.184631	2.6802	0.00735791
Pdxdc1	450.32	0.000543668	0.117101	0.00464273	0.996296
Ube2o	486.704	0.926368	0.340004	2.72458	0.00643836
G3bp1	428.947	0.167365	0.151312	1.10609	0.268687
Dnajc13	487.089	0.10583	0.119673	0.88433	0.376518
D15Ertd621e	465.969	0.372481	0.153507	2.42647	0.0152464
Phc3	466.123	-0.242497	0.111403	-2.17676	0.0294981
Mt1	432.89	0.0331193	0.404568	0.0818634	0.934755
Dlst	489.779	0.34772	0.163867	2.12197	0.0338406
Pkhd1l1	2471.75	-0.892634	0.165386	-5.39729	6.77e-08
Exoc6	489.256	0.0638524	0.148325	0.430489	0.66684
Tgfbr3	467.107	-0.178381	0.187301	-0.952375	0.340907
Pnp	299.747	0.847053	0.157021	5.39453	6.87e-08
Ubqln1	399.719	0.150652	0.139212	1.08218	0.279173
Plbd2	427.145	-0.163604	0.141914	-1.15284	0.248974
Pdgfrb	435.409	-0.171068	0.186186	-0.918805	0.358197
Fam208a	493.74	-0.265454	0.175075	-1.51623	0.129461
Cdc42se2	429.619	0.0124356	0.173078	0.0718493	0.942722
Snx3	448.44	0.344353	0.125178	2.7509	0.00594327
Tceb3	435.16	0.0186967	0.119444	0.156531	0.875615
Psmc1	476.326	-0.131142	0.123127	-1.0651	0.286832
Dmxl1	467.321	0.00122923	0.151099	0.00813527	0.993509
Fnip2	484.151	-0.221085	0.160755	-1.3753	0.16904
S100a11	373.48	0.830159	0.154263	5.38145	7.39e-08
Zmynd8	483.814	0.357374	0.137256	2.6037	0.00922224
Ergic3	453.989	-0.384891	0.143368	-2.68464	0.00726084
Wac	459.723	-0.0901532	0.14062	-0.641114	0.521448
Plat	448.178	0.213718	0.208986	1.02264	0.306477
Cdk13	476.082	-0.10903	0.113151	-0.963582	0.335255
Fech	510.597	0.894835	0.335606	2.66633	0.0076685
Zdhhc5	443.914	0.0977812	0.127087	0.769403	0.441654
Ogt	503.355	-0.0844734	0.173678	-0.486379	0.626699
Ppp6r3	465.863	0.108959	0.135215	0.80582	0.420347
Cul1	470.5	0.293911	0.151517	1.93979	0.0524048
Gdi1	462.171	-0.334353	0.119023	-2.80915	0.00496727
Pik3c2a	467.969	0.269614	0.166541	1.61891	0.105467
Trpv4	469.408	-0.0506219	0.171712	-0.294808	0.768141
Ensa	473.982	-0.387053	0.153015	-2.5295	0.0114224
Lamp2	468.066	0.425938	0.131503	3.23899	0.00119953
Dnaja2	427.426	-0.0243586	0.136246	-0.178784	0.858107
Ice1	437.259	-0.231553	0.13756	-1.68329	0.0923183
Colgalt1	430.767	0.531319	0.194096	2.7374	0.00619269
Tor1aip2	488.385	0.386047	0.139459	2.76818	0.00563704
Hnrnpr	471.922	-0.292705	0.132036	-2.21687	0.0266322
Ralgapb	475.532	-0.0845541	0.147642	-0.572699	0.566849
AI314180	452.986	-0.339754	0.128578	-2.64241	0.00823191
Raly	419.974	0.180478	0.163572	1.10336	0.269872
Rnf187	471.325	-0.160452	0.127517	-1.25828	0.208289
Phf12	411.978	-0.113763	0.136311	-0.834589	0.403949
Slc25a3	429.665	0.0787574	0.129737	0.607056	0.543813
Far1	499.986	0.0355968	0.156813	0.227002	0.820422
Rasgrf2	922.11	-0.945648	0.175944	-5.37472	7.67e-08
Fkbp8	455.469	-0.0560841	0.13829	-0.405553	0.685071
Msl2	449.143	-0.184635	0.128849	-1.43296	0.15187
Tcf12	475.736	-0.170438	0.144045	-1.18323	0.236719
Abl2	436.215	0.0185556	0.18659	0.0994458	0.920784
Fnbp4	474.256	0.162072	0.145194	1.11624	0.26432
Eif4e2	434.615	0.458619	0.153811	2.9817	0.00286656
Rab27a	537.328	0.0215954	0.156557	0.13794	0.890288
Jup	500.372	-0.268553	0.178299	-1.50619	0.132017
Endod1	446.252	0.40316	0.193732	2.08102	0.0374323
Atp1b3	468.186	0.419574	0.148551	2.82444	0.0047364
Olfm4	17.9019	2.39516	0.445836	5.37229	7.77e-08
Mta2	434.622	0.298841	0.130137	2.29636	0.0216555
Surf4	431.336	0.420225	0.1318	3.18835	0.00143085
Rhog	131.396	0.96299	0.179556	5.36317	8.18e-08
Stk40	384.799	0.103257	0.155404	0.664445	0.506406
Tab2	478.451	0.0422931	0.118544	0.356771	0.721263
Mylip	553.897	-0.386199	0.207309	-1.86291	0.0624744
Trpm7	492.526	-0.170766	0.155143	-1.1007	0.271025
Map2k2	439.88	0.174364	0.133911	1.30209	0.192887
Pim3	485.647	0.0510116	0.260337	0.195944	0.844654
Chst15	490.337	-0.564665	0.210756	-2.67924	0.00737898
Upf2	464.782	-0.134985	0.177813	-0.759139	0.44777
Immt	445.321	0.0277968	0.143573	0.193607	0.846483
Irf2bpl	445.962	-0.184071	0.14799	-1.24381	0.213571
Clec12a	64.551	2.00326	0.373634	5.36154	8.25e-08
Ldb1	466.312	-0.218477	0.140325	-1.55693	0.119486
Glce	505.622	-0.510179	0.186907	-2.72958	0.00634144
Smarcc1	454.537	0.392701	0.157734	2.48964	0.0127873
Creb1	434.446	-0.161006	0.120641	-1.33459	0.182012
Lurap1	96.1502	-1.24709	0.233226	-5.34711	8.94e-08
Rnase4	476.837	-0.476659	0.188846	-2.52406	0.0116009
Txnrd1	402.033	0.528296	0.165433	3.19341	0.00140605
Gak	430.752	0.0776002	0.143734	0.539888	0.589274
Kmt2b	445.71	-0.0598094	0.141076	-0.423952	0.671601
Kdm7a	345.252	0.800628	0.150101	5.33394	9.61e-08
Neil3	7.87057	2.38007	0.446407	5.33162	9.73e-08
Dhx16	451.214	-0.227725	0.148864	-1.52974	0.12608
Ip6k1	483.877	-0.148064	0.13957	-1.06086	0.288753
Ctcf	448.842	-0.0854182	0.131205	-0.65103	0.515027
Slfn9	57.1531	1.80192	0.338002	5.33108	9.76e-08
Samd9l	470.771	-0.173553	0.163947	-1.05859	0.289788
Iws1	444.341	-0.0570683	0.130359	-0.437777	0.661548
Nynrin	470.762	-0.410251	0.130535	-3.14284	0.00167319
Dyrk1a	459.713	0.0286382	0.148764	0.192508	0.847345
Ly6a	418.925	0.635956	0.217204	2.92792	0.0034124
Ahcyl1	471.294	-0.108551	0.132733	-0.817812	0.413464
Tsc2	466.431	-0.209731	0.136468	-1.53685	0.12433
[truncated: 16,589 more rows]

## Sheet: Gene Ontology Enrichment
Category	Term	Count	PValue	Genes	Fold Enrichment
GOTERM_BP_DIRECT	GO:0002376~immune system process	49	2.7388e-19	S100A8, LY86, S100A9, PGLYRP1, C1QC, TLR8, TLR9, CFP, CLEC4E, CFH, LTF, CLEC4A2, SYK, BCL10, ADGRE1, LYN, LILRB4A, NLRP3, CLEC4N, PRKCB, C1QA, CD84, C1QB, SERPINA3G, CD300LF, H2-AA, CLEC5A, SEMA4A, CD244, FGR, IL4RA, UNC93B1, IFI30, CD74, MEFV, NRROS, INPP5D, CSF1R, HAVCR2, HCK, ANXA1, MYO1G, H2-AB1, FCGR1, PIRB, LCN2, H2-EB1, RNF19B, THEMIS2	4.77968
GOTERM_BP_DIRECT	GO:0006954~inflammatory response	36	1.23997e-11	C3AR1, CCL2, S100A8, AIF1, LY86, CCR1, S100A9, CCL9, CCL8, PF4, SGMS1, KIT, CXCL12, TLR8, TLR9, MEFV, CHIL1, NRROS, CSF1R, HAVCR2, LYN, NCF1, HCK, EPHX2, ACKR1, ANXA1, NLRP3, RPS6KA5, CYBB, CCR5, CCR2, PLA2G7, THEMIS2, SELE, PTAFR, BMP6	3.90972
GOTERM_BP_DIRECT	GO:0030335~positive regulation of cell migration	27	3.69348e-11	C3AR1, FGR, AIF1, CCR1, KIT, ITGB3, CXCL12, MMP2, DAB2, TIAM1, LAMB1, CSF1R, COL18A1, FLT1, LYN, ZFP703, IGF1, MYO1F, MMP14, MCAM, KDR, CORO1A, SYNE2, ITGA6, COL1A1, SEMA4A, PLAU	4.969
GOTERM_BP_DIRECT	GO:0045087~innate immune response	37	2.06049e-10	CD244, FGR, S100A8, LY86, S100A9, PGLYRP1, UNC93B1, FES, C1QC, TLR8, TLR9, CFP, MEFV, CLEC4E, CFH, NRROS, FCER1G, CLEC4A2, CSF1R, TYROBP, SYK, HAVCR2, BCL10, LYN, HCK, BMX, ANXA1, NLRP3, FCGR1, CLEC4N, LCN2, CD84, C1QA, C1QB, CYBB, JAK1, CLEC5A	3.45575
GOTERM_BP_DIRECT	GO:0007229~integrin-mediated signaling pathway	18	3.60648e-10	VAV3, PLEK, FGR, COL3A1, ITGB2, ITGB3, VAV1, ITGAM, ITGAX, RCC2, ITGA6, PRAM1, FCER1G, ADAM19, SYK, ADAM9, TYROBP, ITGA2B	7.23087
GOTERM_BP_DIRECT	GO:0019886~antigen processing and presentation of exogenous peptide antigen via MHC class II	9	6.38219e-10	FCGR2B, H2-EB1, UNC93B1, CTSE, IFI30, FCER1G, H2-AA, H2-AB1, CD74	24.0168
GOTERM_BP_DIRECT	GO:0002250~adaptive immune response	20	5.51904e-09	HAVCR2, BCL10, CD244, ADGRE1, LYN, LILRB4A, ANXA1, UNC93B1, MYO1G, CTSS, CD74, CLEC4N, PRKCB, CD84, PIRB, SERPINA3G, CLEC4A2, RNF19B, SEMA4A, SYK	5.37547
GOTERM_BP_DIRECT	GO:0007067~mitotic nuclear division	28	7.35669e-09	KIF23, ANLN, CEP55, AURKB, TTC28, INCENP, CDCA2, CCNA2, ASPM, TUBB3, HELLS, CDCA3, CDK1, KIF11, CCNF, TPX2, NUSAP1, BIRC5, CENPE, KNSTRN, UBE2C, NCAPD2, CCNB2, RCC2, SPAG5, PLK1, BUB1B, CIT	3.77641
GOTERM_BP_DIRECT	GO:0007049~cell cycle	44	8.68061e-09	KIF23, CLSPN, PRC1, TICRR, FOXM1, E2F7, E2F8, ANLN, CEP55, TTC28, AURKB, INCENP, CDCA2, H2AFX, CCNA2, ASPM, HELLS, CDCA3, CDK1, KIF11, MKI67, CCNF, TPX2, NUSAP1, CENPE, BIRC5, UBE2C, KNSTRN, MCM5, GSG2, NCAPD2, SGOL2A, RASSF4, UHRF1, CDKN1A, CCNB2, MAPK6, RCC2, PLK1, SPAG5, BUB1B, CIT, GADD45A, MELK	2.67723
GOTERM_BP_DIRECT	GO:0007155~cell adhesion	38	1.07563e-08	ATP1B1, OLFM4, CYP1B1, CLSTN1, CDH1, L1CAM, ITGB2, 9430020K01RIK, ITGB3, FES, ITGAM, LAMB2, CD44, ITGAX, COMP, EMB, LAMB1, SELPLG, ADAM9, COL18A1, BMX, NID1, MFGE8, CELSR1, EMILIN2, MCAM, COL5A1, CD84, SIGLEC1, OMD, LAMA4, COL14A1, ITGA6, CD33, LAMC1, ADAM12, SELE, ITGA2B	2.92714
GOTERM_BP_DIRECT	GO:0006935~chemotaxis	18	1.57993e-08	C3AR1, CCL2, FLT1, S100A8, LYN, CCR1, S100A9, CCL9, CCL8, NCKAP1L, PF4, KIT, FES, CXCL12, LSP1, CCR5, CCR2, PTAFR	5.69891
GOTERM_BP_DIRECT	GO:0051301~cell division	32	2.68143e-08	KIF23, PRC1, ANLN, CEP55, TTC28, AURKB, INCENP, SPG20, CDCA2, CCNA2, ASPM, HELLS, CDCA3, KIF14, CDK1, KIF11, CCNF, TPX2, NUSAP1, CENPE, BIRC5, KNSTRN, UBE2C, MCM5, NCAPD2, SGOL2A, CCNB2, RCC2, SPAG5, PLK1, BUB1B, CIT	3.19654
GOTERM_BP_DIRECT	GO:0016477~cell migration	22	4.44495e-08	CTHRC1, LURAP1, FLT1, VAV3, FSCN1, ITGB3, MMP14, PALLD, MDK, MMP2, COL5A1, KDR, CORO1A, CD44, TIAM1, CDC42BPA, JAK1, LAMC1, ADAMTS12, LAMB1, LCP1, ADAM9	4.30319
GOTERM_BP_DIRECT	GO:0045766~positive regulation of angiogenesis	17	1.42561e-07	C3AR1, FLT1, CYP1B1, ITGB2, ITGB3, PRKCB, KDR, GATA2, CYBB, PTGIS, CHIL1, LRG1, SFRP2, HMOX1, RRAS, RUNX1, DDAH1	5.24886
GOTERM_BP_DIRECT	GO:0030593~neutrophil chemotaxis	13	2.54858e-07	CCL2, VAV3, S100A8, S100A9, CCL9, CCL8, NCKAP1L, FCER1G, ITGB2, VAV1, ITGAM, FCGR3, SYK	7.03875
GOTERM_BP_DIRECT	GO:0000281~mitotic cytokinesis	9	8.53322e-07	KIF23, PLK1, CENPA, KIF4, CFL1, NUSAP1, SPTBN1, ANLN, CEP55	11.2079
GOTERM_BP_DIRECT	GO:0018108~peptidyl-tyrosine phosphorylation	12	1.07335e-06	PTPN6, FLT1, LYN, FGR, HCK, JAK1, KIT, FES, MELK, CSF1R, SYK, KDR	6.89714
GOTERM_BP_DIRECT	GO:0006955~immune response	23	4.27163e-06	FYB, CD244, CCL2, CCR1, CCL9, CCL8, H2-AB1, PF4, CTSS, CXCL12, VAV1, CD74, TLR9, CCR5, FCGR2B, CLEC4E, CCR2, IRF8, H2-EB1, NRROS, H2-AA, BMP6, LCP2	3.15908
GOTERM_BP_DIRECT	GO:0008360~regulation of cell shape	16	4.7549e-06	FMNL1, CCL2, FGR, HCK, PLXNB2, ANXA1, KIT, FES, RHOU, KDR, MYO10, CORO1A, EPS8, PLEKHO1, SEMA4A, CSF1R	4.30037
GOTERM_BP_DIRECT	GO:0001525~angiogenesis	21	7.01457e-06	PTPRB, COL18A1, EMCN, FLT1, VAV3, CYP1B1, CCL2, PDE3B, MFGE8, ELK3, MMP14, MCAM, MMP2, KDR, HMOX1, CCR2, CALCRL, PLAU, SEMA4A, SYK, ANGPTL4	3.28263
GOTERM_BP_DIRECT	GO:0030199~collagen fibril organization	9	7.26164e-06	COL14A1, CYP1B1, SFRP2, COL3A1, COL1A2, COL1A1, COL5A2, SERPINH1, COL5A1	8.62142
GOTERM_BP_DIRECT	GO:0022409~positive regulation of cell-cell adhesion	7	9.92453e-06	MYO10, CCL2, CCR5, ITGA6, SMAD7, L1CAM, CDH1	13.0758
GOTERM_BP_DIRECT	GO:0045576~mast cell activation	6	1.43566e-05	FYB, BCL10, FCGR2B, FCER1G, FCGR3, LCP2	17.2428
GOTERM_BP_DIRECT	GO:0030097~hemopoiesis	12	1.77182e-05	GATA2, PICALM, LYN, CCR2, TTC7, CNN2, KIT, RUNX1, RUNX3, MELK, CSF1R, KDR	5.21295
GOTERM_BP_DIRECT	GO:0090026~positive regulation of monocyte chemotaxis	6	2.18428e-05	CCL2, AIF1, CCR1, CCR2, PLA2G7, CXCL12	16.0112
GOTERM_BP_DIRECT	GO:0050729~positive regulation of inflammatory response	10	4.2241e-05	CCL2, S100A8, CCR5, S100A9, CCR2, CCL9, CCL8, CTSS, IL17RA, TLR9	5.93008
GOTERM_BP_DIRECT	GO:0035556~intracellular signal transduction	26	8.00265e-05	STK17B, KIT, GMIP, TIAM1, HMOX1, INPP5D, DCLK1, SYK, PTPN6, VAV3, LYN, PLEK, SOCS3, SMAD7, BMX, NFAM1, VAV1, GSG2, PRKCB, RPS6KA5, TNS2, CDC42BPA, JAK1, CIT, UNC13B, LCP2	2.42837
GOTERM_BP_DIRECT	GO:0038083~peptidyl-tyrosine autophosphorylation	8	9.50635e-05	LYN, FGR, HCK, BMX, JAK1, FES, SYK, KDR	7.28966
GOTERM_BP_DIRECT	GO:0070098~chemokine-mediated signaling pathway	9	9.88514e-05	GPR35, CCL2, CCR1, CCR2, ACKR1, CCL9, CCL8, PF4, CXCL12	6.11337
GOTERM_BP_DIRECT	GO:0050728~negative regulation of inflammatory response	11	0.000107039	PTGIS, MEFV, CD44, SOCS3, APOE, PGLYRP1, PBK, CALCRL, NLRP3, CTLA2A, NT5E	4.72362
GOTERM_BP_DIRECT	GO:0071356~cellular response to tumor necrosis factor	12	0.000173921	LCN2, ACTR3, ADAMTS7, CCL2, OCSTAMP, CHIL1, CCL9, CCL8, COL1A1, SGMS1, ADAMTS12, DBN1	4.07558
GOTERM_BP_DIRECT	GO:0042590~antigen processing and presentation of exogenous peptide antigen via MHC class I	4	0.000181976	IFI30, FCER1G, FCGR1, FCGR3	29.8876
GOTERM_BP_DIRECT	GO:0006468~protein phosphorylation	32	0.000185583	RNASEL, FGR, STK17B, BMPR2, TRIB3, AURKB, KIT, FES, RUNX3, DCLK1, CSF1R, SYK, CDK1, FLT1, LYN, HCK, BMX, BIRC5, PBK, GSG2, PRKCB, KDR, RPS6KA5, MAPK6, PLK1, CFL1, CDC42BPA, BMP2K, JAK1, BUB1B, CIT, MELK	2.07553
GOTERM_BP_DIRECT	GO:0050727~regulation of inflammatory response	9	0.000207884	SBNO2, S100A8, LYN, S100A9, ANXA1, PIK3AP1, ADAMTS12, NLRP3, TLR9	5.51206
GOTERM_BP_DIRECT	GO:0031668~cellular response to extracellular stimulus	6	0.00024074	CDKN1A, ITGA6, LYN, AIF1, SFRP2, BMP6	10.189
GOTERM_BP_DIRECT	GO:0016064~immunoglobulin mediated immune response	6	0.00024074	BCL10, FCGR2B, IL4RA, FCER1G, INPP5D, CD74	10.189
GOTERM_BP_DIRECT	GO:0071347~cellular response to interleukin-1	10	0.000277341	LCN2, ADAMTS7, CCL2, CEBPB, PTGIS, CHIL1, CCL9, CCL8, ADAMTS12, MYC	4.66994
GOTERM_BP_DIRECT	GO:0002523~leukocyte migration involved in inflammatory response	5	0.000296753	CCL2, S100A8, S100A9, ITGB2, ITGAM	14.369
GOTERM_BP_DIRECT	GO:0000070~mitotic sister chromatid segregation	6	0.000300906	PLK1, CENPA, SPAG5, NUSAP1, KNSTRN, CIT	9.74596
GOTERM_BP_DIRECT	GO:0007169~transmembrane receptor protein tyrosine kinase signaling pathway	11	0.000340312	FLT1, LYN, FGR, HCK, BMX, JAK1, KIT, CSF1R, SYK, LCP2, KDR	4.10955
GOTERM_BP_DIRECT	GO:0034162~toll-like receptor 9 signaling pathway	4	0.000356723	HAVCR2, UNC93B1, PIK3AP1, TLR9	24.9063
GOTERM_BP_DIRECT	GO:0007159~leukocyte cell-cell adhesion	6	0.00037181	ITGB2, L1CAM, SELE, NT5E, ITGAM, SYK	9.33988
GOTERM_BP_DIRECT	GO:0000910~cytokinesis	7	0.000405061	KIF23, PRC1, PLK1, INCENP, SPG20, BIRC5, CIT	7.06801
GOTERM_BP_DIRECT	GO:0042127~regulation of cell proliferation	17	0.000414876	FGR, HCK, FOXM1, IL4RA, ANXA1, NR3C2, BMX, BMPR2, S100A11, IGF1, PF4, SPARC, FES, SFRP2, JAK1, CNN2, PLAU	2.79785
GOTERM_BP_DIRECT	GO:0031532~actin cytoskeleton reorganization	8	0.000439328	PHACTR1, EPS8, PLEK, S100A9, CDC42BPA, ANXA1, PTPN1, KIT	5.74762
GOTERM_BP_DIRECT	GO:0006909~phagocytosis	8	0.000439328	GATA2, CORO1A, HCK, IRF8, ANXA1, MYO1G, ITGB2, VAV1	5.74762
GOTERM_BP_DIRECT	GO:0007010~cytoskeleton organization	11	0.000466803	LSP1, ABLIM1, FMNL1, GPR35, CCL2, UGT8A, HCK, CFL1, CDC42BPA, CNN2, RHOU	3.95149
GOTERM_BP_DIRECT	GO:0033630~positive regulation of cell adhesion mediated by integrin	5	0.000542962	PTPN6, NCKAP1L, ITGB3, SYK, ADAM9	12.4532
GOTERM_BP_DIRECT	GO:0070374~positive regulation of ERK1 and ERK2 cascade	15	0.000544057	HAVCR2, TNFAIP8L3, CCL2, CCR1, CCL9, CCL8, ITGB3, CD74, KDR, GLIPR2, BMPER, ARRB2, CD44, CHIL1, CSF1R	2.98081
GOTERM_BP_DIRECT	GO:0007059~chromosome segregation	10	0.000615455	SGOL2A, KIF11, SPAG5, INCENP, CDCA2, CENPF, BIRC5, CENPE, KNSTRN, TOP2A	4.1977
GOTERM_BP_DIRECT	GO:0043306~positive regulation of mast cell degranulation	5	0.000708752	GATA2, FGR, IL4RA, FCER1G, SYK	11.6748
GOTERM_BP_DIRECT	GO:0007051~spindle organization	5	0.000708752	KIF11, SPAG5, AURKB, KNSTRN, ASPM	11.6748
GOTERM_BP_DIRECT	GO:0042493~response to drug	21	0.000836782	COL18A1, CDK1, VAV3, LYN, LGALS1, ANXA1, ATP1A3, NCKAP1L, CDH1, PDE3A, MMP2, MDK, CBX7, PRKCB, KDR, LCN2, CYBB, CDKN1A, SFRP2, COL1A1, DUSP6	2.31431
GOTERM_BP_DIRECT	GO:0050870~positive regulation of T cell activation	5	0.000907391	BCL10, CORO1A, CCDC88B, CCL2, CCR2	10.9881
GOTERM_BP_DIRECT	GO:0002576~platelet degranulation	4	0.000959622	PFN1, LYN, PLEK, CFL1	18.6798
GOTERM_BP_DIRECT	GO:0030198~extracellular matrix organization	11	0.000961162	RECK, COL18A1, PXDN, LAMA4, LAMB2, COMP, BCL3, SPINT1, NID1, LAMC1, LAMB1	3.60486
GOTERM_BP_DIRECT	GO:0007160~cell-matrix adhesion	9	0.00111543	ITGA6, TIAM1, COL3A1, ITGB2, NID1, ITGB3, ADAMTS12, ITGA2B, ADAM9	4.31071
GOTERM_BP_DIRECT	GO:0045579~positive regulation of B cell differentiation	5	0.0011422	NCKAP1L, INPP5D, MMP14, PNP, SYK	10.3776
GOTERM_BP_DIRECT	GO:0016601~Rac protein signal transduction	5	0.0014165	EPS8, TIAM1, AIF1, RHOU, RHOG	9.83145
GOTERM_BP_DIRECT	GO:0006801~superoxide metabolic process	5	0.0014165	SH3PXD2B, CYBB, SH3PXD2A, NCF2, NRROS	9.83145
GOTERM_BP_DIRECT	GO:0050776~regulation of immune response	6	0.00147773	CLEC12A, FCER1G, CDH1, FCGR1, FCGR3, SYK	7.00491
GOTERM_BP_DIRECT	GO:0014068~positive regulation of phosphatidylinositol 3-kinase signaling	8	0.0015503	PTPN6, FLT1, FGR, HCLS1, IGF1, PIK3AP1, PRR5L, KDR	4.66994
GOTERM_BP_DIRECT	GO:0000086~G2/M transition of mitotic cell cycle	6	0.00170389	CDKN1A, ABCB1A, PLK1, FOXM1, BIRC5, CIT	6.79264
GOTERM_BP_DIRECT	GO:0006334~nucleosome assembly	10	0.00187327	HIST2H3B, HIST1H2BB, HIST2H2BB, HIST1H1D, HIST1H4A, HIST1H1B, CENPA, HIST1H1A, HIST1H4F, SMARCA2	3.59226
GOTERM_BP_DIRECT	GO:0019221~cytokine-mediated signaling pathway	12	0.0018965	PIRB, PTPN6, CCL2, CD44, SOCS3, CSF2RB2, CCR2, CSF2RB, JAK1, PF4, KIT, CSF1R	3.07064
GOTERM_BP_DIRECT	GO:0002246~wound healing involved in inflammatory response	3	0.00209833	CD44, HMOX1, CCR2	37.3595
GOTERM_BP_DIRECT	GO:0045669~positive regulation of osteoblast differentiation	8	0.00220851	CTHRC1, CEBPB, SFRP2, BMPR2, LTF, IGF1, BMP6, IFI204	4.39524
GOTERM_BP_DIRECT	GO:0022617~extracellular matrix disassembly	5	0.00250919	SH3PXD2B, NID1, LAMC1, LAMB1, LCP1	8.4908
GOTERM_BP_DIRECT	GO:0050777~negative regulation of immune response	4	0.00266318	OLFM4, FCGR2B, COL3A1, INPP5D	13.5853
GOTERM_BP_DIRECT	GO:0002281~macrophage activation involved in immune response	4	0.00266318	HAVCR2, SBNO2, SYK, TYROBP	13.5853
GOTERM_BP_DIRECT	GO:0006915~apoptotic process	28	0.0030011	CDK1, BCL10, S100A8, NCF1, LGALS1, S100A9, PGLYRP1, TPX2, STK17B, BMX, TRIB3, BIRC5, SGMS1, DNASE1L3, PRKCB, LSP1, LCN2, GPX1, DAB2, CHIL1, SFRP2, SERPINA3G, TIAM1, HMOX1, COMP, BUB1B, INPP5D, MELK	1.8352
GOTERM_BP_DIRECT	GO:0019882~antigen processing and presentation	7	0.00307248	MILL2, H2-EB1, UNC93B1, H2-AA, H2-AB1, CTSS, CD74	4.8429
GOTERM_BP_DIRECT	GO:0050853~B cell receptor signaling pathway	7	0.00337253	PTPN6, VAV3, LYN, NCKAP1L, NFAM1, SYK, PRKCB	4.75485
GOTERM_BP_DIRECT	GO:0014911~positive regulation of smooth muscle cell migration	6	0.00362583	P2RY6, CYP1B1, IGF1, ITGB3, MYC, PLAU	5.74762
GOTERM_BP_DIRECT	GO:0031100~organ regeneration	7	0.00369384	CDK1, CDKN1A, CCL2, MKI67, CCNA2, CXCL12, LCP1	4.66994
GOTERM_BP_DIRECT	GO:0046777~protein autophosphorylation	13	0.00382315	FLT1, FGR, LYN, HCK, BMX, STK17B, KIT, FES, KDR, JAK1, MELK, CSF1R, SYK	2.65395
GOTERM_BP_DIRECT	GO:0002548~monocyte chemotaxis	6	0.00405451	FLT1, CCL2, CCR2, ANXA1, CCL9, CCL8	5.60393
GOTERM_BP_DIRECT	GO:0031623~receptor internalization	6	0.00405451	PICALM, ARRB2, FCER1G, ITGB2, CALCRL, SYK	5.60393
GOTERM_BP_DIRECT	GO:0048010~vascular endothelial growth factor receptor signaling pathway	5	0.00407358	FLT1, CCL2, BMPR2, VAV1, KDR	7.4719
GOTERM_BP_DIRECT	GO:0002283~neutrophil activation involved in immune response	3	0.0041224	FCER1G, SYK, TYROBP	28.0196
GOTERM_BP_DIRECT	GO:0048002~antigen processing and presentation of peptide antigen	3	0.0041224	H2-AA, H2-AB1, CTSS	28.0196
GOTERM_BP_DIRECT	GO:0002292~T cell differentiation involved in immune response	3	0.0041224	CLEC4E, FCER1G, SEMA4A	28.0196
GOTERM_BP_DIRECT	GO:0034154~toll-like receptor 7 signaling pathway	3	0.0041224	HAVCR2, UNC93B1, PIK3AP1	28.0196
GOTERM_BP_DIRECT	GO:0001805~positive regulation of type III hypersensitivity	3	0.0041224	FCER1G, FCGR1, FCGR3	28.0196
GOTERM_BP_DIRECT	GO:0001503~ossification	9	0.00416443	SBNO2, BMP1, LTF, SPARC, RUNX1, MMP14, COL5A2, RUNX3, BMP6	3.50245
GOTERM_BP_DIRECT	GO:0060397~JAK-STAT cascade involved in growth hormone signaling pathway	4	0.00443622	PTPN6, LYN, SOCS3, PTPN1	11.4952
GOTERM_BP_DIRECT	GO:0030334~regulation of cell migration	8	0.00446501	KIF14, LAMA4, PLXNA4, RCC2, CCR2, DPYSL3, ITGB3, CXCL12	3.88151
GOTERM_BP_DIRECT	GO:0032760~positive regulation of tumor necrosis factor production	7	0.00479438	ZBTB20, CCL2, CCR5, FCER1G, PF4, PTAFR, TLR9	4.43248
GOTERM_BP_DIRECT	GO:0006898~receptor-mediated endocytosis	7	0.00520976	MRC1, DAB2, MSR1, PICALM, FCGR2B, APOE, FCGR1	4.35861
GOTERM_BP_DIRECT	GO:0006874~cellular calcium ion homeostasis	9	0.00533111	ATP1B1, HERPUD1, CCL2, APOE, CCR1, CCR2, CLSTN1, ITGB3, PRKCB	3.36236
GOTERM_BP_DIRECT	GO:0031032~actomyosin structure organization	5	0.00541899	PHACTR1, LURAP1, LIMCH1, CDC42BPA, CNN2	6.91843
GOTERM_BP_DIRECT	GO:0048661~positive regulation of smooth muscle cell proliferation	8	0.00551052	C3AR1, AIF1, HMOX1, IGF1, ITGB3, CALCRL, MYC, PTAFR	3.73595
GOTERM_BP_DIRECT	GO:0030949~positive regulation of vascular endothelial growth factor receptor signaling pathway	4	0.00553517	GRB10, FLT1, PRKCB, KDR	10.6741
GOTERM_BP_DIRECT	GO:2000178~negative regulation of neural precursor cell proliferation	4	0.00553517	GATA2, LIMS2, CCR5, SPINT1	10.6741
GOTERM_BP_DIRECT	GO:0051279~regulation of release of sequestered calcium ion into cytosol	4	0.00553517	PTPN6, CORO1A, LYN, ITGB3	10.6741
GOTERM_BP_DIRECT	GO:0001666~response to hypoxia	13	0.00559357	ATP1B1, CCL2, FLT1, SOX4, MMP14, MMP2, CXCL12, PRKCB, KDR, PTGIS, HMOX1, PLAU, ANGPTL4	2.52955
GOTERM_BP_DIRECT	GO:0071560~cellular response to transforming growth factor beta stimulus	7	0.0056509	ACTR3, DAB2, SMAD7, PDE3A, COL1A1, RUNX1, DBN1	4.28716
GOTERM_BP_DIRECT	GO:0001932~regulation of protein phosphorylation	7	0.00611871	ARRB2, CCDC88C, SOCS3, PLXNB2, IGF1, TLR8, TLR9	4.21801
GOTERM_BP_DIRECT	GO:0007166~cell surface receptor signaling pathway	14	0.00615621	ADGRE1, ANXA1, TSPAN14, L1CAM, CELSR1, TSPAN18, VIPR2, FCGR1, FCGR3, FCGR2B, FCER1G, CALCRL, ADGRL3, SYK	2.38828
GOTERM_BP_DIRECT	GO:0045666~positive regulation of neuron differentiation	9	0.00635846	ACTR3, GATA2, CCR5, GDF7, IMPACT, ADRA2C, CXCL12, BMP6, FEZ1	3.26442
GOTERM_BP_DIRECT	GO:0008283~cell proliferation	14	0.00638063	GPX1, CDK1, PTPN6, UHRF1, PICALM, MKI67, NCF1, E2F8, IGF1, AURKB, MYC, CD74, MELK, CSF1R	2.37742
GOTERM_BP_DIRECT	GO:0006342~chromatin silencing	7	0.00661409	HIST1H2AB, HIST1H2AF, HIST1H2AI, HIST1H2AK, H2AFX, HIST1H2AO, HELLS	4.15106
GOTERM_BP_DIRECT	GO:0072675~osteoclast fusion	3	0.00674935	SBNO2, SH3PXD2A, CD109	22.4157
GOTERM_BP_DIRECT	GO:0002906~negative regulation of mature B cell apoptotic process	3	0.00674935	BCL10, CD44, CD74	22.4157
GOTERM_BP_DIRECT	GO:0071459~protein localization to chromosome, centromeric region	3	0.00674935	CENPA, BUB1B, GSG2	22.4157
GOTERM_BP_DIRECT	GO:0006879~cellular iron ion homeostasis	6	0.00675293	LCN2, NUBP1, HMOX1, TTC7, MYC, BMP6	4.98127
GOTERM_BP_DIRECT	GO:0006911~phagocytosis, engulfment	6	0.00675293	FCGR2B, AIF1, FCER1G, MFGE8, FCGR1, FCGR3	4.98127
GOTERM_BP_DIRECT	GO:0007411~axon guidance	11	0.0067786	ABLIM1, PLXNA4, LAMB2, GDF7, L1CAM, LAMC1, LAMB1, RUNX3, TUBB3, CSF1R, FEZ1	2.75808
GOTERM_BP_DIRECT	GO:0033627~cell adhesion mediated by integrin	4	0.00678323	ITGA6, FBN1, ITGB3, ADAM9	9.96253
GOTERM_BP_DIRECT	GO:0042102~positive regulation of T cell proliferation	7	0.00713793	HAVCR2, CORO1A, CCDC88B, AIF1, ANXA1, NCKAP1L, PNP	4.0862
GOTERM_BP_DIRECT	GO:0016310~phosphorylation	28	0.00773236	FGR, STK17B, BMPR2, SGMS1, KIT, AURKB, FES, DCLK1, CSF1R, SYK, CDK1, FLT1, LYN, HCK, BMX, PBK, GSG2, PRKCB, KDR, RPS6KA5, MAPK6, PLK1, CDC42BPA, BMP2K, JAK1, BUB1B, CIT, MELK	1.70926
GOTERM_BP_DIRECT	GO:0042327~positive regulation of phosphorylation	5	0.00794642	BCL10, GRB10, ITGA6, LYN, NCKAP1L	6.22658
GOTERM_BP_DIRECT	GO:0009636~response to toxic substance	8	0.00813801	GPX1, CDK1, CDKN1A, CYP1B1, LYN, EPHX2, EPHX1, CDH1	3.4753
GOTERM_BP_DIRECT	GO:0048839~inner ear development	7	0.00827455	MAF, C1QB, BMPER, CYTL1, IGF1, SPARC, IFI204	3.96237
GOTERM_BP_DIRECT	GO:0050766~positive regulation of phagocytosis	6	0.00886853	GATA2, FCGR2B, FCER1G, MFGE8, FCGR1, FCGR3	4.66994
GOTERM_BP_DIRECT	GO:0043154~negative regulation of cysteine-type endopeptidase activity involved in apoptotic process	7	0.00888908	GPX1, HERPUD1, ARRB2, CD44, SFRP2, IGF1, BIRC5	3.90323
GOTERM_BP_DIRECT	GO:0001938~positive regulation of endothelial cell proliferation	7	0.00888908	CCL2, LRG1, BMPR2, ITGB3, CXCL12, BMP6, KDR	3.90323
GOTERM_BP_DIRECT	GO:0043552~positive regulation of phosphatidylinositol 3-kinase activity	5	0.00893486	TNFAIP8L3, FLT1, VAV3, LYN, FGR	6.02573
GOTERM_BP_DIRECT	GO:0070372~regulation of ERK1 and ERK2 cascade	5	0.00893486	PTPN6, LYN, TIAM1, RRAS, SYK	6.02573
GOTERM_BP_DIRECT	GO:0071346~cellular response to interferon-gamma	7	0.00953559	MRC1, CCL2, AIF1, CCL9, CCL8, H2-AB1, MYC	3.84583
GOTERM_BP_DIRECT	GO:0050832~defense response to fungus	4	0.00974452	NCF1, COTL1, CLEC4N, IL17RA	8.79047
GOTERM_BP_DIRECT	GO:0071354~cellular response to interleukin-6	4	0.00974452	SBNO2, CCL2, PTGIS, SELPLG	8.79047
GOTERM_BP_DIRECT	GO:0051256~mitotic spindle midzone assembly	3	0.00994567	KIF23, KIF4, AURKB	18.6798
GOTERM_BP_DIRECT	GO:0032964~collagen biosynthetic process	3	0.00994567	COL1A1, SERPINH1, COL5A1	18.6798
GOTERM_BP_DIRECT	GO:0002693~positive regulation of cellular extravasation	3	0.00994567	CCL2, PLVAP, PTAFR	18.6798
GOTERM_BP_DIRECT	GO:0019439~aromatic compound catabolic process	3	0.00994567	UGT1A7C, EPHX2, EPHX1	18.6798
GOTERM_BP_DIRECT	GO:0043066~negative regulation of apoptotic process	26	0.00999072	LIMS2, AIF1, CD74, GPX1, DAB2, CD44, COMP, BCL3, LTF, HELLS, CSF1R, ANGPTL4, KIF14, CDK1, SOCS3, HCK, IGF1, NCKAP1L, CENPF, PDE3A, BIRC5, KDR, PLAC8, CDKN1A, PLK1, CLEC5A	1.71616
GOTERM_BP_DIRECT	GO:2000134~negative regulation of G1/S transition of mitotic cell cycle	5	0.0100002	CDKN1A, FHL1, E2F7, SLFN9, GSG2	5.83742
GOTERM_BP_DIRECT	GO:0048678~response to axon injury	5	0.0100002	CDK1, LYN, AIF1, LGALS1, DPYSL3	5.83742
GOTERM_BP_DIRECT	GO:0032956~regulation of actin cytoskeleton organization	6	0.0105091	CORO1A, FGR, FSCN1, MYO1F, ITGB3, CELSR1	4.48314
GOTERM_BP_DIRECT	GO:1900026~positive regulation of substrate adhesion-dependent cell spreading	5	0.0111445	DAB2, OLFM4, ITGB3, DOCK5, DBN1	5.66053
GOTERM_BP_DIRECT	GO:0008284~positive regulation of cell proliferation	25	0.0111639	KIF14, COL18A1, PTPN6, PRC1, LYN, MARCKSL1, HCLS1, HCK, ACER2, FOXM1, ZFP703, CENPF, SOX4, IGF1, KIT, TPD52, CXCL12, PLAC8, KDR, SFRP2, TIAM1, CALCRL, MYC, PLAU, CSF1R	1.72322
GOTERM_BP_DIRECT	GO:0007264~small GTPase mediated signal transduction	14	0.0111996	VAV3, DOCK5, RHOU, DOCK6, VAV1, ARHGAP30, RAB44, RAB30, RASGRF2, TIAM1, HMOX1, RRAS, DOCK11, RHOG	2.21624
GOTERM_BP_DIRECT	GO:2000573~positive regulation of DNA biosynthetic process	4	0.011465	C3AR1, CYP1B1, ARRB2, MYC	8.30211
GOTERM_BP_DIRECT	GO:0050715~positive regulation of cytokine secretion	5	0.0123698	CLEC4E, FGR, CLEC5A, CLEC4N, SYK	5.49404
GOTERM_BP_DIRECT	GO:0050873~brown fat cell differentiation	5	0.0123698	LAMA4, CEBPB, ITGA6, LRG1, PLAC8	5.49404
GOTERM_BP_DIRECT	GO:0050680~negative regulation of epithelial cell proliferation	7	0.0124583	DAB2, LIMS2, GKN3, SFRP2, IFT172, CDH1, RUNX3	3.63217
GOTERM_BP_DIRECT	GO:0016525~negative regulation of angiogenesis	7	0.0124583	CCL2, NGP, CCR2, PDE3B, PF4, SPARC, SEMA4A	3.63217
GOTERM_BP_DIRECT	GO:0042060~wound healing	8	0.0129452	S100A8, COL3A1, CNN2, COL1A1, SPARC, CELSR1, ELK3, PLAU	3.17953
GOTERM_BP_DIRECT	GO:0043434~response to peptide hormone	7	0.0132773	SERPINA3N, SERPINA3G, ANXA1, SERPINA3F, COL1A1, SPARC, CXCL12	3.58242
GOTERM_BP_DIRECT	GO:0031589~cell-substrate adhesion	4	0.0133491	CORO1A, ITGA6, MYO1G, ITGB3	7.86516
GOTERM_BP_DIRECT	GO:0009617~response to bacterium	5	0.0136781	FCGR2B, NCF1, IRF8, ADH7, FCGR1	5.33707
GOTERM_BP_DIRECT	GO:0071773~cellular response to BMP stimulus	5	0.0136781	ADAMTS7, BMPR2, SPINT1, ADAMTS12, BMP6	5.33707
GOTERM_BP_DIRECT	GO:0051017~actin filament bundle assembly	5	0.0136781	EPS8, AIF1, FSCN1, DPYSL3, LCP1	5.33707
GOTERM_BP_DIRECT	GO:0032466~negative regulation of cytokinesis	3	0.0136792	E2F7, E2F8, AURKB	16.0112
GOTERM_BP_DIRECT	GO:0006725~cellular aromatic compound metabolic process	3	0.0136792	CYP1B1, EPHX1, CYP4B1	16.0112
GOTERM_BP_DIRECT	GO:0050861~positive regulation of B cell receptor signaling pathway	3	0.0136792	LYN, NFAM1, PRKCB	16.0112
GOTERM_BP_DIRECT	GO:0042742~defense response to bacterium	12	0.0138526	LYZ2, CEBPB, CLEC4E, NCF1, IRF8, PGLYRP1, BCL3, FCER1G, FCGR1, PLAC8, SYK, ADAMTS4	2.34719
GOTERM_BP_DIRECT	GO:0007179~transforming growth factor beta receptor signaling pathway	7	0.0150269	CCL2, ARRB2, SMAD7, LTBP4, COL3A1, COL1A2, ADAM9	3.48689
GOTERM_BP_DIRECT	GO:0007346~regulation of mitotic cell cycle	5	0.0165502	CDKN1A, PLK1, BIRC5, TTC28, MYC	5.04858
GOTERM_BP_DIRECT	GO:0035162~embryonic hemopoiesis	4	0.0176159	KIT, ZFPM1, RUNX1, KDR	7.1161
GOTERM_BP_DIRECT	GO:0001541~ovarian follicle development	6	0.0178595	CEBPB, KIT, MMP14, MYC, MMP2, KDR	3.93258
GOTERM_BP_DIRECT	GO:0070301~cellular response to hydrogen peroxide	6	0.0178595	LCN2, CDK1, CYP1B1, IMPACT, ANXA1, TRPM2	3.93258
GOTERM_BP_DIRECT	GO:0001798~positive regulation of type IIa hypersensitivity	3	0.017919	FCER1G, FCGR1, FCGR3	14.0098
GOTERM_BP_DIRECT	GO:0002223~stimulatory C-type lectin receptor signaling pathway	3	0.017919	FCER1G, CLEC4N, SYK	14.0098
GOTERM_BP_DIRECT	GO:0060326~cell chemotaxis	7	0.0179416	CCL2, ARRB2, CCL9, CCL8, KIT, CXCL12, RHOG	3.35278
GOTERM_BP_DIRECT	GO:0007018~microtubule-based movement	7	0.0179416	KIF23, KIF14, KIF22, KIF11, KIF15, KIF4, CENPE	3.35278
GOTERM_BP_DIRECT	GO:0070527~platelet aggregation	5	0.0181172	ACTB, PTPN6, PLEK, ITGB3, ITGA2B	4.91572
GOTERM_BP_DIRECT	GO:0050731~positive regulation of peptidyl-tyrosine phosphorylation	8	0.018589	ARRB2, CD44, LYN, HCLS1, IGF1, ITGB3, CD74, SYK	2.95917
GOTERM_BP_DIRECT	GO:0043588~skin development	6	0.0191289	ITGA6, IRF6, COL3A1, COL1A1, COL5A2, COL5A1	3.86478
GOTERM_BP_DIRECT	GO:0034605~cellular response to heat	5	0.0197734	CDKN1A, MKI67, LYN, HMOX1, ANO1	4.78968
GOTERM_BP_DIRECT	GO:0030168~platelet activation	5	0.0197734	ADRA2C, PF4, ITGB3, VAV1, SYK	4.78968
GOTERM_BP_DIRECT	GO:0002687~positive regulation of leukocyte migration	4	0.0200012	CCL2, ITGB3, SELE, ITGA2B	6.79264
GOTERM_BP_DIRECT	GO:0045089~positive regulation of innate immune response	4	0.0200012	HAVCR2, MMP2, CD74, TLR8	6.79264
GOTERM_BP_DIRECT	GO:0030595~leukocyte chemotaxis	4	0.0200012	CORO1A, CCR1, S100A9, PF4	6.79264
GOTERM_BP_DIRECT	GO:0014070~response to organic cyclic compound	7	0.0200867	CDK1, MKI67, NCF2, LYN, EPHX1, MMP14, DUSP6	3.26896
GOTERM_BP_DIRECT	GO:0042130~negative regulation of T cell proliferation	5	0.0215199	HAVCR2, PTPN6, CEBPB, H2-AA, H2-AB1	4.66994
GOTERM_BP_DIRECT	GO:0045893~positive regulation of transcription, DNA-templated	25	0.0215966	KDM7A, BCL10, CEBPB, GDF7, FOXM1, SOX4, IGF1, CDH1, ARNTL, ELK3, MDK, DAB2, PICALM, NR1D1, IRF6, IRF8, BCL3, COL1A1, RUNX1, SMARCA2, CCNA2, MYC, RUNX3, RHOG, CREBL2	1.62151
GOTERM_BP_DIRECT	GO:0000122~negative regulation of transcription from RNA polymerase II promoter	30	0.0221048	FOXM1, E2F7, TFCP2L1, IMPACT, EZH1, E2F8, TRIB3, AURKB, CBX7, GATA2, NR1D1, PER2, ZFP217, PER3, MYC, RUNX3, MAF, HIST2H3B, ZBTB20, HIST1H1D, SMAD7, HCLS1, MXD1, UHRF1, PLK1, IFT172, IRF8, ZBTB4, ZFPM1, BMP6	1.53743
GOTERM_BP_DIRECT	GO:0036120~cellular response to platelet-derived growth factor stimulus	4	0.0225552	CCL2, ITGB3, MYC, CCNA2	6.49731
GOTERM_BP_DIRECT	GO:0030071~regulation of mitotic metaphase/anaphase transition	3	0.0226356	PLK1, CENPE, UBE2C	12.4532
GOTERM_BP_DIRECT	GO:0002504~antigen processing and presentation of peptide or polysaccharide antigen via MHC class II	3	0.0226356	H2-EB1, H2-AA, H2-AB1	12.4532
GOTERM_BP_DIRECT	GO:0050764~regulation of phagocytosis	3	0.0226356	FGR, HCK, SYK	12.4532
GOTERM_BP_DIRECT	GO:0008064~regulation of actin polymerization or depolymerization	3	0.0226356	PFN1, CORO1A, CIT	12.4532
GOTERM_BP_DIRECT	GO:0050798~activated T cell proliferation	3	0.0226356	ITGAX, ITGB2, ITGAM	12.4532
GOTERM_BP_DIRECT	GO:0031397~negative regulation of protein ubiquitination	5	0.023358	NXN, ARRB2, SMAD7, PER2, SOX4	4.55604
GOTERM_BP_DIRECT	GO:0001501~skeletal system development	8	0.0246423	SH3PXD2B, COL3A1, FBN1, COL1A2, SOX4, COL1A1, RUNX1, COL5A2	2.79323
GOTERM_BP_DIRECT	GO:0072659~protein localization to plasma membrane	6	0.0247939	MYO5A, FYB, ATP1B1, FCER1G, CACNB3, CDH1	3.61544
GOTERM_BP_DIRECT	GO:0001933~negative regulation of protein phosphorylation	7	0.0248857	ARRB2, LYN, IMPACT, CD109, PBK, PRR5L, DUSP6	3.11329
GOTERM_BP_DIRECT	GO:0071222~cellular response to lipopolysaccharide	12	0.0251535	LCN2, MRC1, HAVCR2, SBNO2, CCL2, CEBPB, NR1D1, IRF8, SGMS1, NLRP3, ADAM9, TLR9	2.14504
GOTERM_BP_DIRECT	GO:0042572~retinol metabolic process	4	0.0252782	CYP1B1, RBP1, ADH1, ADH7	6.22658
GOTERM_BP_DIRECT	GO:0007162~negative regulation of cell adhesion	5	0.0252884	PLXNB2, PDE3B, MYO1F, LAMB1, MMP2	4.44756
GOTERM_BP_DIRECT	GO:0009612~response to mechanical stimulus	6	0.0263611	CCL2, CHIL1, COL3A1, MMP14, CXCL12, MMP2	3.55805
GOTERM_BP_DIRECT	GO:0045944~positive regulation of transcription from RNA polymerase II promoter	38	0.0268319	ABLIM1, RNASEL, SBNO2, EZH1, FOXM1, E2F7, E2F8, BMPR2, CYTL1, SOX4, PF4, ELK3, TLR9, PFN1, GATA2, TEF, BCL3, MLLT6, RUNX1, TOP2A, MYC, RUNX3, MAF, CEBPB, MAFB, HCLS1, MAML2, IGF1, ARNTL, NLRP3, PLAC8, RPS6KA5, ITGA6, SFRP2, DBP, ZFPM1, SMARCA2, BMP6	1.4268
GOTERM_BP_DIRECT	GO:0051092~positive regulation of NF-kappaB transcription factor activity	8	0.0269289	CD84, RPS6KA5, BCL10, LTF, ITGB2, NLRP3, PRKCB, TLR9	2.74198
GOTERM_BP_DIRECT	GO:0030890~positive regulation of B cell proliferation	5	0.0273122	CDKN1A, VAV3, BST1, NCKAP1L, CD74	4.34413
GOTERM_BP_DIRECT	GO:0034501~protein localization to kinetochore	3	0.0278006	CDK1, BUB1B, AURKB	11.2079
GOTERM_BP_DIRECT	GO:0071404~cellular response to low-density lipoprotein particle stimulus	3	0.0278006	FCER1G, ITGB2, SYK	11.2079
GOTERM_BP_DIRECT	GO:0043524~negative regulation of neuron apoptotic process	10	0.0281524	KIF14, CORO1A, CCL2, CEBPB, APOE, LGMN, HMOX1, BIRC5, MDK, KDR	2.33497
GOTERM_BP_DIRECT	GO:0045672~positive regulation of osteoclast differentiation	4	0.0281697	OCSTAMP, CCR1, ITGB3, CSF1R	5.97752
GOTERM_BP_DIRECT	GO:0045184~establishment of protein localization	5	0.02943	KIF14, RCC2, PLK1, CENPE, CEP55	4.2454
GOTERM_BP_DIRECT	GO:0008285~negative regulation of cell proliferation	18	0.0294846	HIST1H2AB, CYP1B1, LYN, E2F7, IGF1, SOX4, SLFN2, TNS2, CDKN1A, SFRP2, IRF6, HMOX1, HIST1H2AI, INPP5D, RUNX1, SMARCA2, HIST1H2AO, CSF1R	1.75123
GOTERM_BP_DIRECT	GO:0048146~positive regulation of fibroblast proliferation	6	0.0296818	CDKN1A, IGF1, ITGB3, MYC, CCNA2, CD74	3.44857
GOTERM_BP_DIRECT	GO:0030154~cell differentiation	31	0.0298016	SBNO2, FGR, IMPACT, FHL1, L1CAM, KIT, ELK3, FES, MDK, GATA2, DAB2, OCSTAMP, NR1D1, DCLK1, CREBL2, SH3PXD2B, PTPN6, FLT1, CEBPB, BMP1, HCK, KDR, NXN, SFRP2, IRF6, JAK1, CIT, DBN1, SEMA4A, DUSP6, BMP6	1.4848
GOTERM_BP_DIRECT	GO:0046513~ceramide biosynthetic process	4	0.0312291	CERS6, CERS4, SGMS1, DEGS2	5.74762
GOTERM_BP_DIRECT	GO:0001782~B cell homeostasis	4	0.0312291	PIRB, SPNS2, LYN, NCKAP1L	5.74762
GOTERM_BP_DIRECT	GO:0032088~negative regulation of NF-kappaB transcription factor activity	6	0.0314365	HAVCR2, PTGIS, CYP1B1, ARRB2, NLRP3, TLR9	3.39632
GOTERM_BP_DIRECT	GO:0031175~neuron projection development	9	0.0331899	LAMB2, CD44, LYN, L1CAM, CDH1, LAMC1, LAMB1, PALLD, RUNX3	2.41896
GOTERM_BP_DIRECT	GO:0090263~positive regulation of canonical Wnt signaling pathway	6	0.0332548	DKK2, SFRP2, SOX4, COL1A1, ARNTL, ASPM	3.34563
GOTERM_BP_DIRECT	GO:0006919~activation of cysteine-type endopeptidase activity involved in apoptotic process	6	0.0332548	BCL10, S100A8, ACER2, S100A9, NLRP3, MYC	3.34563
GOTERM_BP_DIRECT	GO:0050707~regulation of cytokine secretion	3	0.0333867	LYN, TLR8, TLR9	10.189
GOTERM_BP_DIRECT	GO:0070365~hepatocyte differentiation	3	0.0333867	E2F7, E2F8, ANXA1	10.189
GOTERM_BP_DIRECT	GO:0060644~mammary gland epithelial cell differentiation	3	0.0333867	CEBPB, IRF6, ZFP703	10.189
GOTERM_BP_DIRECT	GO:0060100~positive regulation of phagocytosis, engulfment	3	0.0333867	GATA2, NCKAP1L, FCGR1	10.189
GOTERM_BP_DIRECT	GO:0042554~superoxide anion generation	3	0.0333867	CYBB, NCF2, NCF1	10.189
GOTERM_BP_DIRECT	GO:0030099~myeloid cell differentiation	4	0.0344554	DAB2, CCR1, IRF8, CLEC5A	5.53474
GOTERM_BP_DIRECT	GO:0035987~endodermal cell differentiation	4	0.0344554	MMP15, LAMB1, MMP14, MMP2	5.53474
GOTERM_BP_DIRECT	GO:0002092~positive regulation of receptor internalization	4	0.0344554	DAB2, ARRB2, SELE, SYK	5.53474
GOTERM_BP_DIRECT	GO:0030036~actin cytoskeleton organization	9	0.0369602	GAS2L3, FMNL1, PFN1, CORO1A, FSCN1, TMSB10, PALLD, RHOU, RHOG	2.36786
GOTERM_BP_DIRECT	GO:0045471~response to ethanol	8	0.0375096	CDK1, CCL2, TBXAS1, S100A8, ADH7, SPARC, MYC, CSF2RA	2.5545
GOTERM_BP_DIRECT	GO:0010466~negative regulation of peptidase activity	8	0.0375096	RECK, SERPINA3N, NGP, SERPINA3G, CD109, SPINT1, SERPINA3F, BIRC5	2.5545
GOTERM_BP_DIRECT	GO:0030148~sphingolipid biosynthetic process	4	0.0378471	CERS6, CERS4, B4GALT6, DEGS2	5.33707
GOTERM_BP_DIRECT	GO:0050830~defense response to Gram-positive bacterium	7	0.0383291	HAVCR2, LYZ2, FGR, NCF1, HCK, PGLYRP1, MYO1F	2.81201
GOTERM_BP_DIRECT	GO:0010862~positive regulation of pathway-restricted SMAD protein phosphorylation	5	0.0388513	DAB2, BMP1, GDF7, BMPR2, BMP6	3.89162
GOTERM_BP_DIRECT	GO:0051764~actin crosslink formation	3	0.0393678	EPS8, DPYSL3, LCP1	9.33988
GOTERM_BP_DIRECT	GO:0010955~negative regulation of protein processing	3	0.0393678	IL1R2, CDH1, CTLA2A	9.33988
GOTERM_BP_DIRECT	GO:0010389~regulation of G2/M transition of mitotic cell cycle	3	0.0393678	KIF14, CENPF, CCNA2	9.33988
GOTERM_BP_DIRECT	GO:0051310~metaphase plate congression	3	0.0393678	KIF22, CENPF, CENPE	9.33988
GOTERM_BP_DIRECT	GO:0097421~liver regeneration	4	0.0414027	CEBPB, EZH1, HMOX1, MYC	5.15304
GOTERM_BP_DIRECT	GO:0001819~positive regulation of cytokine production	4	0.0414027	HAVCR2, LURAP1, CCDC88B, NFAM1	5.15304
GOTERM_BP_DIRECT	GO:0045600~positive regulation of fat cell differentiation	5	0.0414457	SH3PXD2B, CEBPB, SFRP2, IGF1, CREBL2	3.81219
GOTERM_BP_DIRECT	GO:0044344~cellular response to fibroblast growth factor stimulus	4	0.04512	CCL2, CD44, COL1A1, MYC	4.98127
GOTERM_BP_DIRECT	GO:0009314~response to radiation	4	0.04512	COL3A1, KIT, MYC, CXCL12	4.98127
GOTERM_BP_DIRECT	GO:0032715~negative regulation of interleukin-6 production	4	0.04512	HAVCR2, ARRB2, NCKAP1L, TLR9	4.98127
GOTERM_BP_DIRECT	GO:0042832~defense response to protozoan	4	0.04512	CCDC88B, IRF8, IL4RA, BCL3	4.98127
GOTERM_BP_DIRECT	GO:0051897~positive regulation of protein kinase B signaling	7	0.0455456	GPX1, TNFAIP8L3, ARRB2, CHIL1, HCLS1, IGF1, PIK3R5	2.69605
GOTERM_BP_DIRECT	GO:0001843~neural tube closure	7	0.0455456	PFN1, BCL10, SFRP2, PLXNB2, IFT172, SPINT1, CELSR1	2.69605
GOTERM_BP_DIRECT	GO:0071803~positive regulation of podosome assembly	3	0.045719	FSCN1, PALLD, LCP1	8.62142
GOTERM_BP_DIRECT	GO:0033690~positive regulation of osteoblast proliferation	3	0.045719	CTHRC1, LTF, ITGB3	8.62142
GOTERM_BP_DIRECT	GO:0042535~positive regulation of tumor necrosis factor biosynthetic process	3	0.045719	CYBB, CCR2, FCGR3	8.62142
GOTERM_BP_DIRECT	GO:0007076~mitotic chromosome condensation	3	0.045719	NCAPG, NUSAP1, NCAPD2	8.62142
GOTERM_BP_DIRECT	GO:0045078~positive regulation of interferon-gamma biosynthetic process	3	0.045719	ZFPM1, TLR8, TLR9	8.62142
GOTERM_BP_DIRECT	GO:0043123~positive regulation of I-kappaB kinase/NF-kappaB signaling	9	0.0468499	S100A4, BCL10, LURAP1, LGALS1, HMOX1, LTF, CLEC4N, PRKCB, TLR9	2.25661
GOTERM_BP_DIRECT	GO:0050852~T cell receptor signaling pathway	5	0.0469217	FYB, BCL10, CACNB3, THEMIS2, LCP2	3.6627
GOTERM_BP_DIRECT	GO:0043029~T cell homeostasis	4	0.048997	CORO1A, SPNS2, CCNB2, NCKAP1L	4.82058
GOTERM_BP_DIRECT	GO:0042771~intrinsic apoptotic signaling pathway in response to DNA damage by p53 class mediator	4	0.048997	CDKN1A, TMEM109, BCL3, IFI204	4.82058
GOTERM_BP_DIRECT	GO:2000379~positive regulation of reactive oxygen species metabolic process	4	0.048997	CDKN1A, CYP1B1, GADD45A, PLAU	4.82058
GOTERM_BP_DIRECT	GO:0032729~positive regulation of interferon-gamma production	5	0.049803	HAVCR2, CCR2, IRF8, BCL3, RUNX1	3.59226

## Sheet: Protein-Protein Interaction
#node1	node2	node1_string_internal_id	node2_string_internal_id	node1_external_id	node2_external_id	neighborhood_on_chromosome	gene_fusion	phylogenetic_cooccurrence	homology	coexpression	experimentally_determined_interaction	database_annotated	automated_textmining	combined_score
H2-Aa	H2-Ab1	2101405	2100472	10090.ENSMUSP00000046105	10090.ENSMUSP00000041008	0	0	0	0.693	0.903	0.999	0.9	0.593	0.999
Itgam	Itgb2	2110795	2093087	10090.ENSMUSP00000101849	10090.ENSMUSP00000000299	0	0	0	0	0.294	0.664	0.954	0.864	0.998
Cd74	H2-Ab1	2109124	2100472	10090.ENSMUSP00000095171	10090.ENSMUSP00000041008	0	0	0	0	0.915	0.565	0.9	0.31	0.997
Col3a1	Col1a1	2107752	2093250	10090.ENSMUSP00000085192	10090.ENSMUSP00000001547	0	0	0	0.694	0.943	0	0.9	0.88	0.995
Cd74	H2-Aa	2109124	2101405	10090.ENSMUSP00000095171	10090.ENSMUSP00000046105	0	0	0	0	0.907	0.577	0.9	0.084	0.995
Cd74	H2-Eb1	2109124	2106011	10090.ENSMUSP00000095171	10090.ENSMUSP00000074143	0	0	0	0	0.892	0.565	0.9	0.057	0.994
Col18a1	Mmp2	2110681	2099020	10090.ENSMUSP00000101049	10090.ENSMUSP00000034187	0	0	0	0	0.171	0.372	0.9	0.884	0.993
Col5a1	Col1a1	2097160	2093250	10090.ENSMUSP00000028280	10090.ENSMUSP00000001547	0	0	0	0.643	0.908	0.077	0.9	0.754	0.993
H2-Eb1	H2-Ab1	2106011	2100472	10090.ENSMUSP00000074143	10090.ENSMUSP00000041008	0	0	0	0.967	0.938	0	0.9	0.438	0.993
H2-Eb1	H2-Aa	2106011	2101405	10090.ENSMUSP00000074143	10090.ENSMUSP00000046105	0	0	0	0.697	0.897	0	0.9	0.738	0.991
Col3a1	Col5a1	2107752	2097160	10090.ENSMUSP00000085192	10090.ENSMUSP00000028280	0	0	0	0.629	0.741	0.077	0.9	0.775	0.981
Lamb2	Lamb1	2105149	2093443	10090.ENSMUSP00000069087	10090.ENSMUSP00000002979	0	0	0	0.96	0.112	0.49	0.961	0.536	0.981
Mmp2	Cd44	2099020	2093680	10090.ENSMUSP00000034187	10090.ENSMUSP00000005218	0	0	0	0	0	0.119	0.9	0.636	0.965
Lcp1	Myo1f	2112603	2107718	10090.ENSMUSP00000116271	10090.ENSMUSP00000084887	0	0	0	0	0.359	0.138	0.9	0.42	0.963
Col18a1	Mmp14	2110681	2107986	10090.ENSMUSP00000101049	10090.ENSMUSP00000087119	0	0	0	0	0.17	0.099	0.9	0.528	0.959
Mmp14	Nid1	2107986	2093706	10090.ENSMUSP00000087119	10090.ENSMUSP00000005532	0	0	0	0	0.163	0	0.9	0.531	0.957
Mmp14	Mmp2	2107986	2099020	10090.ENSMUSP00000087119	10090.ENSMUSP00000034187	0	0	0	0.722	0.291	0.165	0.9	0.98	0.953
Itgb3	Col1a1	2095047	2093250	10090.ENSMUSP00000021028	10090.ENSMUSP00000001547	0	0	0	0	0	0.106	0.908	0.255	0.933
Col18a1	Col5a1	2110681	2097160	10090.ENSMUSP00000101049	10090.ENSMUSP00000028280	0	0	0	0.61	0.192	0	0.9	0.469	0.93
Itgb3	Lamb1	2095047	2093443	10090.ENSMUSP00000021028	10090.ENSMUSP00000002979	0	0	0	0	0	0	0.908	0.279	0.93
Itgam	Cybb	2110795	2094275	10090.ENSMUSP00000101849	10090.ENSMUSP00000015484	0	0	0	0	0.263	0	0	0.908	0.929
Mmp2	Cybb	2099020	2094275	10090.ENSMUSP00000034187	10090.ENSMUSP00000015484	0	0	0	0	0	0	0.9	0.3	0.927
Ltf	Mfge8	2099348	2098587	10090.ENSMUSP00000035077	10090.ENSMUSP00000032825	0	0	0	0	0	0	0.9	0.3	0.927
Col18a1	Col3a1	2110681	2107752	10090.ENSMUSP00000101049	10090.ENSMUSP00000085192	0	0	0	0.611	0.171	0	0.9	0.4	0.926
Igf1	Mmp2	2103282	2099020	10090.ENSMUSP00000056668	10090.ENSMUSP00000034187	0	0	0	0	0.107	0	0.9	0.212	0.923
Lamb2	Nid1	2105149	2093706	10090.ENSMUSP00000069087	10090.ENSMUSP00000005532	0	0	0	0	0.11	0.565	0	0.816	0.923
Col18a1	Col1a1	2110681	2093250	10090.ENSMUSP00000101049	10090.ENSMUSP00000001547	0	0	0	0.615	0.124	0	0.9	0.427	0.922
Mmp14	Lamb1	2107986	2093443	10090.ENSMUSP00000087119	10090.ENSMUSP00000002979	0	0	0	0	0	0	0.9	0.23	0.919
Lamb2	Itgb3	2105149	2095047	10090.ENSMUSP00000069087	10090.ENSMUSP00000021028	0	0	0	0	0	0	0.89	0.22	0.91
H2-Ab1	Cd44	2100472	2093680	10090.ENSMUSP00000041008	10090.ENSMUSP00000005218	0	0	0	0	0	0	0.9	0.146	0.91
Col18a1	Lamb1	2110681	2093443	10090.ENSMUSP00000101049	10090.ENSMUSP00000002979	0	0	0	0	0	0	0.9	0.141	0.91
Igf1	Pla2g7	2103282	2096056	10090.ENSMUSP00000056668	10090.ENSMUSP00000024706	0	0	0	0	0	0	0.9	0	0.9
H2-Eb1	Cd44	2106011	2093680	10090.ENSMUSP00000074143	10090.ENSMUSP00000005218	0	0	0	0	0	0	0.9	0	0.9
H2-Aa	Cd44	2101405	2093680	10090.ENSMUSP00000046105	10090.ENSMUSP00000005218	0	0	0	0	0	0	0.9	0	0.9
Col3a1	Itgb3	2107752	2095047	10090.ENSMUSP00000085192	10090.ENSMUSP00000021028	0	0	0	0	0	0.083	0.857	0.222	0.889
Myo1f	Coro1a	2107718	2098626	10090.ENSMUSP00000084887	10090.ENSMUSP00000032949	0	0	0	0	0.564	0.27	0.36	0.488	0.881
Mmp2	Col1a1	2099020	2093250	10090.ENSMUSP00000034187	10090.ENSMUSP00000001547	0	0	0	0	0.661	0.165	0	0.565	0.866
Nid1	Col1a1	2093706	2093250	10090.ENSMUSP00000005532	10090.ENSMUSP00000001547	0	0	0	0	0.555	0.164	0	0.658	0.862
Col3a1	Nid1	2107752	2093706	10090.ENSMUSP00000085192	10090.ENSMUSP00000005532	0	0	0	0	0.518	0.119	0	0.692	0.858
Lcp1	Coro1a	2112603	2098626	10090.ENSMUSP00000116271	10090.ENSMUSP00000032949	0	0	0	0	0.551	0.373	0.36	0.278	0.852
Itgam	Csf1r	2110795	2096325	10090.ENSMUSP00000101849	10090.ENSMUSP00000025523	0	0	0	0	0.162	0	0	0.829	0.85
Col5a1	Itgb3	2097160	2095047	10090.ENSMUSP00000028280	10090.ENSMUSP00000021028	0	0	0	0	0	0.082	0.8	0.231	0.846
Itgam	Itgb3	2110795	2095047	10090.ENSMUSP00000101849	10090.ENSMUSP00000021028	0	0	0	0	0	0.165	0.573	0.603	0.846
Igf1	Csf1r	2103282	2096325	10090.ENSMUSP00000056668	10090.ENSMUSP00000025523	0	0	0	0	0.125	0.104	0.8	0.1	0.839
Col5a1	Nid1	2097160	2093706	10090.ENSMUSP00000028280	10090.ENSMUSP00000005532	0	0	0	0	0.516	0.119	0	0.634	0.831
Cd44	Col1a1	2093680	2093250	10090.ENSMUSP00000005218	10090.ENSMUSP00000001547	0	0	0	0	0	0.165	0.8	0.066	0.83
Itgam	H2-Ab1	2110795	2100472	10090.ENSMUSP00000101849	10090.ENSMUSP00000041008	0	0	0	0	0	0	0	0.828	0.828
Nid1	Lamb1	2093706	2093443	10090.ENSMUSP00000005532	10090.ENSMUSP00000002979	0	0	0	0	0.408	0	0	0.7	0.815
Col3a1	Cd44	2107752	2093680	10090.ENSMUSP00000085192	10090.ENSMUSP00000005218	0	0	0	0	0	0.111	0.8	0	0.814
Lamb2	Cd44	2105149	2093680	10090.ENSMUSP00000069087	10090.ENSMUSP00000005218	0	0	0	0	0	0	0.8	0.102	0.812
Col5a1	Cd44	2097160	2093680	10090.ENSMUSP00000028280	10090.ENSMUSP00000005218	0	0	0	0	0	0.085	0.8	0	0.809
Csf1r	Itgb2	2096325	2093087	10090.ENSMUSP00000025523	10090.ENSMUSP00000000299	0	0	0	0	0.617	0.064	0.436	0.164	0.808
Cd44	Lamb1	2093680	2093443	10090.ENSMUSP00000005218	10090.ENSMUSP00000002979	0	0	0	0	0	0	0.8	0	0.8
Col3a1	Mmp2	2107752	2099020	10090.ENSMUSP00000085192	10090.ENSMUSP00000034187	0	0	0	0	0.531	0.099	0	0.511	0.776
Itgam	Mmp2	2110795	2099020	10090.ENSMUSP00000101849	10090.ENSMUSP00000034187	0	0	0	0	0	0	0.559	0.497	0.768
Mmp14	Cd44	2107986	2093680	10090.ENSMUSP00000087119	10090.ENSMUSP00000005218	0	0	0	0	0.109	0.072	0	0.723	0.751
Cybb	Itgb2	2094275	2093087	10090.ENSMUSP00000015484	10090.ENSMUSP00000000299	0	0	0	0	0.682	0	0	0.226	0.744
Lcn2	Mmp2	2102810	2099020	10090.ENSMUSP00000053962	10090.ENSMUSP00000034187	0	0	0	0	0	0.27	0	0.641	0.727
Lcp1	Itgb2	2112603	2093087	10090.ENSMUSP00000116271	10090.ENSMUSP00000000299	0	0	0	0	0.615	0.165	0	0.19	0.717
Coro1a	Itgb2	2098626	2093087	10090.ENSMUSP00000032949	10090.ENSMUSP00000000299	0	0	0	0	0.661	0	0	0.186	0.713
Lcp1	Cfl1	2112603	2112218	10090.ENSMUSP00000116271	10090.ENSMUSP00000112259	0	0	0	0	0	0.379	0	0.553	0.71
Mmp14	Igf1	2107986	2103282	10090.ENSMUSP00000087119	10090.ENSMUSP00000056668	0	0	0	0	0	0	0	0.709	0.709
Igf1	Cd44	2103282	2093680	10090.ENSMUSP00000056668	10090.ENSMUSP00000005218	0	0	0	0	0	0	0	0.706	0.706
Cfl1	Coro1a	2112218	2098626	10090.ENSMUSP00000112259	10090.ENSMUSP00000032949	0	0	0	0	0.109	0.401	0	0.473	0.694
Mmp2	Nid1	2099020	2093706	10090.ENSMUSP00000034187	10090.ENSMUSP00000005532	0	0	0	0	0.255	0	0	0.596	0.686
Mmp2	Col5a1	2099020	2097160	10090.ENSMUSP00000034187	10090.ENSMUSP00000028280	0	0	0	0	0.528	0.077	0	0.313	0.674
Fes	Il4ra	2107034	2098646	10090.ENSMUSP00000079733	10090.ENSMUSP00000033004	0	0	0	0	0.113	0.165	0.559	0.118	0.673
Inpp5d	Coro1a	2113548	2098626	10090.ENSMUSP00000127941	10090.ENSMUSP00000032949	0	0	0	0	0.579	0.173	0	0.131	0.671
Csf1r	Itgb3	2096325	2095047	10090.ENSMUSP00000025523	10090.ENSMUSP00000021028	0	0	0	0	0.075	0.064	0.559	0.215	0.66
Mfge8	Itgb3	2098587	2095047	10090.ENSMUSP00000032825	10090.ENSMUSP00000021028	0	0	0	0	0	0	0.559	0.245	0.653
Col5a1	Lamb1	2097160	2093443	10090.ENSMUSP00000028280	10090.ENSMUSP00000002979	0	0	0	0	0.314	0.063	0	0.501	0.651
Lamb1	Itgb2	2093443	2093087	10090.ENSMUSP00000002979	10090.ENSMUSP00000000299	0	0	0	0	0	0	0.474	0.355	0.646
Bmp6	Ltf	2113395	2099348	10090.ENSMUSP00000126999	10090.ENSMUSP00000035077	0	0	0	0	0	0	0	0.645	0.646
Bmp6	Mmp2	2113395	2099020	10090.ENSMUSP00000126999	10090.ENSMUSP00000034187	0	0	0	0	0	0.066	0	0.632	0.643
Mmp2	Itgb2	2099020	2093087	10090.ENSMUSP00000034187	10090.ENSMUSP00000000299	0	0	0	0	0	0.088	0.559	0.168	0.636
Inpp5d	Il4ra	2113548	2098646	10090.ENSMUSP00000127941	10090.ENSMUSP00000033004	0	0	0	0	0	0.164	0.559	0	0.615
Col3a1	Lamb1	2107752	2093443	10090.ENSMUSP00000085192	10090.ENSMUSP00000002979	0	0	0	0	0.265	0.063	0	0.484	0.614
Igf1	Col1a1	2103282	2093250	10090.ENSMUSP00000056668	10090.ENSMUSP00000001547	0	0	0	0	0.116	0	0	0.579	0.613
Myo1f	Itgb2	2107718	2093087	10090.ENSMUSP00000084887	10090.ENSMUSP00000000299	0	0	0	0	0.597	0.065	0	0.042	0.608
Itgam	Ltf	2110795	2099348	10090.ENSMUSP00000101849	10090.ENSMUSP00000035077	0	0	0	0	0	0	0	0.604	0.604
Col3a1	Igf1	2107752	2103282	10090.ENSMUSP00000085192	10090.ENSMUSP00000056668	0	0	0	0	0.162	0	0	0.539	0.597
Unc93b1	Csf1r	2113027	2096325	10090.ENSMUSP00000124272	10090.ENSMUSP00000025523	0	0	0	0	0.587	0	0	0	0.587
Itgb3	Nid1	2095047	2093706	10090.ENSMUSP00000021028	10090.ENSMUSP00000005532	0	0	0	0	0	0.165	0.436	0.191	0.585
S100a8	Lcn2	2104511	2102810	10090.ENSMUSP00000064385	10090.ENSMUSP00000053962	0	0	0	0	0.536	0	0	0.141	0.584
Nid1	Itgb2	2093706	2093087	10090.ENSMUSP00000005532	10090.ENSMUSP00000000299	0	0	0	0	0	0.106	0.436	0.236	0.581
Lamb2	Itgb2	2105149	2093087	10090.ENSMUSP00000069087	10090.ENSMUSP00000000299	0	0	0	0	0	0	0.474	0.235	0.58
Mmp14	Col1a1	2107986	2093250	10090.ENSMUSP00000087119	10090.ENSMUSP00000001547	0	0	0	0	0.262	0	0	0.447	0.574
Lamb1	Col1a1	2093443	2093250	10090.ENSMUSP00000002979	10090.ENSMUSP00000001547	0	0	0	0	0.241	0.063	0	0.449	0.574
Inpp5d	Myo1f	2113548	2107718	10090.ENSMUSP00000127941	10090.ENSMUSP00000084887	0	0	0	0	0.496	0	0	0.179	0.568
Inpp5d	Csf1r	2113548	2096325	10090.ENSMUSP00000127941	10090.ENSMUSP00000025523	0	0	0	0	0.465	0.164	0	0.102	0.563
Csf1r	Cybb	2096325	2094275	10090.ENSMUSP00000025523	10090.ENSMUSP00000015484	0	0	0	0	0.484	0.064	0	0.166	0.562
Inpp5d	Itgb2	2113548	2093087	10090.ENSMUSP00000127941	10090.ENSMUSP00000000299	0	0	0	0	0.467	0	0	0.183	0.546
H2-Ab1	Csf1r	2100472	2096325	10090.ENSMUSP00000041008	10090.ENSMUSP00000025523	0	0	0	0	0.347	0	0	0.331	0.544
Mmp14	Col5a1	2107986	2097160	10090.ENSMUSP00000087119	10090.ENSMUSP00000028280	0	0	0	0	0.372	0	0	0.303	0.544
Mmp2	Itgb3	2099020	2095047	10090.ENSMUSP00000034187	10090.ENSMUSP00000021028	0	0	0	0	0	0.088	0.394	0.236	0.541
Cd74	Coro1a	2109124	2098626	10090.ENSMUSP00000095171	10090.ENSMUSP00000032949	0	0	0	0	0.464	0	0	0.158	0.529
Cd44	Itgb2	2093680	2093087	10090.ENSMUSP00000005218	10090.ENSMUSP00000000299	0	0	0	0	0.268	0.104	0	0.339	0.529
Cd74	Itgb2	2109124	2093087	10090.ENSMUSP00000095171	10090.ENSMUSP00000000299	0	0	0	0	0.379	0	0	0.24	0.507
Col18a1	Itgb3	2110681	2095047	10090.ENSMUSP00000101049	10090.ENSMUSP00000021028	0	0	0	0	0	0.087	0.394	0.18	0.506
Cfl1	Syne2	2112218	2101706	10090.ENSMUSP00000112259	10090.ENSMUSP00000047697	0	0	0	0	0	0.23	0	0.383	0.505
Unc93b1	Itgb2	2113027	2093087	10090.ENSMUSP00000124272	10090.ENSMUSP00000000299	0	0	0	0	0.496	0	0	0.044	0.497
Col1a1	Itgb2	2093250	2093087	10090.ENSMUSP00000001547	10090.ENSMUSP00000000299	0	0	0	0	0	0.083	0.319	0.255	0.494
Col18a1	Itgb2	2110681	2093087	10090.ENSMUSP00000101049	10090.ENSMUSP00000000299	0	0	0	0	0	0.087	0.394	0.146	0.486
Col3a1	Itgb2	2107752	2093087	10090.ENSMUSP00000085192	10090.ENSMUSP00000000299	0	0	0	0	0	0.083	0.319	0.236	0.481
Cd74	Csf1r	2109124	2096325	10090.ENSMUSP00000095171	10090.ENSMUSP00000025523	0	0	0	0	0.347	0	0	0.237	0.481
Mmp2	Mki67	2099020	2098739	10090.ENSMUSP00000034187	10090.ENSMUSP00000033310	0	0	0	0	0	0	0	0.473	0.473
Mmp14	Col3a1	2107986	2107752	10090.ENSMUSP00000087119	10090.ENSMUSP00000085192	0	0	0	0	0.216	0	0	0.354	0.472
Ltf	Cybb	2099348	2094275	10090.ENSMUSP00000035077	10090.ENSMUSP00000015484	0	0	0	0	0	0	0	0.47	0.47
Unc93b1	Myo1f	2113027	2107718	10090.ENSMUSP00000124272	10090.ENSMUSP00000084887	0	0	0	0	0.436	0	0	0.087	0.463
Myo1f	Cybb	2107718	2094275	10090.ENSMUSP00000084887	10090.ENSMUSP00000015484	0	0	0	0	0.44	0	0	0.077	0.461
Coro1a	Csf1r	2098626	2096325	10090.ENSMUSP00000032949	10090.ENSMUSP00000025523	0	0	0	0	0.371	0	0	0.169	0.455
Itgam	Mki67	2110795	2098739	10090.ENSMUSP00000101849	10090.ENSMUSP00000033310	0	0	0	0	0	0	0	0.447	0.447
Lcp1	Cybb	2112603	2094275	10090.ENSMUSP00000116271	10090.ENSMUSP00000015484	0	0	0	0	0.413	0	0	0.096	0.446
Igf1	Itgb2	2103282	2093087	10090.ENSMUSP00000056668	10090.ENSMUSP00000000299	0	0	0	0	0	0	0.436	0.05	0.441
Cfl1	Nid1	2112218	2093706	10090.ENSMUSP00000112259	10090.ENSMUSP00000005532	0	0	0	0	0	0	0	0.44	0.44
Myo1f	Csf1r	2107718	2096325	10090.ENSMUSP00000084887	10090.ENSMUSP00000025523	0	0	0	0	0.412	0.079	0	0	0.435
Myo1f	Fes	2107718	2107034	10090.ENSMUSP00000084887	10090.ENSMUSP00000079733	0	0	0	0	0.432	0	0	0	0.432
Col18a1	Nid1	2110681	2093706	10090.ENSMUSP00000101049	10090.ENSMUSP00000005532	0	0	0	0	0	0	0	0.429	0.429
Fes	Ltf	2107034	2099348	10090.ENSMUSP00000079733	10090.ENSMUSP00000035077	0	0	0	0	0	0	0	0.429	0.429
Cd74	Cybb	2109124	2094275	10090.ENSMUSP00000095171	10090.ENSMUSP00000015484	0	0	0	0	0.365	0	0	0.136	0.427
Mfge8	Itgb2	2098587	2093087	10090.ENSMUSP00000032825	10090.ENSMUSP00000000299	0	0	0	0	0	0	0.394	0.088	0.423
H2-Ab1	Coro1a	2100472	2098626	10090.ENSMUSP00000041008	10090.ENSMUSP00000032949	0	0	0	0	0.388	0	0	0.095	0.422
Itgam	Mcam	2110795	2099205	10090.ENSMUSP00000101849	10090.ENSMUSP00000034650	0	0	0	0	0	0	0	0.418	0.418
Unc93b1	H2-Ab1	2113027	2100472	10090.ENSMUSP00000124272	10090.ENSMUSP00000041008	0	0	0	0	0.412	0	0	0	0.412
Lcp1	Itgam	2112603	2110795	10090.ENSMUSP00000116271	10090.ENSMUSP00000101849	0	0	0	0	0.141	0	0	0.333	0.402
