# Supplementary material for: A multi-step transcriptional cascade underlies vascular regeneration in vivo
Source: Sci Rep. 2018 Apr 3;8:5430. doi: 10.1038/s41598-018-23653-3 (PMC5882937; doi:10.1038/s41598-018-23653-3)
Supplement: Supplementary file 6 — S5 [file 41598_2018_23653_MOESM6_ESM.xlsx]

## Sheet: 2+4 Weeks
	baseMean	log2FoldChange	lfcSE	stat	pvalue
Heg1	48860.4	0.0783074	0.0939233	0.833738	0.404429
Ptprb	51334.3	-0.208872	0.0757597	-2.75704	0.00583278
Fn1	41847.5	0.627059	0.189213	3.31404	0.000919569
Vwf	37574.5	-0.00389696	0.0955475	-0.0407855	0.967467
Ahnak	30027	-0.286263	0.0871716	-3.2839	0.0010238
Bgn	32878.6	-0.0953395	0.0817496	-1.16624	0.243518
Pecam1	33522.2	-0.317743	0.0802812	-3.95788	7.56178e-05
mt-Co1	21257	-0.483988	0.187282	-2.58427	0.00975851
Epas1	27830.1	0.0300865	0.0801647	0.375309	0.707431
Sptbn1	24726.7	-0.290604	0.0790598	-3.67575	0.000237149
mt-Nd5	19733.1	-0.493025	0.207018	-2.38155	0.0172397
mt-Cytb	19090.8	-0.529036	0.205601	-2.57312	0.0100787
Vim	19769	0.358896	0.110065	3.26076	0.00111115
Myh9	19593.3	0.247066	0.0757773	3.26043	0.00111245
Eln	18579.6	0.986004	0.199524	4.94179	7.74101e-07
Apoe	18953.9	-0.187218	0.138559	-1.35118	0.176639
Plec	16787.7	0.138293	0.116964	1.18236	0.237064
Ace	18689	-0.0127554	0.0911459	-0.139945	0.888704
Ltbp4	19591.7	-0.127512	0.0791042	-1.61195	0.106973
Clu	18438.7	-0.204115	0.0865246	-2.35904	0.0183223
Actb	11306.1	0.511203	0.110466	4.62769	3.69765e-06
Ece1	15897.6	0.330617	0.0918493	3.59956	0.000318755
Dst	14797	-0.0709494	0.079407	-0.893491	0.371594
mt-Nd1	11177.3	-0.524618	0.204924	-2.56006	0.0104654
Hspg2	13031.9	0.328784	0.125702	2.61559	0.00890728
Pam	14294.5	-0.115321	0.110832	-1.04049	0.29811
Thbs1	13763.5	0.560324	0.247986	2.2595	0.0238523
Cytl1	15130.5	-0.572993	0.130034	-4.40649	1.05058e-05
Sptan1	13123.8	-0.271321	0.0606837	-4.47106	7.78332e-06
Timp3	13128	-0.135992	0.0989528	-1.37431	0.169346
Fstl1	11714.4	0.379519	0.130781	2.90195	0.00370849
Hsp90ab1	10702.4	0.114452	0.055853	2.04917	0.0404454
Fbln2	13522	0.364213	0.117095	3.1104	0.00186833
Cfh	13325.8	-0.661777	0.083772	-7.89974	2.79485e-15
Ptrf	10655.3	-0.195799	0.0813981	-2.40545	0.0161526
Sfrp1	11917.8	0.344878	0.109498	3.14961	0.00163487
Nedd4	10104.7	-0.0423806	0.0715512	-0.592312	0.553642
mt-Nd2	8205.78	-0.562727	0.213817	-2.63182	0.00849301
Eef2	9436.21	-0.0243705	0.0536004	-0.454671	0.649346
Cdh5	10156.2	0.292079	0.0941536	3.10216	0.00192117
Mgp	10354.1	-0.14425	0.121049	-1.19166	0.233393
App	10057.4	-0.0115899	0.078634	-0.14739	0.882824
Msn	8430.46	0.237017	0.0966109	2.45331	0.0141546
Flnb	9421.15	0.033314	0.0919753	0.362206	0.717198
Il6st	9946.37	-0.0588942	0.110526	-0.532856	0.594133
Utrn	9373.39	-0.217652	0.132606	-1.64134	0.100727
Flna	6399.08	-0.0429666	0.094756	-0.453445	0.650228
Lars2	7819.94	-1.55624	0.175364	-8.87432	7.03639e-19
Col3a1	4371.86	0.563716	0.182452	3.08967	0.00200377
Mmrn2	9344.34	0.00890129	0.0879541	0.101204	0.919389
mt-Nd4	6848.19	-0.557316	0.192003	-2.90265	0.00370022
Tns1	7480.11	-0.375624	0.0938451	-4.00259	6.26524e-05
Cgnl1	8012.06	-0.310337	0.0871864	-3.55946	0.000371614
H2-D1	8128.56	0.179256	0.0991838	1.80731	0.0707135
Itgb1	7300.42	0.209578	0.0824112	2.54308	0.0109882
Ptprj	7741.34	-0.162412	0.123035	-1.32004	0.18682
Sdpr	8143.66	-0.270114	0.0930058	-2.90427	0.00368111
Zbtb20	7749.27	-0.40069	0.108	-3.7101	0.000207177
Macf1	7212.89	-0.224533	0.0609719	-3.68256	0.000230902
Podxl	7730.54	-0.146584	0.127308	-1.15141	0.249563
Sparc	5907.47	0.78528	0.122431	6.41406	1.41692e-10
Dync1h1	6948.86	-0.00983198	0.0833306	-0.117988	0.906077
Sulf1	7660.85	0.0375929	0.110828	0.339202	0.734458
Zyx	7111.04	-0.17241	0.0812847	-2.12106	0.0339167
9430020K01Rik	7378.05	-0.293643	0.0792512	-3.70522	0.000211211
Gsn	4501.42	-0.413629	0.218043	-1.89701	0.0578264
Aplp2	7196.94	-0.154797	0.0818122	-1.8921	0.0584783
Tek	7415.42	-0.287959	0.100042	-2.87839	0.00399705
Cav1	6922.67	-0.105221	0.0873345	-1.20481	0.228278
Myh11	3664.33	-0.561711	0.208706	-2.6914	0.00711528
Ssfa2	6894.39	-0.0602404	0.0898453	-0.67049	0.502546
Fbln5	6944.72	0.904026	0.135884	6.65291	2.87358e-11
mt-Nd6	5160.35	-0.464616	0.195969	-2.37087	0.0177463
Hsp90b1	5398.43	0.304436	0.0833225	3.65371	0.000258475
Cald1	4638.89	0.0511648	0.102672	0.498335	0.618248
Gja5	6344.63	0.184496	0.122502	1.50606	0.132051
Tgm2	5918.16	-0.125311	0.112103	-1.11782	0.263642
Ctnnb1	5960.03	0.0567663	0.0789557	0.718964	0.472163
Cpe	6314.78	-0.0929813	0.082701	-1.12431	0.260883
Atp2a3	6750.49	-0.258604	0.127928	-2.02148	0.0432303
Crim1	6250.08	0.21104	0.101777	2.07355	0.0381214
Srrm2	5684.33	-0.136294	0.0667804	-2.04094	0.0412573
Col1a1	2878.76	0.497252	0.192741	2.5799	0.00988295
Bmpr2	6319.6	-0.240623	0.0717549	-3.35341	0.00079823
Iqgap1	5525.4	0.175138	0.0884512	1.98005	0.047698
B2m	5643.38	0.194953	0.134775	1.4465	0.148037
Serinc3	6004.78	-0.423232	0.0916842	-4.6162	3.90836e-06
Itm2b	5705.8	-0.154478	0.0674786	-2.28929	0.0220625
Pde3a	6265.18	-0.184265	0.0941551	-1.95704	0.0503429
Cp	6062.21	-0.567891	0.101784	-5.57938	2.4138e-08
Txnip	5633.53	-0.380227	0.110788	-3.43204	0.000599061
H2-K1	5775.15	0.308127	0.123246	2.50009	0.0124162
Cmip	6033.69	-0.282219	0.10116	-2.78983	0.00527353
Acta2	3272.54	0.295324	0.204902	1.44129	0.149502
Actn4	5152.25	-0.0392358	0.0677527	-0.579104	0.562519
Cd93	5186.22	0.0821239	0.119626	0.686507	0.492394
Fth1	4533.76	-0.347053	0.110763	-3.13331	0.00172849
Psap	4633.59	0.0133603	0.067503	0.197922	0.843106
Timp2	5216.79	0.006778	0.0813141	0.0833558	0.933569
Syne2	5238.66	-0.258145	0.0973153	-2.65266	0.00798594
Col4a1	4493.12	0.409142	0.116655	3.50727	0.00045273
Calr	4335.25	0.38965	0.087451	4.45564	8.36446e-06
Bmp6	5698.09	-0.0889516	0.138271	-0.643315	0.52002
Smarca2	5245.61	-0.245486	0.0991175	-2.47671	0.0132598
Ramp2	5491.35	0.150724	0.0987566	1.52622	0.126955
Ehd4	5098.97	-0.133708	0.0797995	-1.67555	0.0938273
Calm1	4281.76	0.0657574	0.0766195	0.858234	0.390763
Ptpn14	5234.72	-0.317416	0.0954724	-3.32469	0.000885164
Calu	4401.21	0.34763	0.0896827	3.87622	0.000106091
Tm4sf1	4783.18	-0.2695	0.094192	-2.86118	0.0042207
Nos3	4586.95	-0.0868012	0.109915	-0.789708	0.429698
Gnai2	4111.18	0.145805	0.0643767	2.26488	0.0235202
Stab1	4796.04	0.0804742	0.0613342	1.31206	0.1895
Ehd2	4253.44	0.128173	0.0826653	1.5505	0.121021
Pdia3	4158.18	0.261343	0.0747192	3.49766	0.000469352
Mkl2	4887.28	-0.226316	0.109881	-2.05965	0.0394319
Adgrf5	4467.99	0.219751	0.102398	2.14604	0.0318697
Actn1	3918.67	0.158675	0.089951	1.76401	0.0777295
Synpo	4521.28	0.140438	0.0721341	1.9469	0.051547
Ly6e	4605.16	0.0185018	0.0934145	0.198062	0.842997
Col1a2	2372.42	0.207446	0.188118	1.10274	0.27014
Son	4116.15	-0.0633402	0.0638393	-0.992182	0.321109
Tln1	3744.57	0.116994	0.0807256	1.44928	0.14726
Tns2	4511.43	-0.228729	0.102846	-2.22398	0.0261496
Col5a2	3838.9	1.19254	0.209639	5.68856	1.28115e-08
Fam3c	4619.35	-0.149927	0.0823238	-1.82119	0.0685785
Gxylt2	4721.31	0.0907808	0.133028	0.68242	0.494973
Eif4g2	3810.15	0.0012597	0.0570804	0.0220688	0.982393
Rpl4	3603.01	-0.107775	0.06481	-1.66294	0.0963236
Lamb2	4216.45	-0.259321	0.0895485	-2.89588	0.00378098
Numa1	4127.11	-0.163253	0.0650371	-2.51014	0.0120682
Eif4g1	3666.65	0.33069	0.0658531	5.02163	5.12342e-07
Golim4	4288.45	-0.124698	0.0666487	-1.87097	0.0613489
Huwe1	3755.36	-0.0949605	0.0556335	-1.70689	0.0878419
Spon1	4389.7	0.0220449	0.106267	0.207449	0.835659
Smoc1	4503.87	-0.0135897	0.0913014	-0.148845	0.881676
Lamp1	3789.02	0.048412	0.0598442	0.808968	0.418534
Cdh13	4266.72	0.0459734	0.129282	0.355605	0.722136
Tmsb4x	3106.56	0.0136583	0.0926263	0.147456	0.882772
Wnk1	3493.41	-0.0787441	0.0533292	-1.47657	0.139792
Gnb1	3755.41	0.0197133	0.0584209	0.337435	0.735789
Ccdc80	3881.28	0.172022	0.0762279	2.25668	0.0240279
Sepp1	3570.54	-0.655981	0.140581	-4.66622	3.06786e-06
Bmp4	4303.13	0.240295	0.155515	1.54516	0.122308
Fgd5	3897.58	0.0177241	0.124021	0.142912	0.88636
Clec14a	4364.91	-0.0552032	0.0872657	-0.632588	0.527003
Plxnd1	3753.91	0.302464	0.108998	2.77496	0.00552078
P4hb	3517	0.23248	0.0580193	4.00695	6.15074e-05
Mbnl1	3466.48	-0.0476087	0.0533386	-0.892575	0.372085
Ubr4	3615.78	-0.171332	0.08928	-1.91904	0.0549793
Eef1a1	3349.07	-0.135239	0.060433	-2.23784	0.0252318
Nrp1	3740.78	0.1321	0.111908	1.18043	0.237827
Arhgap31	3899.14	-0.189205	0.0834409	-2.26753	0.0233579
Spag9	3538.66	-0.135466	0.0640321	-2.11559	0.0343798
Col4a2	3058.45	0.551908	0.141822	3.89157	9.95992e-05
Eif3a	3168.24	0.182144	0.0641405	2.83977	0.0045146
Chd4	3310.14	0.0352641	0.0570719	0.617888	0.536649
Tpt1	3326.76	-0.129061	0.0737005	-1.75115	0.0799193
Prrc2b	3575.93	-0.102012	0.0614774	-1.65934	0.0970467
Plxna2	3683.34	-0.223073	0.150202	-1.48516	0.137502
Klf2	3270.67	0.228883	0.200016	1.14433	0.252488
Adam10	3742.28	-0.0720893	0.0816481	-0.882927	0.377276
Nfib	3563.25	-0.160988	0.0757606	-2.12495	0.0335907
Lmo2	3975.32	-0.166458	0.10427	-1.59641	0.110398
Prrc2c	3262.22	0.0103612	0.0689746	0.150218	0.880593
Rdx	3422.61	-0.162791	0.0659909	-2.46687	0.0136299
Tmem2	3607.58	-0.0308378	0.1225	-0.251738	0.801243
Sulf2	3593.64	0.0828736	0.101562	0.815992	0.414504
Rrbp1	3191.88	0.137562	0.0567247	2.42508	0.015305
Tpm4	2931.82	0.383	0.0696569	5.49838	3.83289e-08
Map4k4	3001.66	0.262265	0.099133	2.64559	0.00815484
Herc2	3731.38	-0.330327	0.114744	-2.87882	0.0039916
Nfe2l1	3576.11	-0.0696619	0.0608592	-1.14464	0.252358
Rock2	3103.34	-0.0630921	0.0653135	-0.965988	0.33405
Aebp1	2912.03	0.257056	0.0790396	3.25224	0.00114501
Fam107a	3571.69	-0.312998	0.201288	-1.55498	0.119951
Ctsh	3574.44	-0.0508557	0.107604	-0.472621	0.636484
Bcam	3724.31	-0.171051	0.147399	-1.16046	0.245862
Notch1	3327.65	-0.0932888	0.080171	-1.16362	0.244577
Scd1	2042.93	-0.921241	0.23802	-3.87043	0.000108645
Pkd1	3481.36	-0.0454727	0.0970376	-0.468608	0.63935
Igfbp4	2992.52	0.530762	0.131346	4.04094	5.32368e-05
Ncl	2786.58	0.0460722	0.0569309	0.809266	0.418362
Arrb1	3265.55	-0.162608	0.0828667	-1.96228	0.0497297
Bsg	3346.26	-0.0622382	0.0749474	-0.830425	0.406299
Kmt2d	3124.31	0.0499731	0.0750246	0.666089	0.505354
Col8a1	3343.92	1.5162	0.235008	6.4517	1.10599e-10
Col18a1	2561.02	1.30546	0.21241	6.14595	7.94874e-10
Slco2a1	3600.4	0.293411	0.100533	2.91854	0.00351677
Dstn	2758.18	-0.219366	0.066091	-3.31916	0.000902894
Rpl8	2850.5	-0.03898	0.0792348	-0.491956	0.62275
Ctnna1	3127.03	0.0377742	0.0551533	0.684895	0.49341
Zmiz1	3191.98	-0.0755114	0.102982	-0.733248	0.463407
Hspa5	2473.18	0.212284	0.115391	1.8397	0.065812
Tpm1	2431.2	0.118505	0.110207	1.07529	0.282246
Ywhae	2830.62	0.119617	0.0560955	2.13239	0.032975
Ctsb	2542.15	0.0394492	0.0792341	0.497882	0.618567
C3	2050.8	-0.0006814	0.212863	-0.00320111	0.997446
Eng	3404.51	0.479755	0.0934183	5.13556	2.81304e-07
Mical2	3392.64	-0.0751765	0.110677	-0.679239	0.496987
Cd34	2933.73	0.20233	0.102967	1.965	0.0494144
Map4	2826.1	0.00359487	0.0689442	0.0521418	0.958416
Itpr1	3189.09	-0.325962	0.0829854	-3.92795	8.56724e-05
Clic4	2581.25	0.0509292	0.086992	0.585447	0.558247
Fzd4	3225.81	-0.134885	0.082228	-1.64038	0.100926
Ddx3x	2869.35	-0.129963	0.0997959	-1.30229	0.192817
Ctgf	2670.75	0.43567	0.227355	1.91625	0.0553329
Cdc42bpa	3252.78	-0.287286	0.0788183	-3.64492	0.00026748
Egfl7	3334.39	-0.133145	0.103045	-1.29211	0.196321
Itgb4	3137.34	0.198021	0.0988139	2.00398	0.0450726
Akap13	2609.43	-0.027005	0.101249	-0.266718	0.789686
Rnf213	2782.31	0.247085	0.14013	1.76325	0.0778577
Csde1	2775.65	-0.241249	0.0611228	-3.94696	7.91503e-05
Myof	2974.25	-0.12244	0.104447	-1.17226	0.241092
Tpr	2753.15	-0.0478538	0.051432	-0.930428	0.352149
Tie1	3187.23	0.276976	0.101777	2.7214	0.00650069
Sod3	3129.14	-0.266647	0.103623	-2.57324	0.010075
Myo1c	2775.69	0.154284	0.083672	1.84391	0.0651965
Golgb1	2871.08	-0.0808097	0.0691759	-1.16818	0.242736
Wdfy3	3097.99	-0.150649	0.0794434	-1.8963	0.0579198
Clstn1	3273.67	-0.361063	0.0817468	-4.41685	1.0015e-05
Jun	2967.57	-0.076076	0.0983234	-0.773732	0.439089
Ptprm	3315.1	-0.147237	0.102497	-1.4365	0.15086
Pabpc1	2193.84	0.0385949	0.100482	0.384097	0.700906
Vcam1	2588.52	-0.258737	0.117786	-2.19666	0.0280446
Htra1	3086.81	0.301034	0.0950772	3.16621	0.0015444
Mprip	2530.92	0.147396	0.0755406	1.95122	0.0510313
Atp5b	2420.47	-0.0358833	0.0781449	-0.459189	0.646099
Srcap	2779.31	-0.0276142	0.0597232	-0.46237	0.643816
Myh10	2401.39	-0.175803	0.11885	-1.4792	0.139088
Pkhd1l1	3268.34	-0.357312	0.177161	-2.01688	0.0437082
Ski	2823.55	-0.0812018	0.0620378	-1.30891	0.190566
Cpd	3045.72	-0.163123	0.0859333	-1.89825	0.0576626
Lifr	2973	-0.230759	0.0783864	-2.94386	0.00324149
Cd74	2121.01	0.920941	0.239022	3.85295	0.000116704
Ncor2	2616.5	0.0371787	0.063877	0.582036	0.560543
Ttc28	2968.95	-0.316666	0.0736259	-4.30102	1.70017e-05
Fasn	1722.52	-0.930511	0.240986	-3.86126	0.000112802
Itga9	2919.43	-0.280689	0.088888	-3.15778	0.00158976
Tinagl1	2704.72	-0.0259923	0.081265	-0.319846	0.749085
Kif1c	2389.26	0.021221	0.0573984	0.369714	0.711595
Efnb2	3038.02	0.100872	0.13038	0.773673	0.439124
Nfia	2906.73	-0.2231	0.0730737	-3.05308	0.00226503
Ifngr1	3115.5	0.0207564	0.0956347	0.217039	0.828178
Cyb5r3	2474.27	0.210192	0.0864463	2.43147	0.0150377
Nuak1	3246.03	-0.0723416	0.132661	-0.54531	0.585541
Canx	2505.16	0.0859999	0.0752702	1.14255	0.253226
Serbp1	2418.66	0.119516	0.0533211	2.24144	0.0249974
Tulp4	2743.82	0.00459714	0.093053	0.0494034	0.960598
Rhob	2425.66	0.410515	0.106221	3.86472	0.000111218
Ptms	2506.4	-0.0529561	0.0588225	-0.900268	0.367978
Ltbp3	2897.29	0.325495	0.108587	2.99755	0.0027216
Arhgef12	2593.5	-0.232081	0.0556328	-4.17167	3.02381e-05
Kctd12	2972.53	-0.285384	0.112591	-2.5347	0.0112543
Adh7	3045.37	-0.704381	0.111211	-6.33374	2.39286e-10
Nhsl2	2690.31	-0.268768	0.105066	-2.55808	0.0105251
Hdlbp	2322.45	0.224515	0.0617425	3.63631	0.000276567
Prrc2a	2470.71	0.0960489	0.0557725	1.72216	0.0850411
Map7d1	2387.77	0.251494	0.0772772	3.25444	0.00113616
Rpl13a	2343.63	-0.05522	0.0934948	-0.590621	0.554774
Smc1a	2490.65	0.0442955	0.0653546	0.677772	0.497917
Lrrfip1	2140.55	0.238917	0.110397	2.16416	0.0304524
Slk	2386.48	0.0115916	0.0807576	0.143536	0.885867
Cltc	2333.26	0.0354204	0.0605692	0.584792	0.558688
Mcl1	2215.22	0.201889	0.0848485	2.3794	0.0173409
Hnrnpu	2226.83	0.158335	0.051429	3.07871	0.00207897
Fhl1	2791.46	-0.542015	0.104486	-5.18744	2.1321e-07
Atp1a1	2540.07	0.0931842	0.0767659	1.21388	0.224795
Tjp1	2688.05	-0.0139746	0.0778139	-0.17959	0.857475
Marveld1	2795.07	0.0377339	0.078105	0.483118	0.629012
Ddx5	2469.73	-0.158801	0.0847923	-1.87283	0.0610925
Ablim1	2774.5	-0.318079	0.0688966	-4.61676	3.89769e-06
Itpr3	2701.65	-0.153445	0.0725541	-2.11491	0.034438
Uaca	2408.29	-0.0292226	0.117083	-0.249588	0.802906
Serpinh1	1796.67	0.775142	0.118517	6.54036	6.13712e-11
Lrrc58	2215.69	0.25864	0.0829257	3.11894	0.00181504
Nfat5	2502.87	-0.182359	0.0757171	-2.40843	0.0160215
Nfix	2518.17	-0.0338422	0.0850619	-0.397853	0.690738
Tmtc1	2917.49	-0.192578	0.0935568	-2.05841	0.0395505
Tnrc18	2398.13	0.221554	0.0746317	2.96863	0.00299128
Kat6a	2465.56	-0.0146442	0.0564788	-0.259287	0.795413
Lrrc8a	2459.87	-0.23882	0.09833	-2.42876	0.0151504
Rere	2624.61	-0.0927189	0.0715847	-1.29523	0.195239
Ppp1r9b	2340.38	-0.133655	0.080568	-1.65891	0.0971339
Ankrd11	2389.9	0.0369354	0.0545602	0.676967	0.498427
Eif4b	2361.14	-0.132754	0.0665714	-1.99416	0.0461344
Gas6	2522.22	-0.215298	0.114737	-1.87645	0.0605936
Fblim1	2507.65	-0.145247	0.109129	-1.33097	0.183199
Lox	2513.91	0.0797595	0.120182	0.663656	0.506911
Prpf8	2425.24	-0.184982	0.0542909	-3.40723	0.000656256
Cdc42bpb	2389.51	-0.0132877	0.082373	-0.161312	0.871848
She	2567.45	-0.0666391	0.0831863	-0.801083	0.423084
Svil	2158.99	-0.0851727	0.0772022	-1.10324	0.269922
Itga5	2212.74	0.267792	0.119787	2.23556	0.0253805
Nucb1	2456.24	0.0465962	0.0673709	0.691636	0.489166
Aff4	2402.14	-0.107234	0.0943032	-1.13712	0.255488
Asap2	2565.97	-0.252712	0.0684895	-3.6898	0.000224432
Fam198b	2528.77	0.0609219	0.104831	0.581145	0.561142
Cyr61	2143.66	0.564979	0.230458	2.45155	0.0142241
Emp2	2486.67	-0.340822	0.126427	-2.6958	0.00702198
Rasip1	2374.72	-0.0354398	0.10203	-0.347346	0.728332
Tubb5	1994.68	0.357692	0.0969704	3.68867	0.000225429
Adamts1	1863.89	0.149365	0.199483	0.748758	0.454003
Add1	2322.57	0.0426869	0.0692259	0.616632	0.537478
Fndc3b	2327.19	0.159642	0.0974657	1.63793	0.101437
Plvap	2284.89	0.533809	0.208733	2.55737	0.0105466
Atp5a1	2019.33	-0.101497	0.0606992	-1.67214	0.0944973
Lrp1	1478.19	-0.325869	0.16049	-2.03046	0.0423095
Lrrc32	2175.48	0.148572	0.103942	1.42937	0.152897
Arhgdia	2071.04	0.0754006	0.0710087	1.06185	0.288304
Ybx1	2028.71	-0.145812	0.055395	-2.63222	0.00848279
Nsd1	2232.49	-0.105449	0.0788313	-1.33766	0.181007
Amigo2	2483.18	-0.174009	0.140982	-1.23427	0.217102
Dab2ip	2315.66	-0.00781202	0.0980925	-0.0796393	0.936524
Adra2a	2917.73	-0.484838	0.149193	-3.24974	0.0011551
Plcb4	2292.94	-0.300825	0.0861608	-3.49143	0.000480438
Smarcc2	2138.93	-0.0157726	0.0751356	-0.209922	0.833728
Cst3	2252.38	-0.327705	0.116062	-2.82354	0.00474964
Epb41l2	1930.06	-0.0339335	0.0832255	-0.407729	0.683472
Emp1	1455.92	0.379437	0.113417	3.34549	0.000821362
Amotl1	2117.9	0.1135	0.0626627	1.81129	0.0700959
Gnb2l1	1906.11	0.0233361	0.0751887	0.310366	0.756282
Ddb1	2066.54	0.170268	0.0693415	2.45549	0.0140691
Sdf4	2325.66	-0.183607	0.067672	-2.71318	0.006664
Slc9a3r2	2324.88	0.199723	0.153734	1.29915	0.193894
Rhoa	1941.56	0.138907	0.0734251	1.89182	0.0585155
Dock6	2382.64	-0.230358	0.104874	-2.19651	0.0280554
Azin1	2049.04	-0.0733061	0.0998696	-0.734018	0.462938
Sf3b2	2077.38	-0.0320899	0.0698908	-0.459143	0.646131
Scarb2	2203.61	-0.160463	0.0978544	-1.63981	0.101044
Prkar1a	2068.69	0.0420159	0.0669935	0.627165	0.530551
S1pr1	2051.51	-0.277719	0.131172	-2.11721	0.0342421
Ano6	2142.7	-0.075824	0.0896813	-0.845483	0.397841
Selp	2067.05	0.248576	0.127744	1.94589	0.0516678
Atp2b4	2165.69	-0.0808844	0.0988212	-0.818493	0.413076
Lyz2	841.103	0.300437	0.222291	1.35155	0.176519
Ash1l	2133.93	-0.153887	0.065478	-2.3502	0.0187631
Plxna4	2404.72	-0.104994	0.0729828	-1.43862	0.150259
Ntn1	2281.86	-0.200447	0.111451	-1.79853	0.0720931
Wasf2	2048.22	-0.0546607	0.0787746	-0.693888	0.487752
Tsc22d1	2055.46	-0.330698	0.0922975	-3.58296	0.000339729
Lrp5	2181.19	0.100439	0.095726	1.04924	0.29407
Stk10	2215.55	0.0447817	0.0793861	0.5641	0.572686
Golga4	2024.1	-0.196545	0.0501773	-3.91701	8.96534e-05
Csrp1	1773.99	0.0562559	0.102643	0.548074	0.583641
Ccpg1	2216.68	-0.124682	0.0801437	-1.55573	0.119772
Dock9	2339.52	-0.224219	0.108287	-2.0706	0.0383962
Anxa2	1705.64	0.199763	0.0927216	2.15444	0.031206
Nid1	1641.6	0.678994	0.107685	6.3054	2.87458e-10
2610507B11Rik	1953.03	0.0500576	0.0801362	0.624656	0.532197
Kmt2e	2121.12	-0.0749665	0.0507354	-1.4776	0.139515
Hip1	2090.96	0.062888	0.0789604	0.79645	0.425771
Rps3	1944.59	-0.126241	0.0789901	-1.59818	0.110002
Shank3	2176.52	-0.00238163	0.11597	-0.0205365	0.983615
Spen	2100.54	-0.0360239	0.0933034	-0.386094	0.699427
Ranbp2	1934.9	-0.0738086	0.0594959	-1.24056	0.214767
Ccnd2	2229.4	-0.183829	0.0705588	-2.60534	0.00917842
Cyp1b1	2554.3	-0.585935	0.107464	-5.45236	4.97044e-08
Amotl2	2080.12	0.253486	0.146664	1.72835	0.0839252
Limch1	2206.37	-0.579625	0.120614	-4.8056	1.54289e-06
Pls3	1808.86	-0.0163958	0.0945096	-0.173483	0.862272
Serpinb6b	2090.1	0.277162	0.10825	2.56039	0.0104554
Txndc5	2051.48	0.373801	0.146315	2.55476	0.010626
Glg1	2089.46	-0.0417357	0.0698759	-0.597284	0.550318
Ctsd	1840.45	0.104681	0.0951308	1.10039	0.271164
Eef1b2	1814	-0.0485743	0.0644337	-0.753866	0.45093
Kank1	1978.9	0.25407	0.0929358	2.73382	0.00626036
Map1b	1467.69	0.207981	0.136792	1.52042	0.128406
Icam1	1925.05	0.222691	0.118487	1.87945	0.0601825
Ppp1r12a	1705.11	-0.14086	0.0771552	-1.82567	0.0678992
Ubr5	1976.86	-0.00375912	0.0590345	-0.0636767	0.949228
Myo18a	1944.58	0.138664	0.0887626	1.56218	0.118245
Rgs5	930.466	-0.217782	0.250033	-0.871011	0.383748
Bmx	2344.98	-0.284654	0.0766382	-3.71426	0.0002038
Tnks1bp1	2039.68	-0.263878	0.0682459	-3.86658	0.000110372
Hnrnpk	1820.74	0.198377	0.0856659	2.3157	0.0205747
Akap9	1960.11	0.0219056	0.0696037	0.314719	0.752975
Foxp1	2007.04	-0.208619	0.0873652	-2.3879	0.016945
Cd24a	1987.92	-0.815141	0.114804	-7.1003	1.24482e-12
Ncoa3	1988.65	-0.192239	0.0929084	-2.06912	0.0385344
Eea1	1987.04	-0.132659	0.0724271	-1.83162	0.0670074
Crebbp	1891.14	0.0692688	0.0579145	1.19605	0.231676
Lima1	1910.05	0.20477	0.0825061	2.48188	0.0130692
Rapgef1	1822.7	0.181632	0.0962202	1.88767	0.0590699
Crip2	2100.82	0.0118104	0.0833804	0.141645	0.88736
Ncor1	1830.08	-0.0165266	0.0607202	-0.272176	0.785487
Fkbp9	1890.7	0.106028	0.0758836	1.39724	0.16234
Dctn1	1876.86	0.0122513	0.0745471	0.164343	0.869461
Birc6	1840.85	-0.0887604	0.0859743	-1.03241	0.301881
Bpgm	1884.91	-0.121284	0.142312	-0.852239	0.394081
Setd2	1807.66	0.0278757	0.0618855	0.45044	0.652393
Lrrc8c	1985.09	-0.0867055	0.0700989	-1.2369	0.216123
Rtn4	1404.36	0.397892	0.11103	3.58363	0.000338851
Lasp1	1812.59	0.0738695	0.0905626	0.815673	0.414687
Pdia4	1791.53	0.435562	0.0967148	4.50357	6.68227e-06
Ppfibp1	1886.03	-0.161192	0.0746198	-2.16018	0.0307586
Tapbp	2023.33	0.117917	0.107769	1.09417	0.27388
Zbtb4	2121.25	-0.210855	0.0787581	-2.67724	0.00742304
Skil	1845.28	0.0115843	0.0874354	0.13249	0.894597
Hbb-bs	1222.61	0.00360459	0.248161	0.0145252	0.988411
Luzp1	1800.58	0.228086	0.0979217	2.32927	0.0198447
Mllt4	1887.2	-0.0379445	0.0672685	-0.564076	0.572703
Grn	1834.35	0.200138	0.0686512	2.91529	0.00355361
Snrnp200	1922.18	-0.191696	0.0669495	-2.8633	0.00419255
Ndrg1	1911.27	-0.185868	0.105936	-1.75453	0.0793404
Shroom4	1947	-0.0440576	0.104943	-0.419823	0.674615
Tmem158	2256.75	0.187592	0.106776	1.75687	0.0789406
Apc	1888.48	-0.0898364	0.0734812	-1.22258	0.22149
Baz1b	1769.16	0.0637619	0.0623228	1.02309	0.306265
Lpp	1428.63	-0.139066	0.101039	-1.37635	0.168713
Dcn	1221.91	-0.372099	0.201552	-1.84617	0.0648678
Atrx	1829.92	-0.0318222	0.0801056	-0.397254	0.69118
42620	1657.88	0.116056	0.0689416	1.68339	0.0922994
Ntn4	2178.36	0.0338478	0.126857	0.266819	0.789609
Cd81	1867.81	0.15662	0.0746786	2.09725	0.0359714
Jam2	2036.11	-0.101698	0.135935	-0.748142	0.454375
Arhgef2	1904.19	-0.0718454	0.101214	-0.709834	0.477807
Plcg2	1950.31	0.0239915	0.0762822	0.314509	0.753134
Cd2ap	1987.07	-0.391507	0.110717	-3.53611	0.000406071
Rplp2	1633.34	-0.0931786	0.0987466	-0.943614	0.345367
Alas2	1181.48	0.102948	0.249671	0.412335	0.680094
Aff1	1900.12	-0.137543	0.13464	-1.02156	0.306989
Smarca4	1694.29	0.191992	0.0685012	2.80275	0.00506689
Fgfr1	1872.53	-0.150698	0.0874116	-1.72401	0.0847069
Os9	1912.84	-0.00787041	0.066052	-0.119155	0.905153
Col5a1	1320.92	0.858788	0.152539	5.62995	1.80259e-08
Bptf	1767.46	-0.0959535	0.0594884	-1.61298	0.106749
Arpc2	1508.58	0.120592	0.0785329	1.53556	0.124647
Klf3	1948.73	-0.233068	0.120708	-1.93084	0.0535032
Ktn1	1833.76	-0.072962	0.0643307	-1.13417	0.256722
Piezo1	1754.84	0.294787	0.0848779	3.47308	0.000514526
Acvrl1	1778.69	0.244857	0.114294	2.14235	0.0321657
Msrb3	1682.34	0.10405	0.0850784	1.22299	0.221332
Hnrnpa2b1	1515.79	0.0440465	0.077529	0.568129	0.569947
Kif5b	1640.46	0.219599	0.0681029	3.22452	0.00126183
Zfp106	1679.38	-0.0989993	0.0785969	-1.25958	0.20782
Mylk	1242.23	-0.453416	0.119105	-3.80685	0.000140746
Kmt2a	1768.97	-0.0932424	0.0706786	-1.31924	0.187087
Pkp4	1626.1	-0.290258	0.100537	-2.88708	0.00388833
Polr2a	1787.87	-0.0818848	0.0664122	-1.23298	0.217584
Tgoln1	1859.34	-0.0672124	0.0545664	-1.23176	0.218041
Myrip	1941.74	-0.305744	0.140651	-2.17378	0.0297215
4931406P16Rik	1861.87	-0.246483	0.0983373	-2.50651	0.0121929
Hnrnpab	1400.11	0.2917	0.0921586	3.1652	0.00154977
Tax1bp1	1607.79	-0.0253641	0.06588	-0.385005	0.700234
Arhgap29	1795.96	-0.154229	0.0844359	-1.82659	0.067762
Tmod3	1796.48	-0.0893145	0.0875593	-1.02005	0.307706
Hipk1	1558.28	-0.0932395	0.0628074	-1.48453	0.137669
Tacc1	1722.45	-0.153792	0.0857029	-1.79448	0.0727365
Ep300	1735.39	0.0546048	0.0594172	0.919005	0.358093
Plcg1	1798.78	-0.0748203	0.0779687	-0.95962	0.337247
Nfic	1742.06	-0.0548894	0.0711557	-0.771399	0.440471
Fkbp1a	1641.99	0.145936	0.0758911	1.92297	0.0544839
H2-Q6	1988.9	0.118165	0.185762	0.636109	0.524706
Ddx6	1708.14	-0.168349	0.0602253	-2.79532	0.00518483
Mmp2	1604.75	1.00383	0.160605	6.25031	4.09626e-10
Cyth3	1841.71	-0.447444	0.145863	-3.06757	0.00215808
Tagln	1043.07	0.103108	0.206169	0.500115	0.616994
Ywhab	1667.26	0.122499	0.0642457	1.90673	0.0565555
Hspa8	1366.94	0.278133	0.123574	2.25074	0.0244019
Cmklr1	1837.74	-0.0464107	0.217137	-0.21374	0.83075
Picalm	1443.59	0.338046	0.115507	2.92662	0.00342669
Gata2	2061.01	-0.179887	0.0876114	-2.05324	0.0400496
Dnajc10	1761.16	0.00212187	0.0907055	0.0233929	0.981337
Dennd4a	1675.09	-0.357822	0.0716518	-4.99391	5.91696e-07
Prex2	1805.58	0.360628	0.10052	3.58762	0.000333711
Pfkfb3	1868	-0.290927	0.143731	-2.02411	0.0429584
Thbd	1652.33	-0.0786808	0.111038	-0.708594	0.478577
Klf4	1527.05	0.137648	0.203747	0.675582	0.499306
Eif3c	1541.54	0.0973357	0.0621994	1.5649	0.117607
Gdi2	1569.7	0.0373967	0.0627552	0.595913	0.551233
Hip1r	1762.79	-0.0344633	0.100027	-0.34454	0.73044
Copa	1594.9	0.0446624	0.066708	0.669522	0.503163
Klf6	1455.47	-0.120175	0.129487	-0.928087	0.353362
Trip12	1620.09	-0.109403	0.0561081	-1.94986	0.0511923
Emilin1	1711.9	0.307847	0.113045	2.72322	0.00646482
Nisch	1683.17	0.0381398	0.0712533	0.535271	0.592463
Fryl	1740.06	0.177158	0.122334	1.44815	0.147574
Anxa3	1672.5	-0.181799	0.0764018	-2.37951	0.0173358
Pcnx	1745.05	0.052994	0.072895	0.72699	0.467232
Arid1a	1629.65	0.0630222	0.0692207	0.910452	0.362584
Bnip2	1656.14	0.013207	0.0706328	0.186981	0.851675
Ehd1	1640.26	-0.0255199	0.0851907	-0.299562	0.764511
Adam15	1697.04	0.00874835	0.125952	0.0694579	0.944625
Dennd5a	1696.04	-0.110384	0.0676223	-1.63236	0.102604
Phactr2	1749.91	-0.069218	0.0593521	-1.16623	0.243523
Rps9	1477.95	-0.0626947	0.0880035	-0.712411	0.47621
Parva	1705.71	-0.0186883	0.0602495	-0.310182	0.756423
Tef	2089.08	-0.460512	0.109573	-4.2028	2.63633e-05
Igfbp5	1331.4	0.330282	0.251866	1.31134	0.189743
Epb41	1178.46	0.0138013	0.224718	0.0614162	0.951028
Rbp1	1868.39	-0.112673	0.129625	-0.869217	0.384728
Jag1	1670.63	0.636087	0.145116	4.38331	1.1689e-05
Egr1	1215.07	-0.41278	0.208049	-1.98405	0.0472505
Cldn5	1882.55	0.0232241	0.154828	0.149999	0.880765
Ptp4a2	1460.36	-0.131133	0.0693586	-1.89065	0.0586713
Cttnbp2nl	1600.76	-0.252947	0.156733	-1.61388	0.106554
Tgfbi	939.544	-0.105047	0.226377	-0.464036	0.642622
Sfpq	1474.2	0.196683	0.0991763	1.98316	0.0473496
Kalrn	1643.59	-0.118806	0.0808675	-1.46915	0.141793
Mbnl2	1652.79	-0.0444508	0.0569369	-0.780702	0.434978
Sgk1	1497.82	-0.0354935	0.236544	-0.15005	0.880725
Scd2	1654.7	-0.167404	0.123413	-1.35645	0.174957
Taok1	1557.3	-0.0958623	0.0644405	-1.48761	0.136854
Laptm4a	1649.99	-0.26084	0.0679061	-3.84118	0.000122443
Sf1	1491.42	-0.0101425	0.0678214	-0.149547	0.881122
Gnas	1494.83	-0.160646	0.0772169	-2.08045	0.0374846
Dpp8	1655.55	-0.145579	0.0621811	-2.34121	0.0192215
Itsn2	1491.53	-0.00320877	0.0728798	-0.0440283	0.964882
Bcr	1578.7	0.123487	0.104258	1.18444	0.23624
H2-Q4	1744.41	0.192191	0.130278	1.47524	0.140149
Rac1	1528.99	0.0284041	0.0725185	0.39168	0.695294
Itpr2	1714.32	-0.200695	0.113116	-1.77424	0.0760232
Pgm5	1697.31	0.253896	0.0866264	2.93093	0.00337949
Wbp1l	1682.49	-0.297681	0.106411	-2.79745	0.00515076
Tcf25	1615.69	-0.102762	0.0676246	-1.5196	0.128612
Zeb1	1520.62	0.0201889	0.0819229	0.246438	0.805343
Creb3l2	1738.54	0.170765	0.101189	1.68758	0.091492
Esam	1681.73	0.0706216	0.0900246	0.78447	0.432764
Slc12a7	1714.37	0.141109	0.0982872	1.43568	0.151092
Ppp1cb	1282.24	-0.0361763	0.0816255	-0.443199	0.657622
Bcl9l	1737.45	0.0598021	0.103796	0.576149	0.564514
Aldh2	1550.33	-0.367298	0.118179	-3.10799	0.00188366
Taok2	1725.04	-0.0188681	0.069317	-0.272201	0.785468
Rgs3	1814.33	0.150549	0.116976	1.28701	0.198091
Tgfbr2	1531.67	0.330298	0.0973427	3.39315	0.000690944
Npr1	1683.79	-0.0831785	0.0751293	-1.10714	0.268234
Notch4	1708.44	-0.0147335	0.101347	-0.145377	0.884413
Capn2	1425.89	0.042283	0.0762945	0.554207	0.579437
Cds2	1692.92	-0.286067	0.0690226	-4.14454	3.40492e-05
Fam129b	1527.59	0.0942724	0.103515	0.910714	0.362446
Fbn1	1046.92	0.295028	0.12961	2.27627	0.0228298
Sec14l1	1528.09	-0.261132	0.115802	-2.25498	0.0241349
Armcx4	1563.96	1.13511	0.223723	5.07372	3.90104e-07
Dag1	1523.08	0.0969725	0.0785998	1.23375	0.217296
Adipor1	1500.76	-0.122442	0.0821311	-1.49081	0.136011
Tmpo	1602.52	-0.314802	0.0761418	-4.13441	3.55865e-05
Kctd10	1547.4	-0.00897783	0.0958173	-0.0936974	0.92535
Hnrnpul1	1451.01	0.0499441	0.0654107	0.763546	0.445138
Rock1	1373.59	-0.208624	0.0727373	-2.86818	0.0041284
Rbm39	1547.2	0.0241938	0.091095	0.265588	0.790556
Pea15a	1539.69	-0.0213875	0.0783562	-0.272952	0.78489
Lats2	1606.45	0.152863	0.0768519	1.98906	0.0466942
Klf13	1602.4	-0.222998	0.0945502	-2.35852	0.0183481
Cxcl12	1424.78	1.37866	0.237381	5.80779	6.33024e-09
Gbp2	1413.01	0.200586	0.196991	1.01825	0.30856
Lamc1	1316.35	0.470137	0.106999	4.39382	1.11375e-05
Man2a1	1528.91	0.200706	0.084329	2.38003	0.0173112
Ppp2ca	1364.73	0.15873	0.0782962	2.0273	0.042632
Eif5b	1384.32	-0.0379616	0.0746192	-0.508738	0.610936
Vcl	1340.38	0.337037	0.110461	3.05118	0.00227944
Arid5b	1565.74	0.0307819	0.109184	0.281926	0.778
Gnaq	1529.87	0.0331855	0.082889	0.400361	0.68889
Pfn1	1185.6	0.564091	0.102286	5.51483	3.49109e-08
Irf6	1872.82	-0.329657	0.114025	-2.8911	0.00383892
Pcbp2	1401.06	-0.147484	0.0526156	-2.80305	0.00506223
Tmbim6	1543.78	-0.177882	0.0544677	-3.26581	0.0010915
Tanc2	1655.65	-0.11662	0.0868796	-1.34231	0.179495
Sash1	1539.08	-0.318803	0.118649	-2.68694	0.00721093
Ccdc3	1476.92	-0.538882	0.159113	-3.38678	0.000707169
Hipk3	1483.91	-0.214268	0.076729	-2.79253	0.00522983
Cap1	1225.98	0.128987	0.0896707	1.43846	0.150305
Edn1	1582.33	0.334303	0.191898	1.74208	0.081494
Unc13b	1697.15	-0.212723	0.082972	-2.5638	0.0103534
Lama5	1397.84	0.087616	0.145977	0.600205	0.54837
Filip1l	1282.49	0.646488	0.128947	5.0136	5.34209e-07
Brd4	1451.69	-0.0382697	0.0599208	-0.638671	0.523037
Clec2d	1607.77	0.137131	0.112334	1.22075	0.222183
Vps13d	1571.78	-0.298609	0.0774929	-3.85337	0.000116504
Usp47	1433.9	0.00320781	0.0620936	0.0516608	0.958799
Hectd1	1447.11	-0.0325631	0.063979	-0.508966	0.610776
Ephx2	1859.28	-0.441936	0.1224	-3.61058	0.000305508
Rpl22	1439.11	-0.151073	0.0820961	-1.8402	0.0657386
Afap1l2	1588.8	0.0632652	0.124335	0.508829	0.610872
Rpn1	1317.76	0.241138	0.07113	3.3901	0.000698673
Atp11a	1482.53	0.232996	0.0847714	2.74853	0.00598635
Ppp3ca	1557.38	-0.0584554	0.0715024	-0.817531	0.413625
Hnrnpul2	1377.73	0.0786778	0.0617459	1.27422	0.202586
Por	1447.41	-0.564318	0.126826	-4.44955	8.60488e-06
Apbb2	1475.19	0.280614	0.107753	2.60424	0.00920777
Sec62	1493.71	-0.0874543	0.0698414	-1.25218	0.210503
Smad7	1727.88	-0.0346774	0.0987949	-0.351004	0.725586
Ogdh	1423.71	-0.113374	0.0726329	-1.56092	0.118542
Etl4	1632.35	-0.143	0.0954457	-1.49823	0.134073
Ephx1	1769.72	-0.499128	0.10648	-4.68755	2.76501e-06
Gbp3	1691.63	0.347571	0.235957	1.47303	0.140743
Pdgfd	1573.19	0.156248	0.121154	1.28966	0.197169
Trio	1425.55	-0.157153	0.0612812	-2.56446	0.0103337
Icam2	1587.03	-0.0946619	0.0945371	-1.00132	0.316672
Adipor2	1560.44	-0.377814	0.128094	-2.9495	0.00318294
Cd47	1464.91	-0.136166	0.0592147	-2.29953	0.0214748
Uba1	1376.63	-0.000357275	0.0633643	-0.00563842	0.995501
Dap	1456.61	0.0131025	0.0896609	0.146134	0.883816
Tmem30a	1581.99	-0.106411	0.071174	-1.49508	0.134894
Lrp6	1387.68	-0.17323	0.0777309	-2.22859	0.0258411
Brd2	1404.63	-0.0395828	0.0663988	-0.596137	0.551084
Sox13	1665.95	0.0386395	0.140038	0.275923	0.782608
Ahnak2	1540.83	0.0291975	0.103683	0.281604	0.778247
Tm9sf3	1361.54	0.00709272	0.0657853	0.107816	0.914142
Clip1	1397.83	-0.276197	0.0808795	-3.41493	0.000637995
Herc1	1432.92	-0.242603	0.073305	-3.3095	0.000934624
Top1	1322.53	0.0853538	0.0789675	1.08087	0.279754
Mfge8	1507.39	-0.32943	0.109964	-2.99581	0.00273716
Entpd1	1370.37	0.129405	0.0880853	1.46909	0.141808
Top2b	1420.16	0.0546191	0.0693498	0.787589	0.430937
Usp9x	1362.06	-0.216192	0.0658398	-3.2836	0.00102489
Znfx1	1468.65	0.0987964	0.0860521	1.1481	0.250927
Myo1d	1504.71	-0.12537	0.109561	-1.1443	0.2525
Csnk1a1	1352.36	0.215193	0.0613656	3.50674	0.000453629
Akt1	1329.54	0.14128	0.0708972	1.99274	0.0462895
Add3	1397.27	-0.1631	0.10079	-1.61822	0.105616
Clta	1303.98	0.0902915	0.0898824	1.00455	0.315113
Mcam	1227.01	0.989127	0.197452	5.00947	5.45805e-07
Jmjd1c	1339.33	-0.112476	0.0685181	-1.64155	0.100684
Usp34	1363.54	-0.0893257	0.0818198	-1.09174	0.274949
Glud1	1379.58	-0.173038	0.0640793	-2.70038	0.00692613
Hnrnph1	1285.46	-0.116453	0.0827096	-1.40798	0.159138
Lmna	984.965	0.327478	0.0979346	3.34384	0.000826272
Gpx1	1045.86	0.22572	0.0711663	3.17173	0.00151533
Aldoa	1259.48	-0.196671	0.0886323	-2.21896	0.0264897
42615	1331.44	0.0623902	0.0676411	0.922372	0.356335
Sf3b1	1391.12	0.0483234	0.0757767	0.637709	0.523663
Pdia6	1244.98	0.264315	0.0997533	2.64969	0.00805659
Tagln2	1233.51	0.150964	0.0886131	1.70363	0.0884504
Arid1b	1419.5	-0.0646349	0.070175	-0.921053	0.357023
Kmt2c	1390.17	-0.176512	0.074936	-2.35551	0.0184975
Hp1bp3	1413.26	-0.0777489	0.0632976	-1.22831	0.219332
Erg	1518.12	-0.228615	0.0897399	-2.54753	0.0108489
Swap70	1417.15	0.0582386	0.0807147	0.721537	0.470579
Ddx17	1368.13	-0.0641628	0.0900215	-0.71275	0.476001
Dcaf8	1447.89	-0.0802908	0.0730131	-1.09968	0.271473
Caprin1	1262.1	0.173072	0.0850773	2.03429	0.0419227
Klc1	1352.8	0.0427712	0.0753422	0.567693	0.570244
Col14a1	1133.69	0.349762	0.150277	2.32744	0.0199416
Rad21	1302.24	-0.060348	0.0710298	-0.849615	0.395539
Zfhx3	1265.74	0.0150206	0.0823291	0.182446	0.855233
Kidins220	1387.87	-0.0812848	0.0671414	-1.21065	0.226029
Nipbl	1379.86	-0.128036	0.0584005	-2.19238	0.0283518
Trrap	1385.23	0.0422454	0.0894534	0.472262	0.63674
Cav2	1526.79	-0.111708	0.087102	-1.28249	0.199669
Setd5	1361.17	-0.0226247	0.0700181	-0.323127	0.746599
Tmem123	1292.81	0.0257608	0.0779625	0.330426	0.741078
Hif1a	1285.52	0.175612	0.0858981	2.04442	0.0409123
Nckap1	1371.14	-0.167977	0.0873438	-1.92317	0.0544584
Akap12	843.93	-0.265017	0.216374	-1.22481	0.220646
Dock1	1366.82	-0.0287599	0.0798267	-0.36028	0.718638
Map1a	1229.57	-0.174341	0.0989553	-1.76181	0.078101
Elmo1	1488.51	-0.270389	0.0786416	-3.43824	0.000585503
Calm3	1232.41	0.0881721	0.0750091	1.17548	0.239801
Ankrd17	1360.63	0.00468876	0.0647935	0.0723646	0.942312
Pdcd6ip	1314.86	-0.0754265	0.0763116	-0.988401	0.322956
Mbd2	1338.64	0.0281523	0.0853841	0.329714	0.741616
Uggt1	1353.44	0.258872	0.101492	2.55067	0.0107515
Zfp36l2	1344.94	-0.014439	0.0893542	-0.161592	0.871627
Mib1	1291.02	0.0625149	0.0805516	0.776085	0.437699
Tm9sf2	1420.58	0.0305885	0.0697802	0.438354	0.661129
Rnf10	1147.94	0.206317	0.0934019	2.20892	0.0271802
Galnt15	1470.87	-0.322834	0.230598	-1.39999	0.161518
Rapgef5	1517.07	-0.357949	0.118161	-3.02934	0.00245088
Net1	1390.32	-0.805721	0.155422	-5.18408	2.17087e-07
Rbm25	1195.43	0.0144248	0.0728062	0.198126	0.842947
Gcnt1	1586.38	-0.283191	0.0956933	-2.95936	0.00308278
Per1	1285.28	-0.26843	0.215196	-1.24737	0.212261
Zcchc14	1430.27	-0.0446368	0.0958029	-0.465924	0.64127
Golga2	1349.12	0.0827489	0.0813211	1.01756	0.308889
Sh3glb1	1290.34	-0.00643244	0.0667327	-0.0963911	0.92321
Esyt2	1343.71	-0.295393	0.0848101	-3.48299	0.000495851
Fat1	1095.07	0.0524212	0.227226	0.230701	0.817547
Sh3bgrl	1151.61	-0.0464627	0.0646614	-0.718554	0.472415
Cic	1296.79	-0.0531431	0.0701749	-0.757295	0.448873
Mycbp2	1336	-0.0903882	0.0749324	-1.20626	0.227716
Galnt2	1251.11	0.257025	0.0712825	3.60572	0.000311286
Dnm2	1258.75	0.1149	0.060933	1.88568	0.0593383
Qk	1235.73	0.050071	0.078293	0.639534	0.522476
Cped1	1234.1	-0.809233	0.124642	-6.49246	8.44432e-11
Stat3	1304.91	0.0305803	0.0900171	0.339717	0.73407
Smg1	1271.86	-0.155495	0.116829	-1.33096	0.183202
Eif4g3	1208.48	0.104267	0.10871	0.959133	0.337492
Supt6	1316.93	-0.0808274	0.0676857	-1.19416	0.232416
Usp24	1238.13	0.0871524	0.101598	0.857818	0.390993
Diaph1	1207.44	-0.0324294	0.0778864	-0.416368	0.677141
Map3k1	1422.7	-0.197516	0.102231	-1.93206	0.0533518
Pi16	1175.07	0.211268	0.119113	1.77368	0.0761156
Smtn	1089.18	-0.200273	0.12794	-1.56537	0.117496
Gns	1262.7	0.101166	0.0773309	1.30822	0.1908
Adamts10	1429.42	-0.0944921	0.0925226	-1.02129	0.307118
Dennd5b	1483.72	-0.221862	0.0836566	-2.65206	0.00800035
Stag2	1275.88	-0.173376	0.0594369	-2.91698	0.00353437
Arpc1b	1143.97	0.200981	0.0723056	2.77961	0.0054425
Slfn5	1284.54	0.22091	0.127058	1.73866	0.0820949
Zfp704	1406.31	-0.402558	0.105412	-3.8189	0.000134047
Itga3	1336.23	-0.448743	0.0889453	-5.04516	4.53142e-07
Chd1	1221.59	0.0669041	0.0847854	0.789099	0.430054
Rplp0	1099.21	0.197648	0.0986757	2.00301	0.0451765
Nrd1	1222.33	-0.155717	0.0647769	-2.4039	0.0162212
Adgrg1	1270.64	-0.0625579	0.133493	-0.468621	0.63934
Arhgef1	1226.1	0.119249	0.0608535	1.9596	0.0500422
Ephb4	1381.55	0.245856	0.133786	1.83768	0.0661091
Baz2a	1290.86	0.0941805	0.0729043	1.29184	0.196414
Ybx3	1093.09	-0.144795	0.0893695	-1.62019	0.105192
Pbrm1	1238	-0.0378003	0.0715318	-0.528441	0.597193
2900026A02Rik	1311.67	-0.12238	0.0954571	-1.28204	0.199828
Pcm1	1290.98	-0.103788	0.0714532	-1.45253	0.146354
Slc44a2	1362.02	-0.0591837	0.0775881	-0.762793	0.445587
R3hdm2	1299.62	-0.162035	0.0813595	-1.9916	0.0464151
Cnbp	1251.87	-0.256357	0.0801965	-3.19661	0.00139054
Ylpm1	1234.87	-0.148766	0.0794306	-1.8729	0.0610817
Sgms1	1456.99	-0.54121	0.104467	-5.18066	2.21101e-07
Rps5	1185.72	-0.237276	0.0912756	-2.59955	0.00933451
Serpine1	676.131	1.04329	0.232131	4.49438	6.97726e-06
Flii	1272.91	-0.0398078	0.0641367	-0.620672	0.534815
Pxn	1271.73	0.00347807	0.076506	0.0454614	0.96374
Fxyd5	1197.29	-0.127139	0.0903322	-1.40747	0.159289
Plekha6	1381.1	-0.45888	0.14596	-3.14388	0.00166726
Efcab14	1402.03	-0.165685	0.0675636	-2.45228	0.0141953
Bhlhe40	1294.28	-0.403048	0.129708	-3.10736	0.00188769
Atf7ip	1275.99	-0.0552547	0.0617533	-0.894765	0.370913
Arhgef15	1403.92	-0.0406671	0.112442	-0.361673	0.717597
Pdcd4	1448.83	-0.214085	0.103925	-2.06	0.0393985
Nucb2	1195.06	0.0644987	0.0914594	0.705216	0.480676
Aes	1206.12	-0.000970746	0.0807666	-0.0120192	0.99041
Cdc37	1171.16	0.223013	0.0684506	3.25802	0.00112192
Sel1l	1317.1	0.0822133	0.0656698	1.25192	0.210599
Hook3	1269.42	-0.173449	0.0788051	-2.20098	0.0277372
Dopey2	1399.77	-0.399783	0.0926332	-4.31576	1.59052e-05
Dpysl2	1312.23	-0.15778	0.0755415	-2.08866	0.0367388
Kif1b	1251.24	-0.115185	0.0718858	-1.60234	0.109082
Ptpra	1281.6	-0.10652	0.0804947	-1.32332	0.185729
Pros1	1320.2	0.0345306	0.0885595	0.389914	0.6966
H2-Ab1	957.31	0.990796	0.242716	4.08212	4.46272e-05
Cenpb	1188.3	-0.062389	0.0894441	-0.697519	0.485478
Bag6	1250.74	0.0768393	0.0664972	1.15553	0.247874
Ankrd13a	1220.76	0.0918813	0.105409	0.871667	0.38339
Jak1	1096.17	0.22878	0.0704568	3.24709	0.00116591
Golga3	1224.93	0.150647	0.0586678	2.56779	0.0102349
Adh1	1473.95	-0.721909	0.131879	-5.47402	4.3995e-08
Rpn2	1240.71	-0.0289862	0.0642649	-0.451042	0.651959
Sdc3	1182.72	0.285183	0.129773	2.19755	0.0279811
Stard9	1399.53	-0.136767	0.113707	-1.2028	0.229054
Ttc3	1221.12	0.0251209	0.0706679	0.355479	0.722231
Rsrp1	1219.39	0.0962166	0.14332	0.671341	0.502003
42624	1187.17	-0.135945	0.117121	-1.16073	0.245753
Pacsin2	1226.11	-0.148577	0.0687832	-2.16007	0.0307669
Hnrnpm	1097.98	0.0240489	0.0609946	0.394279	0.693375
Kpnb1	1120.53	0.0413604	0.0602233	0.686784	0.492219
Tmem59	1298.58	0.0549586	0.057976	0.947955	0.343152
Wdr26	1057.01	0.0739155	0.0694592	1.06416	0.287258
Nin	1132.56	0.191478	0.0939992	2.03701	0.0416486
Cbfa2t3	1352.58	0.0645032	0.0990069	0.651502	0.514722
Mllt6	1320.11	-0.143558	0.0765148	-1.87621	0.060627
Anp32a	1199.4	-0.0413479	0.0726731	-0.568958	0.569385
Zfr	1160.43	-0.0958178	0.0647031	-1.48089	0.138637
Hba-a1	753.78	0.0233077	0.251014	0.0928543	0.926019
Pde3b	1362.78	-0.549073	0.0892329	-6.15326	7.59082e-10
Sec63	1230.71	-0.068406	0.0592481	-1.15457	0.248267
Itpkb	1277.31	0.0801237	0.0905223	0.885127	0.376088
Notch2	1086.92	-0.19933	0.100219	-1.98894	0.0467078
Tpm2	602.182	-0.407818	0.202199	-2.01692	0.0437039
Pum2	1174.4	-0.145438	0.0725793	-2.00385	0.0450859
Sec31a	1165.6	0.122186	0.0736718	1.65851	0.0972137
Arhgap21	1210.04	-0.0864146	0.0737063	-1.17242	0.24103
Fam120a	1115.42	0.11144	0.0656197	1.69827	0.0894564
Pkn3	1300.5	-0.0495788	0.10546	-0.470121	0.638269
Slc43a3	1155.73	-0.234331	0.114172	-2.05244	0.0401274
Ppl	1217.66	-0.574818	0.130526	-4.40387	1.06335e-05
Etnk1	1278.32	-0.156108	0.0660939	-2.36192	0.0181805
Myl12b	1229.76	-0.00581365	0.0846306	-0.0686944	0.945233
Igf1r	1241.93	-0.248859	0.101204	-2.45899	0.013933
Mlxip	1325.87	-0.480107	0.120179	-3.99493	6.47145e-05
Specc1	1074.34	-0.0178038	0.123017	-0.144727	0.884926
Kank2	1164.54	-0.173159	0.111834	-1.54836	0.121535
Foxc1	1290.1	-0.158329	0.104158	-1.52008	0.128492
Gaa	1291.69	-0.0167967	0.0881428	-0.190563	0.848868
Zbtb7a	1215.22	0.0243747	0.0775295	0.314392	0.753223
AA474408	931.537	-0.0938952	0.243431	-0.385716	0.699707
Arhgef10	1212.38	-0.249238	0.0878359	-2.83754	0.00454624
Mknk2	1289.43	-0.329153	0.12582	-2.61606	0.00889521
Coro1c	1124.62	-0.0447903	0.092269	-0.485431	0.62737
Wdr1	969.363	0.29003	0.0927512	3.12697	0.00176618
Anxa5	1107.54	0.0239364	0.0641561	0.373097	0.709076
Igf2r	1176.17	0.0129858	0.100373	0.129375	0.897061
Ik	1127.25	-0.037623	0.0631957	-0.595341	0.551616
Klf9	1214.33	-0.581988	0.1378	-4.22342	2.4062e-05
Eprs	1090.46	-0.0917759	0.0845853	-1.08501	0.277918
Plpp3	1069.27	0.05803	0.130692	0.44402	0.657028
Hist1h1c	935.131	-0.0545241	0.113431	-0.480679	0.630745
Tmem184b	1203.27	0.135545	0.0678387	1.99805	0.0457114
Ccdc50	1119.92	0.100423	0.0750524	1.33803	0.180886
Pcmtd1	1247.75	-0.0877	0.0686354	-1.27777	0.201332
Shroom3	1244.49	-0.246871	0.071719	-3.44219	0.000577019
F2r	1329.45	-0.177557	0.106484	-1.66746	0.0954238
Rapgef2	1186.48	-0.181402	0.0794141	-2.28426	0.0223565
Cfl1	908.666	0.42108	0.0979744	4.29786	1.72458e-05
Luc7l2	1085.62	0.0183451	0.0803427	0.228335	0.819386
Setbp1	1241.82	-0.404967	0.118976	-3.40378	0.000664613
Gm15800	1186.27	-0.109403	0.0727683	-1.50344	0.132725
Pkm	970.99	-0.105271	0.090962	-1.15731	0.247146
Acin1	1095.92	-0.00624524	0.0735889	-0.0848667	0.932367
Hivep2	1118.05	-0.185237	0.11228	-1.64979	0.0989865
Mga	1154.99	-0.235871	0.0743034	-3.17443	0.00150132
Tmcc3	1130.71	-0.577256	0.147736	-3.90734	9.33171e-05
Tnrc6b	1158.51	-0.198735	0.084339	-2.35638	0.0184539
Ep400	1113.09	0.00799011	0.073438	0.108801	0.913361
Synpo2	860.172	-0.684928	0.116091	-5.89993	3.63661e-09
Ankhd1	1122.79	-0.159384	0.0715318	-2.22816	0.0258698
Wwtr1	1117.83	0.239672	0.0865541	2.76904	0.00562222
Arhgap23	1142.7	0.170948	0.120156	1.42271	0.154819
Zc3h7b	1171.14	0.0350345	0.073636	0.475779	0.634232
Fam65a	1136.4	0.0453723	0.107421	0.422378	0.672749
Triobp	1079.64	0.139899	0.0957849	1.46055	0.144139
Mink1	1138.23	0.0286153	0.0780455	0.366649	0.713881
Ubxn4	1075.13	0.0110219	0.0759433	0.145133	0.884606
Pura	1137.39	-0.0595814	0.0799633	-0.745109	0.456206
Tnks2	1155.49	-0.0890775	0.0696388	-1.27914	0.200849
Setd7	1119.47	0.00752852	0.0817131	0.0921335	0.926592
Myl12a	1110.58	0.114267	0.0853274	1.33916	0.18052
Psme1	1164.68	0.138375	0.120016	1.15296	0.248925
Elk4	1149.3	-0.133613	0.0685929	-1.94792	0.0514249
Gja4	1280.67	-0.173202	0.215441	-0.803942	0.42143
Shfm1	948.333	0.128318	0.0825068	1.55525	0.119887
B4galt1	1080.55	-0.148613	0.127508	-1.16552	0.243808
Trim47	1337.97	0.0450212	0.120019	0.375115	0.707575
Apba1	1219.8	-0.160244	0.0983121	-1.62995	0.103112
Pigk	1222.86	0.0157303	0.0747673	0.21039	0.833363
Hspa12b	1234.79	0.0840242	0.122419	0.686363	0.492484
Anp32b	916.869	0.0829955	0.0861791	0.963058	0.335519
Pcdh7	949.303	0.378172	0.115718	3.26805	0.00108291
Cast	1085.06	-0.0192692	0.0621473	-0.310057	0.756518
Sp100	1124.71	0.0486296	0.109173	0.445436	0.656004
Ppp1r16b	1189.05	0.104446	0.128367	0.813653	0.415844
Sun2	1032.85	-0.323666	0.0755112	-4.28633	1.81648e-05
Palmd	1222.09	0.101297	0.118394	0.855595	0.392222
Whsc1l1	1030.35	-0.00440055	0.0689843	-0.0637906	0.949137
Capns1	1089.43	-0.0686241	0.0817855	-0.839074	0.401428
Pitpna	941.396	0.276188	0.0939284	2.94042	0.00327772
Dnajc3	1092.48	0.101664	0.0862867	1.17821	0.238712
Cnn3	1072.44	0.140817	0.0927903	1.51759	0.129119
Chd3	1083.85	-0.117108	0.0847404	-1.38196	0.166983
Cyfip1	1041.65	0.0936284	0.08525	1.09828	0.272082
Atn1	1115.6	-0.0438525	0.063677	-0.688671	0.49103
Eps15	1069.67	-0.0742069	0.0831486	-0.892461	0.372146
Ecscr	1190.67	-0.0341293	0.0839358	-0.406612	0.684293
Sema3g	1266.36	0.271293	0.191251	1.41852	0.15604
Fam135a	1288.35	-0.310693	0.101257	-3.06838	0.00215226
Slu7	1105.68	-0.00383724	0.085892	-0.0446752	0.964366
Kif13a	1107.29	-0.146874	0.0991916	-1.48071	0.138683
Pttg1ip	1118.88	-0.180213	0.0913069	-1.97371	0.0484152
Thra	1048.43	-0.203391	0.126207	-1.61156	0.107058
Cd200	1102.73	0.395591	0.107878	3.66702	0.000245393
Sdha	1079.94	-0.271934	0.0770537	-3.52914	0.000416908
Megf6	1237.85	0.0175568	0.107379	0.163503	0.870122
Cep250	1081.25	0.0838765	0.0685721	1.22319	0.221259
Prpf4b	1049.74	-0.0482114	0.0787695	-0.612056	0.5405
Clic1	963.511	0.236528	0.0954411	2.47826	0.0132024
Ssh2	967.494	-0.233426	0.103766	-2.24955	0.0244778
Stat6	1055.46	-0.0597394	0.0776731	-0.769113	0.441826
Kdm6b	975.636	-0.024596	0.10252	-0.239915	0.810396
Ssr1	1040.19	-0.0191577	0.0667404	-0.287048	0.774075
Alkbh5	1107.57	-0.0660635	0.0658752	-1.00286	0.315928
Cpt1a	1163.25	0.232694	0.0919485	2.5307	0.0113835
Rela	1083.05	0.0915054	0.0822178	1.11296	0.265724
Tcp1	929.882	0.0782958	0.0860078	0.910333	0.362647
Scaf11	1083.04	-0.150761	0.065651	-2.2964	0.0216528
Hspa4	982.795	0.287259	0.125192	2.29455	0.0217591
Zfp638	1080.46	-0.114798	0.0770409	-1.4901	0.136199
Dock4	1141.4	0.192391	0.0813571	2.36478	0.018041
Atrnl1	1136.36	-0.0606591	0.0961787	-0.630691	0.528242
Rab2a	1017.54	0.132638	0.0631066	2.10181	0.0355696
Nes	718.955	0.103925	0.122529	0.848166	0.396345
Dek	919.062	-0.0137431	0.0826006	-0.16638	0.867858
Sqstm1	1024.73	-0.0560541	0.0759752	-0.737795	0.460639
Nt5e	1240.57	-0.613734	0.129585	-4.73615	2.17813e-06
Slc12a6	1108.85	-0.186809	0.064136	-2.91271	0.00358312
Cux1	1038.13	0.0239281	0.0709162	0.337413	0.735805
Sp1	1061.42	-0.135867	0.0767183	-1.77099	0.076563
Sft2d2	1187.56	-0.10219	0.0631889	-1.61722	0.105831
Pten	1002.38	0.0828551	0.0693293	1.1951	0.23205
Cflar	1041.34	0.108787	0.0828303	1.31337	0.189058
Lyst	1027.33	-0.171788	0.0813956	-2.11053	0.0348125
Clic5	1164.73	-0.521009	0.189069	-2.75565	0.00585755
Mxra8	1122.32	-0.16213	0.0819425	-1.97859	0.0478623
Ubl3	1072.59	0.0522694	0.107238	0.487414	0.625965
Helz2	1091.12	-0.138765	0.11428	-1.21426	0.224649
Skp1a	1027.88	0.143033	0.0780621	1.8323	0.0669072
Rasgrf2	1270.49	-0.349153	0.093957	-3.7161	0.000202323
Atl3	1036.89	-0.0559557	0.0749945	-0.74613	0.455589
Adcy4	1125.49	0.0251966	0.107842	0.233644	0.815262
Fzd6	1123.07	0.177307	0.0896013	1.97884	0.0478337
Tmem106b	1140.15	-0.100197	0.0706216	-1.41879	0.155962
Stat1	1059.55	0.379904	0.207592	1.83005	0.0672426
Bod1l	1070.69	-0.17963	0.0527189	-3.40732	0.000656032
Tcf4	1031.98	0.175557	0.107146	1.6385	0.101318
Itgbl1	1031.6	-0.0653117	0.123575	-0.528516	0.597141
Nucks1	968.679	-0.154403	0.0835904	-1.84714	0.0647266
Supt5	1038.82	-0.0733244	0.0778824	-0.941476	0.346461
Supt16	1021.89	0.00362527	0.0842377	0.0430362	0.965673
Efna5	1198.89	-0.199058	0.117314	-1.69679	0.0897357
Ptma	954.326	0.235859	0.0868731	2.71498	0.00662795
Ipo7	917.005	0.212545	0.0949446	2.23862	0.0251804
Glul	956.092	-0.438772	0.153995	-2.84927	0.00438193
Zc3h13	984.532	-0.0348619	0.0904558	-0.385402	0.699939
Sfrp2	623.289	1.18822	0.243685	4.87603	1.08241e-06
Sorbs2	1073.81	0.242854	0.101335	2.39655	0.0165502
Copb2	955.637	0.0657853	0.0694465	0.947279	0.343496
Ctsl	1014.45	-0.113108	0.0810294	-1.39589	0.162748
Csnk1g2	1067.67	-0.0391813	0.0788799	-0.49672	0.619386
Plpp1	991.547	-0.101228	0.102493	-0.987662	0.323318
Serinc1	1127.38	-0.311377	0.0790998	-3.93651	8.26766e-05
Zeb2	782.047	0.303323	0.160896	1.88521	0.0594012
Slmap	1014.02	-0.163712	0.0754833	-2.16885	0.0300943
Serpinb6a	1002.15	-0.13553	0.0797891	-1.69861	0.0893931
Sik1	989.439	-0.255704	0.250766	-1.01969	NA
Rpl26	965.953	-0.0843484	0.114195	-0.738633	0.46013
Eif3b	949.702	0.128805	0.0842591	1.52868	0.126343
Sbno1	1019.07	0.0158206	0.0739896	0.213822	0.830686
Chmp4b	877.783	0.135711	0.0919543	1.47586	0.139983
Capzb	900.301	0.178593	0.0784065	2.27778	0.0227397
Atp2a2	880.715	0.0956484	0.0846242	1.13027	0.258362
Tnrc6c	1068.04	-0.0153182	0.100474	-0.15246	0.878825
Git1	955.986	0.178921	0.0987855	1.81121	0.0701082
Srrm1	958.061	0.0561422	0.0755613	0.743001	0.457481
Ubxn1	988.074	-0.0163785	0.0689962	-0.237383	0.81236
Setx	1059.52	-0.123608	0.0963423	-1.28301	0.199488
Wapl	962.632	-0.0888817	0.0800692	-1.11006	0.266973
Agrn	1153.97	0.232555	0.120057	1.93704	0.0527406
Ssrp1	963.284	-0.00976422	0.0808805	-0.120724	0.90391
Ap2b1	1006.38	0.140095	0.0783473	1.78813	0.0737548
Mecom	1150.5	-0.0637396	0.0855354	-0.745184	0.456161
Hivep1	972.235	-0.123741	0.0809758	-1.52813	0.12648
Nr1d1	1379.59	-0.617659	0.124098	-4.97717	6.45205e-07
Myl9	529.688	-0.306161	0.179704	-1.7037	0.0884375
Chd9	1020.25	-0.174701	0.0827945	-2.11006	0.0348536
Pmepa1	1035.21	0.0270736	0.1183	0.228856	0.818981
42628	939.656	0.108157	0.0813805	1.32903	0.183837
Anapc5	973.713	0.0210223	0.0639978	0.328484	0.742545
Ssb	939.196	0.212226	0.0887339	2.39171	0.0167702
Rai14	1035.29	0.480454	0.136146	3.52895	0.000417212
Mef2d	1023.22	-0.165455	0.0770751	-2.14667	0.0318196
Parp14	1044.19	0.160681	0.136543	1.17678	0.239284
Ehbp1l1	930.989	0.0374472	0.0833768	0.449132	0.653336
Calm2	857.881	0.0336193	0.0836721	0.401799	0.687832
Adgre5	1077.8	-0.0440337	0.100578	-0.437806	0.661527
Med13l	971.559	0.0928316	0.0664072	1.39791	0.162139
4932438A13Rik	981.93	-0.256204	0.0701749	-3.65093	0.000261291
Pnisr	1039.71	-0.087981	0.110153	-0.798714	0.424456
Smc3	952.068	-0.0409185	0.0824507	-0.496278	0.619698
Aak1	1089.13	-0.051597	0.0845413	-0.610318	0.541651
Srgn	987.678	0.0142755	0.123188	0.115884	0.907744
Camsap2	1047.12	-0.111269	0.076079	-1.46255	0.143591
Itsn1	910.467	0.17751	0.094075	1.8869	0.0591744
Mia3	1039.86	-0.282405	0.0969776	-2.91207	0.00359047
Plxdc2	1121.21	-0.214404	0.114263	-1.87641	0.0605984
Trip11	1031.45	0.0864933	0.0941141	0.919026	0.358082
Spop	983.866	-0.142636	0.0711363	-2.00511	0.044951
Hey2	1284.49	-0.285312	0.101845	-2.80144	0.00508745
Enpp6	1201.46	-0.318601	0.107984	-2.95044	0.00317325
Specc1l	1012.56	-0.143421	0.0618591	-2.31852	0.0204212
Lmcd1	1060.89	-0.170167	0.160595	-1.05961	0.289324
Uhrf1bp1l	1054.73	-0.203155	0.0736451	-2.75856	0.00580562
Arap3	1059.35	0.175481	0.0967085	1.81453	0.0695961
Ubr3	1037.78	-0.130586	0.0767209	-1.70209	0.0887383
Adcy6	1085.8	-0.225033	0.118229	-1.90337	0.0569927
Arid4b	1018.64	-0.192619	0.0865028	-2.22673	0.0259651
Akr1a1	986.956	0.172949	0.0741588	2.33215	0.019693
Ppig	947.042	-0.016678	0.0754022	-0.221187	0.824947
Ecm2	1123.27	-0.408342	0.121088	-3.37228	0.000745484
Cltb	1007.85	0.110735	0.0756922	1.46297	0.143477
St3gal2	1032.29	0.0740033	0.0816593	0.906245	0.364806
Sh3pxd2a	666.08	0.467506	0.10978	4.25855	2.05755e-05
Pik3c2b	1055.25	0.103152	0.11651	0.885348	0.375969
Zhx3	1059.63	-0.398865	0.1594	-2.50229	0.0123393
Rps20	922.204	-0.0859293	0.10352	-0.830073	0.406497
Kif26a	1069.1	0.039662	0.137816	0.28779	0.773508
Clint1	883.069	0.285387	0.072244	3.95032	7.80481e-05
Mapk3	1077.39	-0.0525744	0.0741324	-0.709196	0.478203
Bclaf1	969.485	-0.00475403	0.0837783	-0.0567453	0.954748
Rc3h1	988.775	-0.0511546	0.0941596	-0.543275	0.58694
Xiap	1007.63	-0.151056	0.0728666	-2.07305	0.0381673
Lman2	989.439	-0.0714651	0.0690215	-1.0354	0.300481
Sox18	1171.88	0.104692	0.139749	0.749143	0.453771
Gbp7	1091.99	0.231303	0.222687	1.03869	0.298948
Cep350	928.161	0.087579	0.0956574	0.915548	0.359904
Cd9	930.844	-0.0900808	0.10964	-0.821607	0.411301
Ptgis	1024.72	-0.361298	0.107265	-3.36826	0.000756435
Abcf1	939.373	0.117656	0.0580018	2.02849	0.0425099
Golm1	1101.92	-0.231203	0.11837	-1.95323	0.0507925
Tpm3	887.596	0.199122	0.0893684	2.2281	0.025874
Ap3d1	940.124	0.0516917	0.064036	0.807229	0.419535
Rcn3	958.019	0.101167	0.0939658	1.07664	0.281643
Hspa9	870.664	-0.107981	0.0723306	-1.49288	0.135469
Fam168a	1112.46	-0.295188	0.135623	-2.17654	0.0295149
Leng8	1019.1	-0.182513	0.117226	-1.55693	0.119488
Camk2d	1016.18	0.0216468	0.0734779	0.294603	0.768297
Ppp1r18	873.719	0.177331	0.0999475	1.77425	0.0760225
Nbr1	1049.37	-0.0610857	0.0848273	-0.720118	0.471452
Arpc3	849.537	0.3629	0.084236	4.30813	1.64638e-05
Ppp1r12c	982.956	-0.0229257	0.0888185	-0.258118	0.796316
Ywhah	815.388	0.141639	0.106575	1.32901	0.183845
Pnpla2	897.871	-0.181789	0.0932639	-1.94919	0.0512726
Fnbp1	910.255	0.0365599	0.115345	0.316961	0.751273
Calcrl	959.747	0.353431	0.159013	2.22265	0.0262391
Fermt2	909.686	-0.0872686	0.0644624	-1.35379	0.175803
Mki67	333.589	1.37312	0.187138	7.3375	2.17623e-13
Abhd2	953.032	-0.0713371	0.0842378	-0.846853	0.397077
Dync1i2	952.081	-0.015767	0.0806705	-0.19545	0.845041
Thsd7a	1131.22	0.125671	0.0958635	1.31094	0.189879
Esyt1	914.849	0.000341687	0.0665458	0.0051346	0.995903
Pja2	1032.27	-0.0391339	0.0579316	-0.67552	0.499346
Flt1	941.657	0.688637	0.154345	4.46168	8.13195e-06
Arap1	938.427	0.00604113	0.0852207	0.0708881	0.943487
Chmp3	961.43	-0.16513	0.080981	-2.03912	0.0414378
Fosl2	729.173	0.128121	0.161305	0.79428	0.427032
St3gal1	976.678	0.175341	0.0876362	2.00078	0.0454163
Tsc22d3	988.444	-0.453533	0.208069	-2.17972	0.0292781
Ptpn11	872.855	-0.0133761	0.0762667	-0.175386	0.860777
Slc3a2	956.491	0.233998	0.0881921	2.65328	0.00797143
Ddx46	905.329	0.0096448	0.0688378	0.140109	0.888574
Nudt4	750.659	0.20216	0.172068	1.17488	0.240043
Stim2	990.688	0.0801154	0.0967421	0.828134	0.407595
Myo9a	936.217	-0.212859	0.0776132	-2.74256	0.00609617
Mtdh	898.488	0.0503047	0.0863657	0.582462	0.560255
Acer2	1140.19	-0.546786	0.144886	-3.77391	0.00016071
Ppp1r15a	850.767	-0.284361	0.198322	-1.43383	0.151621
Gbp5	1162.13	0.400818	0.220176	1.82044	0.0686914
Zbtb16	1130.3	-0.216412	0.249752	-0.866506	0.386213
Irf2bp2	829.132	-0.0915902	0.135655	-0.675172	0.499566
Sema3f	1019.11	0.393237	0.0919319	4.27748	1.8902e-05
Slc4a4	1080.16	-0.249592	0.127064	-1.9643	0.0494957
Ccny	1023.18	-0.203668	0.0792418	-2.57021	0.0101637
Col4a4	1076.54	-0.592196	0.158162	-3.74425	0.000180935
Sparcl1	782.506	-0.259466	0.163458	-1.58735	0.112433
Psmd1	893.433	0.159038	0.0702706	2.26322	0.0236221
Mbtps1	999.469	0.108276	0.0710299	1.52437	0.127415
Reck	1029.61	-0.0641043	0.106034	-0.604564	0.545469
Ngp	147.185	0.751137	0.25168	2.98449	0.00284048
Nedd9	852.156	-0.00206182	0.108271	-0.0190432	0.984807
Mgat5	922.979	0.158896	0.105822	1.50154	0.133216
Itpripl2	935.44	0.17858	0.116978	1.52661	0.126859
Rbbp6	894.101	0.108442	0.0726071	1.49355	0.135294
Zak	729.529	0.067203	0.0866847	0.775258	0.438187
Tnrc6a	893.767	-0.133132	0.0697557	-1.90854	0.0563211
Arf1	877.476	-0.0152652	0.0793213	-0.192448	0.847391
Copg1	909.684	0.102459	0.0686537	1.4924	0.135595
Ctdsp2	984.263	-0.0375779	0.0828564	-0.45353	0.650167
Ptk2	1006.24	-0.0893172	0.0686615	-1.30083	0.193315
Pkd2	948.935	-0.121954	0.0722414	-1.68815	0.0913833
Fndc1	990.659	-0.271144	0.159461	-1.70037	0.0890606
2810474O19Rik	873.792	-0.309672	0.173138	-1.78858	0.0736827
Fmo2	887.53	-0.168822	0.215711	-0.78263	0.433844
Med13	905.722	-0.00870042	0.0801061	-0.108611	0.913511
Abca3	1028.13	-0.137664	0.0682248	-2.0178	0.0436122
Antxr1	877.335	-0.372158	0.100133	-3.71662	0.000201905
Dusp3	976.301	-0.0428846	0.0948611	-0.452078	0.651213
Fam129a	804.018	-0.133492	0.0850303	-1.56993	0.11643
F11r	994.929	0.11053	0.105904	1.04368	0.296635
Nrip1	950.987	-0.386484	0.125308	-3.08426	0.00204056
Col4a3	1050.7	-0.38799	0.198682	-1.95282	0.050841
Gabarapl1	1097.64	-0.480326	0.118329	-4.05925	4.92303e-05
Soga1	933.248	0.0796242	0.0873801	0.911239	0.362169
Ucp2	575.058	0.428184	0.215568	1.9863	0.0469997
Sirpa	803.459	0.183323	0.12522	1.46401	0.143192
Tnfrsf1a	894.273	0.192107	0.0977533	1.96522	0.0493886
Klf7	1019.27	-0.173298	0.088801	-1.95153	0.0509943
Zzef1	913.958	0.0284687	0.0799414	0.356119	0.721751
Sptlc2	904.634	0.255303	0.0831305	3.0711	0.00213268
Mxd4	960.832	-0.00960275	0.0914291	-0.105029	0.916352
Klk10	971.372	-0.608227	0.166064	-3.66259	0.000249674
Map3k6	900.61	-0.348393	0.207074	-1.68246	0.0924797
Nav1	816.981	0.334031	0.11095	3.01064	0.00260695
Zfp423	1034.43	-0.0235368	0.0907587	-0.259333	0.795378
Hdac7	987.11	0.153832	0.0851064	1.80752	0.0706807
Abca1	882.604	-0.248232	0.126176	-1.96734	0.049144
Map3k3	923.453	-0.0856617	0.0816678	-1.0489	0.294222
Hba-a2	619.831	0.125168	0.247923	0.504867	0.613652
Megf8	988.753	0.05456	0.0580663	0.939615	0.347415
Ubap2l	863.302	0.015903	0.0847305	0.187689	0.851121
Rhoj	894.163	0.0446042	0.0868915	0.513332	0.607719
Fyco1	919.553	-0.172962	0.099378	-1.74045	0.0817808
Rin3	889.547	-0.205398	0.163939	-1.25289	0.210245
Procr	711.397	0.377658	0.103643	3.64383	0.000268607
Rabep1	894.109	-0.0228176	0.0952546	-0.239543	0.810684
Qsox1	1020.01	0.453987	0.243845	1.86179	0.0626328
Zcchc6	892.474	-0.00838725	0.0831551	-0.100863	0.919659
Zfp652	877.597	-0.0986864	0.0862302	-1.14445	0.252436
Midn	784.135	0.342269	0.10638	3.2174	0.00129357
Cdk11b	806.353	-0.0482022	0.0728321	-0.661826	0.508083
Xpo1	849.017	0.0122556	0.0920539	0.133135	0.894087
Pcnt	916.72	-0.239407	0.0581254	-4.1188	3.80856e-05
Rab1a	847.385	-0.0191697	0.0612499	-0.312974	0.7543
Serpinb9	978.439	0.0380534	0.12436	0.305993	0.75961
Lama4	751.896	0.684921	0.131002	5.22831	1.71063e-07
Nmt2	926.865	0.0950577	0.0834125	1.13961	0.254449
Lrpap1	946.624	-0.0167114	0.085942	-0.19445	0.845824
Ap2a2	811.779	0.152688	0.0917471	1.66423	0.0960666
Usp8	892.07	0.0772074	0.084372	0.915084	0.360148
Mcfd2	918.75	0.16044	0.0951793	1.68566	0.0918619
Rps15	845.964	-0.220112	0.0997964	-2.20561	0.0274111
Col4a3bp	965.665	-0.356659	0.0892615	-3.99566	6.45142e-05
Lmo7	955.779	-0.266527	0.0926848	-2.87563	0.00403223
Bcl2l1	843.68	-0.358284	0.127823	-2.80297	0.00506338
Chd2	876.896	-0.272063	0.0835861	-3.25489	0.00113438
Fat4	964.326	-0.013379	0.116527	-0.114814	0.908592
Phf3	874.894	-0.0882079	0.0811772	-1.08661	0.27721
Setd1b	922.609	0.0163158	0.0742355	0.219784	0.826039
Anapc2	914.672	0.10415	0.0768758	1.35478	0.175487
Ppp1r13b	976.555	-0.0929972	0.0859417	-1.0821	0.27921
Atp2b1	807.044	0.114273	0.0902699	1.2659	0.205549
Usf3	881.219	0.148763	0.0663725	2.24134	0.0250043
Cbx5	858.114	-0.110631	0.0683464	-1.61868	0.105516
Samhd1	753.44	0.409061	0.141415	2.89264	0.0038202
Sorbs3	969.287	-0.22756	0.131239	-1.73393	0.08293
Gm9844	713.033	0.344237	0.122778	2.80373	0.00505153
Cd164	894.693	0.0162685	0.0596728	0.272629	0.785138
Matr3	910.047	-0.0897958	0.0601198	-1.49361	0.135277
Prr13	767.711	0.0572022	0.091029	0.628396	0.529745
Parm1	954.043	-0.414881	0.0976383	-4.24916	2.14576e-05
Hcfc1	859	0.0893678	0.080913	1.10449	0.26938
Ackr3	923.056	-0.0837789	0.191456	-0.437587	0.661685
Ywhag	764.989	0.123704	0.0947301	1.30586	0.1916
H13	890.817	0.03753	0.084237	0.445529	0.655938
Nomo1	856.111	0.136124	0.0667251	2.04008	0.0413428
Acly	696.161	-0.640462	0.1523	-4.20526	2.60782e-05
Ubtf	851.925	-0.0437898	0.0891842	-0.491003	0.623424
Msl1	900.683	0.128405	0.0766715	1.67474	0.0939853
Nxn	1022.01	-0.3466	0.0830139	-4.1752	2.97721e-05
Tpm3-rs7	793.319	0.243068	0.101095	2.40436	0.0162006
Tspan7	991.198	-0.106391	0.107037	-0.993969	0.320238
Fam171a1	901.662	0.211383	0.116655	1.81204	0.0699804
Zmiz2	899.168	0.0440635	0.0685948	0.642373	0.520631
Snrk	859.501	-0.0747125	0.102605	-0.72816	0.466516
Vipr1	1080.97	-0.18415	0.141655	-1.29999	0.193605
Larp1	790.49	0.134143	0.0819762	1.63636	0.101764
Furin	852.133	0.242712	0.0993649	2.44263	0.0145806
Vps13b	874.557	-0.321586	0.0708179	-4.54103	5.598e-06
Cnot1	826.814	0.0962558	0.0679331	1.41692	0.156506
Fgfr1op2	841.677	-0.201084	0.0675597	-2.97639	0.00291664
Hk1	843.215	0.0650489	0.0730793	0.890114	0.373405
Smc6	819.921	-0.130671	0.0654819	-1.99552	0.045986
Zbtb38	870.578	-0.146131	0.0729371	-2.00352	0.0451211
Hist1h1e	604.346	0.285702	0.122024	2.34137	0.0192133
Rps14	826.214	-0.197847	0.0856167	-2.31085	0.0208414
Taf1	876.365	-0.240807	0.0772275	-3.11815	0.00181987
C130074G19Rik	955.881	-0.341187	0.132077	-2.58324	0.00978775
Tbc1d9b	864.96	0.0208713	0.0677126	0.308234	0.757904
Oxct1	651.036	-0.143663	0.115181	-1.24728	0.212296
Trim56	884.673	-0.111234	0.0860806	-1.29221	0.196284
Mob1a	807.53	0.168812	0.0927853	1.81938	0.068853
Myo9b	741.696	0.0635387	0.0875908	0.725404	0.468204
Rbfox2	862.456	0.196761	0.0799138	2.46216	0.0138102
Ptgs1	1005.4	-0.26869	0.111618	-2.40723	0.0160739
Foxk1	901.983	0.0340041	0.0817176	0.416117	0.677324
42622	745.969	0.141223	0.13742	1.02767	0.304104
Gm10076	766.394	0.0161195	0.133226	0.120993	0.903696
Smg6	947.483	-0.475081	0.0850421	-5.58642	2.31793e-08
BC005537	789.319	-0.0884395	0.075712	-1.1681	0.242765
Lnpep	881.674	-0.267471	0.0898149	-2.97803	0.0029011
P3h3	968.686	0.0585207	0.0930358	0.629013	0.529341
Tkt	617.305	-0.452989	0.15147	-2.99061	0.00278424
Upf1	833.626	0.261481	0.0740835	3.52954	0.000416285
Id3	978.604	0.110413	0.10614	1.04025	0.298224
Arcn1	802.592	0.031773	0.084975	0.37391	0.708471
Vat1	825.126	-0.0921357	0.0674639	-1.3657	0.172032
Smim10l1	912.84	-0.197995	0.0733836	-2.69808	0.00697399
Ptprg	942.437	-0.0177477	0.0919515	-0.193012	0.84695
Itgb5	820.051	-0.183993	0.146714	-1.2541	0.209806
Nr3c1	877.417	-0.24293	0.0847902	-2.86508	0.00416909
Gata6	969.605	-0.107724	0.0956737	-1.12596	0.260184
Jade2	916.555	-0.280528	0.125404	-2.23699	0.0252869
Fchsd2	918.03	0.0284062	0.128808	0.22053	0.825458
Dmd	700.207	-0.742966	0.113752	-6.53146	6.51311e-11
Rassf3	714.65	-0.136311	0.0895592	-1.52202	0.128003
Iigp1	987.88	0.294828	0.248686	1.18554	0.235803
Slc25a4	773.18	0.00119087	0.0753534	0.0158039	0.987391
Fyn	827.146	0.0338899	0.0825277	0.410648	0.681331
Tet3	843.051	0.108663	0.0947917	1.14633	0.251658
Lgmn	787.349	1.02438	0.126979	8.0673	7.1867e-16
Gls	918.505	-0.231039	0.0916743	-2.52022	0.0117282
Mmp14	651.915	1.14774	0.175588	6.53657	6.29477e-11
Aqp1	777.713	0.549888	0.24971	2.20211	0.0276577
Cat	814.827	-0.125963	0.0933704	-1.34907	0.177315
Luc7l3	808.387	0.00513968	0.0983902	0.0522377	0.958339
Phc2	818.046	0.202781	0.074935	2.70608	0.00680817
Mef2a	805.541	-0.022739	0.0856146	-0.265598	0.790549
S100a10	633.413	-0.039449	0.109296	-0.360938	0.718146
Prdm16	921.741	-0.0586964	0.108853	-0.539225	0.589731
Rsf1	876.832	-0.149007	0.0862903	-1.7268	0.0842028
Nono	816.934	-0.0399241	0.0765822	-0.521323	0.602142
Sfxn3	902.235	-0.0757988	0.0929471	-0.815504	0.414784
Usp25	803.078	0.0475536	0.0803864	0.591563	0.554143
Itga1	897.192	0.0850048	0.136189	0.62417	0.532516
Erbb2ip	844.935	-0.00739463	0.0723583	-0.102195	0.918602
Reep5	840.744	-0.156078	0.10048	-1.55332	0.120346
Ttn	194.73	-0.798952	0.243983	-3.27462	0.00105806
Chsy1	872.481	0.433668	0.128999	3.36179	0.000774383
Pbxip1	757.06	-0.238164	0.0804058	-2.96203	0.00305618
Sema6a	837.621	0.257425	0.109722	2.34615	0.0189683
Ino80d	869.782	-0.0575217	0.065339	-0.880358	0.378666
Pcbp1	770.915	0.331858	0.0760725	4.3624	1.28646e-05
Hyou1	753.403	0.251374	0.100571	2.49948	0.0124376
Rplp1	798.173	0.0102164	0.0934266	0.109352	0.912923
Fam46c	575.044	0.0121371	0.248961	0.0487509	0.961118
AU021092	985.458	-0.0681977	0.091526	-0.745119	0.4562
Rab11a	867.936	-0.0586713	0.0938831	-0.62494	0.53201
Ssr3	769.336	0.0680268	0.104357	0.651867	0.514487
Arid4a	797.844	0.0990323	0.0826821	1.19775	0.231015
Maged1	822.9	0.116003	0.0983776	1.17917	0.238332
Myo1e	804.118	0.173898	0.129669	1.3411	0.179889
Snap23	755.708	0.127385	0.100214	1.27114	0.20368
Pxdn	678.306	1.31485	0.198942	6.60921	3.86381e-11
Ctss	454.141	0.904787	0.247255	3.65932	0.000252887
Rps6ka3	789.55	-0.0116335	0.10196	-0.114098	0.90916
Phldb2	862.609	-0.164973	0.0920968	-1.7913	0.0732447
Dnmt3a	812.027	0.0998017	0.103817	0.961321	0.336391
Smpd3	847.484	0.368607	0.157905	2.33436	0.0195771
Hexa	764.039	0.00905138	0.0787111	0.114995	0.908449
Ythdc1	812.714	-0.140479	0.0636091	-2.20847	0.0272117
Cd151	886.138	0.0507775	0.0869069	0.584275	0.559035
Fry	817.614	-0.415351	0.111601	-3.72176	0.000197837
Tmx1	923.291	-0.480498	0.0775061	-6.19948	5.6651e-10
Peak1	738.552	0.165191	0.0863919	1.91211	0.0558621
Gatad2b	828.294	-0.202579	0.0728537	-2.78063	0.00542534
Tanc1	877.831	-0.133153	0.0681375	-1.95418	0.0506796
Ppm1f	841.644	0.0508206	0.102804	0.494345	0.621063
Nufip2	795.42	0.158102	0.0892063	1.77232	0.0763423
Il4ra	601.097	0.392496	0.166521	2.35704	0.0184214
Rusc2	873.797	0.0881158	0.125027	0.704771	0.480953
Emc1	889.017	-0.128818	0.0878102	-1.46701	0.142374
Card10	913.146	0.206475	0.117274	1.76063	0.0783015
Prpf38b	816.283	0.0674464	0.07465	0.903502	0.36626
Vps13c	809.345	-0.117702	0.0902627	-1.30399	0.192236
Eif4a2	868.904	-0.402673	0.0725737	-5.54846	2.8819e-08
Nfatc1	764.745	0.0417268	0.0984075	0.42402	0.671551
Afap1	804.053	0.118436	0.0820291	1.44383	0.148786
Tcf20	718.097	0.10972	0.086386	1.27011	0.204045
Tle3	739.184	0.186947	0.0938329	1.99234	0.0463342
Ralgapa1	822.05	-0.109431	0.0978206	-1.11869	0.263273
Vezf1	841.725	-0.113744	0.0817876	-1.39073	0.164308
Nr4a1	568.319	-0.343374	0.251626	-1.36462	0.172372
Gsk3b	806.984	0.00330144	0.083063	0.0397462	0.968295
Eif5	702.542	-0.131603	0.0835153	-1.5758	0.115073
Myct1	913.367	0.0963327	0.102875	0.936403	0.349065
Sort1	781.262	-0.0675411	0.130242	-0.51858	0.604053
Fam43a	767.086	0.268339	0.122668	2.18752	0.0287049
Nadk	765.165	-0.0467521	0.0793132	-0.589461	0.555552
Ern1	904.014	-0.185182	0.211637	-0.874997	0.381575
Chd8	847.907	-0.0544512	0.0631592	-0.862127	0.388618
Man1a	792.876	0.0103589	0.0739796	0.140024	0.888641
Atf4	675.477	0.110444	0.100183	1.10243	0.270277
Ptk2b	878.162	-0.0959784	0.080344	-1.19459	0.232246
Gigyf2	790.66	0.0116898	0.0798102	0.14647	0.88355
S100a6	636.604	0.166574	0.100074	1.66451	0.0960113
Erc1	791.082	-0.0627587	0.0884823	-0.709279	0.478151
Sin3a	812.241	-0.0156997	0.0913481	-0.171867	0.863542
Flot2	811.077	-0.170094	0.0950022	-1.79042	0.073386
Trak2	687.457	-0.136826	0.0935649	-1.46237	0.14364
Rlim	751.536	0.0424591	0.0698451	0.607905	0.543251
Nupr1	809.911	-0.124856	0.146313	-0.853351	0.393465
Tmem109	896.862	-0.211889	0.0835047	-2.53745	0.0111663
Cdc42	748.258	0.132691	0.0830928	1.5969	0.110289
Smad6	898.219	0.140329	0.145379	0.965259	0.334415
Ppp6r1	782.024	-0.00115686	0.085744	-0.0134921	0.989235
Gdf7	1066.69	-0.549313	0.141405	-3.88469	0.000102459
Ltf	144.583	0.708872	0.251855	2.81461	0.00488371
Scara3	867.173	-0.173846	0.0809807	-2.14676	0.0318128
Nktr	751.865	0.0798556	0.104023	0.767676	0.44268
Irgm2	918.706	0.123191	0.230197	0.535153	0.592544
Epn1	777.722	0.19686	0.0758957	2.59382	0.00949169
Pip5k1c	760.461	0.223765	0.0884962	2.52853	0.0114542
Med12	799.289	-0.11534	0.0898778	-1.2833	0.199388
Foxo1	852.456	-0.0363063	0.0876951	-0.414006	0.67887
Cab39	727.536	-0.0392268	0.0828509	-0.473462	0.635883
Lcp1	459.82	0.683647	0.230201	2.96978	0.00298012
Ywhaz	742.814	0.183088	0.0731377	2.50333	0.012303
Phrf1	805.013	0.13665	0.0773403	1.76687	0.0772497
Ppp1ca	717.692	0.133395	0.0848964	1.57127	0.116121
Safb	782.66	0.14838	0.0757458	1.95892	0.0501219
Gtf2i	830.856	0.00859661	0.0681607	0.126123	0.899635
Sncaip	925.985	-0.127181	0.0875413	-1.45281	0.146277
Fkbp5	714.731	-0.38782	0.246401	-1.57394	0.115502
Ifitm3	753.356	0.224894	0.117561	1.913	0.0557478
Gatad2a	775.925	0.161899	0.064098	2.5258	0.0115435
Arglu1	787.977	0.171113	0.0903545	1.8938	0.0582515
Grasp	849.539	-0.190463	0.138177	-1.3784	0.16808
Wwp1	839.853	-0.32102	0.0900497	-3.56492	0.000363963
Stt3a	762.913	0.0768837	0.097795	0.786172	0.431767
Rbm33	746.2	0.012799	0.0783682	0.163319	0.870267
Prkrir	817.012	0.0310052	0.086871	0.356911	0.721159
Cct5	698.502	0.106768	0.0810173	1.31784	0.187557
Wwc2	829.785	0.0409708	0.0864354	0.474005	0.635497
Stag1	769.747	-0.141099	0.0704564	-2.00264	0.0452159
Prpf6	817.058	-0.141362	0.0621415	-2.27484	0.0229155
Igf2	888.265	-0.485091	0.20701	-2.34332	0.0191128
Sdc1	853.938	0.101742	0.129096	0.788118	0.430628
Kdm3b	764.42	0.119114	0.0743755	1.60152	0.109262
Atrn	831.428	-0.0989029	0.101438	-0.975013	0.329554
Baz2b	763.89	0.00462242	0.0890535	0.0519061	0.958604
Stk11	793.556	-0.152103	0.0933189	-1.62993	0.103116
Arhgef7	743.202	0.397093	0.110484	3.59411	0.000325504
S100a9	151.678	0.383773	0.247477	1.55074	0.120963
Capza2	700.613	0.0256846	0.0781659	0.328591	0.742465
Shisa5	794.557	-0.0537032	0.0902823	-0.594836	0.551953
Lama3	820.842	0.15993	0.147976	1.08079	0.279792
Ube3a	788.826	-0.0453919	0.0893391	-0.508085	0.611394
Plxnb2	667.216	0.833413	0.147918	5.63428	1.75796e-08
Hdgf	670.225	0.203705	0.0934499	2.17983	0.0292703
Cttn	738.827	0.253396	0.0980659	2.58394	0.00976798
Mfsd6	860.344	-0.0181918	0.0893011	-0.203713	0.838577
Maml2	862.572	-0.192616	0.0831924	-2.31531	0.020596
Cfdp1	737.312	0.037696	0.0813457	0.463405	0.643074
Secisbp2l	755.551	0.0669968	0.0942232	0.711043	0.477057
Gcn1l1	783.603	0.128972	0.0835082	1.54443	0.122485
Sltm	733.242	0.0942366	0.0896707	1.05092	0.293296
Mast4	765.194	0.41578	0.134311	3.09565	0.00196384
Pnn	738.288	0.0496327	0.0782379	0.634382	0.525831
Mall	761.217	0.00378072	0.114893	0.0329064	0.973749
Mier1	785.274	-0.03001	0.0731331	-0.410348	0.68155
Mtus1	776.724	-0.318414	0.0889909	-3.57805	0.000346166
Lamb1	736.852	1.15525	0.197519	5.84879	4.95153e-09
Rapgef6	784.467	-0.276131	0.0809078	-3.41291	0.000642743
Gimap4	898.182	-0.124093	0.0743121	-1.66989	0.0949414
Adcy5	608.862	-0.619031	0.138504	-4.4694	7.84384e-06
Purb	729.187	0.0655988	0.0840196	0.780756	0.434946
Lman1	786.399	0.210897	0.0854906	2.4669	0.0136289
Rnf20	726.942	0.200997	0.0863449	2.32784	0.0199204
Zfp91	710.502	0.0510613	0.075908	0.672674	0.501155
Kirrel	790.584	0.249458	0.104473	2.38778	0.0169506
St13	698.287	0.132896	0.082279	1.61519	0.106271
Kdm5a	787.674	-0.174903	0.0699252	-2.50128	0.0123744
Igfbp7	502.914	0.13326	0.221719	0.601028	0.547821
Slc38a2	639.024	0.441757	0.126017	3.50553	0.000455699
Crk	724.783	0.155258	0.083982	1.8487	0.0645009
Adgra3	840.116	-0.172582	0.084855	-2.03385	0.0419671
Gpi1	692.732	-0.143511	0.0769516	-1.86496	0.0621875
Acbd3	740.34	0.253266	0.086998	2.91117	0.00360076
Sdcbp	671.622	0.179143	0.0859296	2.08477	0.0370904
Usp48	781.575	-0.23867	0.0724884	-3.29253	0.000992898
Metap2	678.882	0.0377171	0.0774481	0.486999	0.626259
Parvb	707.403	0.21963	0.0950062	2.31174	0.0207921
Rbm5	801.089	-0.10548	0.0915411	-1.15227	0.249211
Plcb3	815.758	-0.0535008	0.0830034	-0.644562	0.519211
H1f0	760.558	0.059646	0.096923	0.615396	0.538293
Als2cl	856.794	-0.0801524	0.1018	-0.787351	0.431076
Elf1	723.063	0.204796	0.104233	1.96479	0.0494389
Atxn2l	742.141	0.0241999	0.0842948	0.287087	0.774046
Psmc3	726.251	0.100802	0.0813408	1.23925	0.215253
Rin2	780.902	-0.299223	0.0988237	-3.02785	0.00246302
Osbpl9	769.766	-0.112746	0.0899451	-1.25349	0.210026
Eif5a	626.645	0.138529	0.095052	1.4574	0.145007
Man2b1	728.715	0.232854	0.0879224	2.64841	0.00808724
Gltscr2	772.994	-0.154879	0.0942856	-1.64266	0.100454
Trim8	779.012	0.135901	0.112932	1.20339	0.228825
Cct7	693.601	0.135067	0.0797833	1.69293	0.0904689
Ccser2	776.563	-0.167174	0.0923251	-1.81071	0.0701858
Tgfb1	695.964	0.396439	0.113571	3.49066	0.00048182
Zmynd11	761.361	0.0280668	0.0720556	0.389516	0.696895
Dll1	747.231	0.316852	0.218743	1.44851	0.147474
Fnbp1l	852.116	-0.245558	0.0870843	-2.81978	0.0048057
Pgrmc1	779.79	-0.249695	0.0836943	-2.98341	0.00285054
Kdelc2	826.286	-0.0420027	0.0907593	-0.462793	0.643513
Actr2	633.061	0.0693966	0.0846048	0.820244	0.412077
Parp4	823.543	-0.226512	0.0863646	-2.62275	0.00872237
Elk3	749.582	0.395736	0.0888229	4.45534	8.37621e-06
Srsf5	715.542	-0.355904	0.0972115	-3.66113	0.000251108
Eif4h	718.154	0.0360219	0.0871223	0.413463	0.679267
Cbl	733.902	-0.0821431	0.0887183	-0.925887	0.354505
Stim1	808.751	-0.275608	0.0957016	-2.87987	0.00397841
Myadm	655.738	0.0619465	0.091277	0.678666	0.49735
Csf1	701.586	0.225417	0.152872	1.47455	0.140334
Snd1	710.55	0.0674636	0.0911402	0.740218	0.459167
Atp2b2	915.625	0.245873	0.155095	1.5853	0.112898
Map3k11	780.464	0.274426	0.111751	2.4557	0.0140609
Nmt1	739.15	0.301078	0.0772954	3.89517	9.81304e-05
Edem3	781.503	-0.0440422	0.084551	-0.520896	0.602439
Zswim8	767.149	0.110958	0.0945577	1.17344	0.24062
Rab3gap1	789.159	-0.128435	0.0812883	-1.58	0.114107
Pdlim5	737.112	-0.165297	0.0993547	-1.66371	0.0961711
Psmd2	690.685	0.304186	0.0894294	3.40141	0.000670399
Postn	299.883	0.311377	0.238919	1.30327	0.192482
Sox17	917.569	0.00144429	0.141173	0.0102306	0.991837
Rab12	783.033	-0.0350342	0.0682459	-0.513352	0.607705
Anxa6	710.544	0.0300782	0.08188	0.367345	0.713362
G3bp2	726.704	0.0659295	0.0843038	0.782047	0.434187
Mybbp1a	698.379	0.0659394	0.0799429	0.824832	0.409467
Aggf1	735.027	0.608396	0.170533	3.56761	0.000360257
Ralbp1	778.669	-0.110456	0.0808807	-1.36567	0.172043
Pcyox1	810.045	-0.0802588	0.089324	-0.898513	0.368912
Dido1	751.515	0.0931991	0.0898698	1.03705	0.299714
Col23a1	827.522	0.106128	0.153266	0.692441	0.48866
Tcf7l1	790.819	0.0514395	0.119244	0.431379	0.666193
Qrich1	720.747	0.0529593	0.076342	0.693711	0.487863
Sf3a1	733.583	-0.101031	0.0722585	-1.39819	0.162055
Ccdc6	684.103	0.0398453	0.0938115	0.424738	0.671028
Reep3	750.426	-0.157583	0.0786828	-2.00277	0.0452022
Dusp1	603.002	-0.288597	0.251594	-1.14707	NA
Sfr1	713.575	-0.139163	0.080864	-1.72095	0.085259
Rfk	735.762	-0.184646	0.111783	-1.65182	0.0985717
Rps3a1	703.609	-0.177285	0.0914887	-1.93778	0.0526501
Zfp207	719.392	0.153415	0.0838448	1.82975	0.0672875
Tnxb	523.292	-0.427045	0.208392	-2.04924	0.0404387
Ppp1r15b	683.342	-0.00826372	0.0706124	-0.117029	0.906837
Srsf1	653.576	0.153834	0.0755673	2.03572	0.0417789
Dab2	566.471	0.462357	0.103695	4.45882	8.2414e-06
D17Wsu92e	712.125	-0.00878368	0.0679766	-0.129216	0.897187
Elovl5	783.146	-0.070471	0.0956873	-0.736472	0.461444
Anxa7	748.096	-0.11226	0.0845699	-1.32742	0.18437
Arrdc3	738.274	-0.602388	0.24657	-2.44308	NA
Paf1	722.784	-0.16245	0.0983573	-1.65163	0.0986099
Gab2	681.468	-0.128955	0.105762	-1.21929	0.222735
Adrbk1	689.014	0.117654	0.0800901	1.46903	0.141826
Khdrbs1	711.144	0.092729	0.071925	1.28925	0.197312
Ppp2r5c	739.539	-0.0978326	0.0974579	-1.00385	0.315453
Prkcdbp	692.677	0.14481	0.0967912	1.49611	0.134626
Rcn1	759.802	-0.126022	0.100229	-1.25734	0.208631
Ube3b	745.164	0.000988416	0.0808613	0.0122236	0.990247
Uso1	678.962	0.0610478	0.0811486	0.752296	0.451873
Sri	744.145	-0.201365	0.0887672	-2.26846	0.0233013
Ubn1	710.683	-0.00579337	0.0677197	-0.0855493	0.931825
Dlg1	732.995	-0.167933	0.0742128	-2.26286	0.0236444
Scaf1	752.356	0.0232365	0.0684515	0.33946	0.734263
Ralgapa2	763.484	-0.093344	0.115587	-0.807566	0.41934
Tshz2	726.744	-0.190771	0.12537	-1.52166	0.128093
Mdh2	650.687	0.0521746	0.099233	0.525779	0.599042
Kdelr2	711.24	0.218762	0.114756	1.90632	0.0566086
Slc44a1	724.74	-0.0333314	0.0987616	-0.337494	0.735745
Paip2	721.838	-0.0582744	0.0660418	-0.882387	0.377568
Selt	703.072	0.0953959	0.0700751	1.36134	0.173407
Crebrf	742.45	-0.393972	0.0848024	-4.64577	3.38814e-06
Zc3h4	727.593	-0.017519	0.0871727	-0.200969	0.840723
Syf2	768.697	-0.101334	0.0658513	-1.53883	0.123847
Caskin2	801.866	0.12243	0.150376	0.814158	0.415554
Ptpn1	593.709	0.603774	0.141569	4.26488	2.0001e-05
Fam21	696.82	0.0518592	0.0859111	0.603638	0.546085
Rabgap1	794.024	-0.179699	0.0781212	-2.30026	0.0214338
Tacc2	658.25	-0.436442	0.110864	-3.93673	8.25987e-05
Frmd4a	729.855	-0.3068	0.116431	-2.63503	0.00841304
Map4k2	772.306	-0.254381	0.0976716	-2.60445	0.00920215
Sec16a	729.07	0.088316	0.0680061	1.29865	0.194065
Pbx1	786.813	0.0213494	0.113652	0.187849	0.850995
Aco2	663.704	-0.245029	0.109288	-2.24206	0.0249577
Strn3	721.436	0.0111483	0.0745878	0.149466	0.881186
Tmx3	780.929	-0.165887	0.0787023	-2.10777	0.0350507
Cox4i1	658.767	-0.184672	0.0783325	-2.35754	0.0183965
Ptbp3	687.854	-0.166544	0.0854996	-1.94789	0.0514282
Nfe2l2	717.445	-0.145123	0.076848	-1.88844	0.0589669
Atp8b2	709.135	0.316499	0.0984389	3.21519	0.0013036
Atp6ap1	744.057	-0.139532	0.0899373	-1.55143	0.120798
Gars	637.933	0.155548	0.101207	1.53693	0.12431
Gtf3c1	746.165	0.134363	0.0876402	1.53312	0.125245
Pak2	687.899	-0.0137904	0.0748545	-0.18423	0.853833
Prkcsh	697.919	0.265889	0.093912	2.83125	0.0046366
Gm8730	631.313	0.305516	0.0961966	3.17595	0.00149346
Usp19	731.749	0.08707	0.0759462	1.14647	0.251601
Setd1a	727.318	-0.156687	0.0696849	-2.24851	0.0245437
Usp7	693.383	-0.013379	0.0856166	-0.156267	0.875823
Suv420h1	743.667	-0.136636	0.0741049	-1.84382	0.0652093
Hs3st1	760.168	0.151722	0.109425	1.38654	0.165583
Dchs1	777.438	0.51299	0.112994	4.53996	5.62654e-06
Krt18	771.025	0.575777	0.1674	3.43953	0.000582734
Cdv3	653.792	0.213844	0.110773	1.93047	0.0535487
Ftl1	605.371	0.0160566	0.126041	0.127392	0.89863
Pcdhgc3	713.159	0.119337	0.0935451	1.27572	0.202054
Anpep	690.802	0.0287949	0.0940225	0.306255	0.75941
Ubr2	744.079	0.0314721	0.0721598	0.436145	0.662732
Ddx24	710.442	-0.148294	0.0898371	-1.6507	0.0987991
Pds5b	741.688	-0.053183	0.0723665	-0.734912	0.462393
Mta1	730.549	0.098739	0.0808434	1.22136	0.221949
Tcerg1	663.928	-0.0836923	0.080488	-1.03981	0.298428
Stmn2	783.331	-0.208552	0.130629	-1.59652	0.110373
Ccdc88c	682.706	0.341952	0.102571	3.3338	0.000856693
Pld1	813.869	-0.128202	0.108116	-1.18578	0.235707
Zfp148	719.938	-0.0791836	0.0768999	-1.0297	0.303152
Pik3r1	577.067	0.102823	0.0990214	1.03839	0.29909
Saraf	720.959	-0.0958142	0.0875434	-1.09448	0.273746
Senp6	667.674	0.051565	0.0872955	0.590695	0.554725
Taok3	595.541	0.35756	0.108436	3.29741	0.000975793
Pdlim7	611.694	0.0742069	0.119554	0.620696	0.5348
Btbd7	744.101	-0.0902122	0.090173	-1.00043	0.3171
Brd1	721.082	0.0895947	0.0845784	1.05931	0.289459
Rrp1	710.6	-0.112252	0.069054	-1.62556	0.104042
Rras	779.302	-0.30121	0.100335	-3.00206	0.00268162
Ddx21	612.815	0.297881	0.109913	2.71014	0.0067254
Acacb	755.186	-0.546183	0.135712	-4.02459	5.70757e-05
Cpq	819.342	-0.352867	0.0928243	-3.80145	0.000143851
Snrnp70	650.071	-0.0113325	0.089711	-0.126322	0.899477
Dbnl	663.497	0.282961	0.0854354	3.31198	0.000926378
Gda	501.722	-0.155172	0.162697	-0.953751	0.34021
Tmed9	708.292	0.0938061	0.0683669	1.3721	0.170033
Smpdl3a	773.314	-0.278206	0.105287	-2.64236	0.00823306
Anxa1	458.686	0.0745548	0.0874282	0.852755	0.393795
Elmsan1	685.091	-0.16517	0.0993385	-1.66269	0.0963737
Tmem63a	767.255	0.00463104	0.0808865	0.0572536	0.954343
Erap1	762.078	0.114012	0.0927591	1.22912	0.219026
Phf20l1	680.265	0.105857	0.111928	0.945753	0.344274
Zfpm1	667.358	0.45376	0.115432	3.93098	8.46012e-05
Uhmk1	705.889	-0.0138152	0.0691444	-0.199802	0.841636
Sar1a	696.523	0.0912979	0.0812636	1.12348	0.261235
Tnfaip2	656.43	0.113548	0.152547	0.744349	0.456666
Slc7a1	712.429	-0.096561	0.094535	-1.02143	0.30705
Srp72	689.357	-0.0819372	0.0886762	-0.924005	0.355484
Shoc2	739.248	0.132825	0.0865811	1.53411	0.125003
H2-Eb1	581.403	0.979714	0.241896	4.05014	5.1187e-05
Usp4	685.332	0.0358351	0.0832838	0.430278	0.666994
Klhl24	747.723	-0.170589	0.0976551	-1.74685	0.0806639
Kdm2a	716.942	-0.101475	0.078068	-1.29983	0.193658
Trim44	680.914	0.0213883	0.0739521	0.289218	0.772414
Itgb3	453.949	0.492948	0.207678	2.37362	0.0176147
Dynll1	614.841	0.440965	0.107466	4.10329	4.07319e-05
Phldb1	588.098	0.117736	0.123778	0.951184	0.341511
Nfkbia	543.293	0.0715105	0.179474	0.398445	0.690302
Git2	739.735	-0.11226	0.0749654	-1.49749	0.134266
Tbl1xr1	694.098	-0.131651	0.077299	-1.70314	0.0885417
Ckap4	527.058	0.753619	0.133398	5.64938	1.61024e-08
Zkscan1	748.248	-0.110408	0.0734579	-1.50301	0.132837
Irf2	729.56	-0.159182	0.0841058	-1.89264	0.0584064
Arhgap35	694.356	-0.148421	0.076573	-1.93829	0.0525873
Rap1b	587.998	-0.0430609	0.0732373	-0.587963	0.556557
Anapc1	691.938	-0.0680664	0.0804384	-0.846192	0.397446
Tmco1	701.775	-0.114619	0.0822878	-1.3929	0.163649
Prdm2	710.685	-0.0609195	0.0872701	-0.698057	0.485141
Rnf44	730.589	-0.0952561	0.0749028	-1.27173	0.203469
Susd6	738.257	-0.382974	0.100616	-3.80629	0.000141065
Ap3b1	676.933	-0.0524503	0.0794083	-0.660514	0.508924
Pink1	732.614	-0.296379	0.113131	-2.61978	0.00879856
Fam114a1	674.44	0.0800213	0.0937385	0.853666	0.39329
Pcgf3	722.733	0.026818	0.0888632	0.30179	0.762812
Puf60	692.164	0.0865212	0.0864054	1.00134	0.316662
Fip1l1	645.713	0.0891459	0.0791289	1.12659	0.259916
Ckap5	664.752	0.0318066	0.0575329	0.552842	0.580372
Nbeal1	688.377	-0.315828	0.107594	-2.93537	0.00333151
Smc4	588.436	0.0522901	0.100965	0.517903	0.604526
Snx18	652.186	0.108074	0.109221	0.989497	0.32242
Ganab	703.667	0.0563127	0.0759565	0.741381	0.458463
Ptbp1	607.145	0.152269	0.0925453	1.64535	0.0998979
Sox7	789.111	-0.1635	0.115324	-1.41775	0.156264
Ankfy1	662.425	-0.0809586	0.0690095	-1.17315	0.240735
Edf1	623.733	0.161356	0.0928957	1.73696	0.0823942
Zmat2	696.819	-0.120144	0.107154	-1.12123	0.262192
Mvp	710.94	-0.0781462	0.0955405	-0.817938	0.413393
Kdm5c	697.326	-0.0641301	0.133001	-0.482177	0.62968
Junb	579.644	0.0129074	0.152527	0.0846236	0.932561
Hnrnpdl	683.064	-0.0245065	0.0916535	-0.267382	0.789175
Srpr	720.038	-0.159629	0.0736209	-2.16826	0.030139
Tnfaip1	680.698	0.0986006	0.0854879	1.15339	0.248751
Wwp2	674.936	-0.142462	0.0861725	-1.65322	0.0982867
Ddx23	672.376	-0.0357078	0.0793531	-0.449987	0.65272
Ppib	643.396	0.325446	0.0860888	3.78035	0.000156606
Smurf2	707.097	-0.0182131	0.0859401	-0.211927	0.832164
Cct2	607.97	0.09313	0.0794753	1.17181	0.241273
Lims2	764.642	-0.362999	0.13518	-2.6853	0.00724637
Vapb	690.621	-0.145602	0.0802988	-1.81325	0.0697933
Eif3f	655.633	0.0576678	0.0980388	0.588214	0.556388
Clasp1	676.567	-0.00665279	0.0963366	-0.0690578	0.944944
Slc38a10	672.319	0.124782	0.0946589	1.31823	0.187426
Etv6	650.23	0.225566	0.120046	1.879	0.0602446
Osbp	680.48	-0.00328669	0.0867008	-0.0379084	0.969761
Pcolce2	736.376	-0.295104	0.199987	-1.47562	0.140047
Spg20	722.853	-0.288488	0.103965	-2.77485	0.00552278
Dgcr2	759.881	0.103851	0.089846	1.15588	0.247732
Grb10	623.018	0.316346	0.089756	3.52451	0.00042426
Mapre1	629.886	0.187593	0.0922201	2.03419	0.0419326
Cmtm6	638.872	-0.0887538	0.0749142	-1.18474	0.236121
Man1b1	736.535	-0.112528	0.0853825	-1.31793	0.187527
Sh2b3	679.821	0.193131	0.0862013	2.24047	0.0250605
Nub1	697.486	-0.203757	0.0810157	-2.51503	0.0119021
Sec24d	654.442	0.0747593	0.104501	0.715393	0.474366
Srsf4	649.05	0.125765	0.096453	1.3039	0.192269
Palld	560.916	0.633913	0.137009	4.62679	3.71376e-06
Ago2	589.638	-0.0338945	0.0848614	-0.399409	0.689592
Cul4a	658.847	0.00860885	0.0781885	0.110104	0.912327
Usp22	739.911	-0.0441095	0.0772849	-0.570739	0.568176
Phf21a	727.067	-0.224762	0.0918215	-2.44781	0.0143726
Sbno2	496.734	0.710565	0.146	4.8669	1.13364e-06
Flt4	706.8	0.0272643	0.111643	0.244209	0.807069
Xbp1	611.7	0.0792059	0.107645	0.735805	0.461849
Asph	612.952	-0.179973	0.102194	-1.76109	0.078223
Snx9	606.176	0.262728	0.0925398	2.83908	0.00452443
Tmf1	650.692	0.204512	0.0816952	2.50335	0.0123023
Hnrnpl	630.001	-0.0165313	0.076081	-0.217285	0.827986
Rpl7	649.848	-0.275791	0.0911196	-3.02669	0.00247246
Pum1	661.354	0.0563768	0.0703007	0.801938	0.422589
Rb1cc1	678.601	0.0592495	0.0854482	0.693397	0.488061
Bzw1	606.304	0.162391	0.0874896	1.85612	0.0634371
Npm1	574.557	0.11986	0.0760176	1.57675	0.114854
Col6a2	362.13	-0.0282019	0.21584	-0.130661	0.896044
Cracr2b	758.731	0.0119916	0.0955739	0.125469	0.900152
Lrch3	677.217	0.020933	0.0799561	0.261806	0.793471
Nhsl1	706.542	-0.103012	0.098311	-1.04782	0.294722
Itgb2	418.526	0.569311	0.221501	2.57024	0.0101627
Galnt1	580.432	0.446548	0.120781	3.69716	0.000218022
Eif3h	669.707	-0.240277	0.0850799	-2.82414	0.0047408
Fgl2	633.871	-0.710958	0.155675	-4.56694	4.94902e-06
Brd9	663.529	0.069354	0.105339	0.658386	0.51029
Ppp2r1a	646.347	-0.00615296	0.0791958	-0.077693	0.938072
Arf4	602.118	0.216308	0.0885988	2.44143	0.0146293
Ptprc	474.767	0.423924	0.232596	1.82258	0.0683677
Rps7	605.701	0.086513	0.103364	0.836978	0.402605
Rnf19a	677.226	-0.249717	0.133748	-1.86707	0.0618918
9530068E07Rik	620.522	0.0333858	0.0821257	0.406521	0.68436
Sik3	650.599	-0.0909845	0.0957803	-0.949929	0.342148
Cntrl	610.856	0.0494467	0.0943985	0.523808	0.600412
Rhoc	569.084	-0.111185	0.108288	-1.02675	0.304537
Rad23b	642.3	0.144107	0.075134	1.918	0.0551107
Atxn2	673.316	-0.0897749	0.0645688	-1.39037	0.164415
Dhx9	608.259	0.138096	0.0815324	1.69375	0.0903124
Atp8b1	628.434	0.553146	0.160899	3.43784	0.000586379
Mtor	683.924	-0.141931	0.076373	-1.85839	0.0631132
Vsir	612.536	-0.00651542	0.125144	-0.0520634	0.958478
Mrfap1	608.014	0.157708	0.0728517	2.16478	0.0304045
Dlgap4	645.004	0.0688611	0.0671869	1.02492	0.305401
Tpcn1	655.786	-0.130438	0.100346	-1.29988	0.193642
Mettl7a1	818.911	-0.284272	0.123311	-2.30532	0.0211486
Sh3bp4	713.503	-0.349226	0.0756567	-4.61593	3.91347e-06
Lgals1	330.465	0.672489	0.177224	3.79457	0.000147901
Osmr	629.377	0.15038	0.109867	1.36874	0.171079
Tmbim1	696.167	-0.31282	0.0955331	-3.27447	0.00105861
Hid1	767.303	-0.154583	0.07555	-2.0461	0.0407463
Pdzd8	624.672	0.174298	0.0792095	2.20047	0.0277737
Insr	611.781	-0.13445	0.155981	-0.861962	0.388708
Atl2	748.999	-0.368249	0.123753	-2.97568	0.00292338
Adam9	562.287	0.347454	0.122433	2.8379	0.00454108
Bag1	562.452	0.0337516	0.0863602	0.390824	0.695927
Pdzd2	686.012	-0.0782194	0.117105	-0.667941	0.504172
Dync1li1	594.964	0.120567	0.0962397	1.25278	0.210287
Btbd3	754	-0.132339	0.135956	-0.973394	0.330357
Dnajc5	645.689	0.0504466	0.0762549	0.661553	0.508258
Drosha	683.026	-0.136249	0.0726608	-1.87514	0.0607731
Ppp2r5a	604.486	-0.450438	0.111173	-4.05167	5.0854e-05
Foxj2	643.174	0.0608334	0.100935	0.602697	0.546711
Foxo3	666.261	-0.441858	0.115106	-3.83872	0.000123678
Celf1	651.277	0.0253925	0.0766104	0.33145	0.740305
Atxn1	685.231	-0.0267993	0.100067	-0.267813	0.788843
Hgs	684.823	0.0264918	0.0672374	0.394004	0.693578
Psmd4	605.532	0.186645	0.0760883	2.45301	0.0141668
Tspan9	623.439	0.482444	0.119479	4.03791	5.39303e-05
Cers4	748.778	-0.225121	0.0756087	-2.97745	0.00290656
Nek9	664.953	-0.263518	0.0797962	-3.30239	0.000958657
Phf2	650.792	-0.114843	0.0701699	-1.63664	0.101706
1110037F02Rik	648.898	0.116742	0.0645009	1.80992	0.070308
Fabp4	428.945	-0.233	0.251414	-0.926757	0.354053
Rpl32	563.099	-0.049345	0.102715	-0.480407	0.630938
Gm7694	788.582	-0.368414	0.128646	-2.86379	0.00418606
Fli1	640.311	0.109095	0.127463	0.855893	0.392057
Stt3b	605.076	0.0178605	0.0730192	0.244599	0.806767
Plekhg5	730.671	0.119248	0.123585	0.964904	0.334593
Ppm1a	646.915	-0.231451	0.0809389	-2.85957	0.0042421
Rbms2	690.429	-0.283122	0.090974	-3.11212	0.00185747
Jund	576.158	0.0521104	0.113126	0.460642	0.645055
Riok3	571.458	-0.00895261	0.0942864	-0.0949513	0.924354
Dennd4c	624.033	0.0218853	0.0654536	0.334364	0.738105
Helz	648.574	0.000974001	0.0726844	0.0134004	0.989308
Ets1	600.971	0.0697624	0.120219	0.580296	0.561715
Dnajc8	614.245	-0.0519472	0.0772588	-0.672379	0.501342
Lrba	673.671	-0.277409	0.0741175	-3.74283	0.00018196
Lmod1	379.98	-0.633631	0.187118	-3.38626	0.000708509
Clec3b	411.682	-0.152935	0.241855	-0.632343	0.527163
Vwa5a	657.944	0.0337119	0.0881988	0.382226	0.702293
Ctsa	600.093	0.0714029	0.104488	0.683359	0.49438
Polr2m	627.594	-0.165436	0.0843516	-1.96127	0.0498477
Sh3bp5	604.472	0.232932	0.111353	2.09184	0.0364532
Tmod2	723.819	0.105528	0.141416	0.746222	0.455533
Tgfb1i1	631.14	-0.0205583	0.103336	-0.198946	0.842305
Ddost	640.248	0.0370752	0.0775874	0.477851	0.632757
Arnt	639.27	-0.0493409	0.0761304	-0.648111	0.516913
Thrap3	640.785	-0.10297	0.0786409	-1.30938	0.190407
Dazap2	650.471	-0.0745881	0.0858727	-0.868589	0.385072
Litaf	516.945	0.530628	0.1608	3.29992	0.000967121
Sec24c	656.975	0.00384665	0.0679225	0.0566329	0.954838
Ahctf1	632.797	-0.190946	0.101289	-1.88516	0.0594078
Sec24b	654.012	-0.11439	0.0700361	-1.6333	0.102405
Fam32a	639.749	-0.0271272	0.109196	-0.248427	0.803804
Akt3	653.046	0.021028	0.07812	0.269175	0.787795
Serping1	512.167	0.350823	0.176246	1.99054	0.0465319
Cdk17	638.658	0.073207	0.105457	0.694191	0.487562
Ppp3r1	637.959	0.247384	0.0779547	3.17344	0.00150645
Rab8b	562.207	0.100422	0.0974334	1.03068	0.302693
Ddx42	638.396	-0.136692	0.0762743	-1.79212	0.0731145
Hadha	573.31	-0.0836366	0.084781	-0.986501	0.323887
Gabarap	613.256	-0.015919	0.0830704	-0.191632	0.84803
Rbm27	608.332	-0.0523315	0.0794756	-0.65846	0.510243
Oxr1	647.287	-0.16834	0.0895983	-1.87883	0.060268
Bdp1	596.769	-0.0278653	0.094247	-0.295662	0.767488
Gnb2	609.43	0.11024	0.0836664	1.31762	0.187631
Paics	659.189	-0.305998	0.0993097	-3.08126	0.0020613
Akap11	646.169	-0.235335	0.0837005	-2.81163	0.00492905
Tead1	599.763	0.264571	0.108095	2.44759	0.0143816
Arid2	619.174	0.185542	0.0943408	1.96673	0.0492147
Nek7	625.701	-0.176099	0.0953182	-1.84749	0.0646766
Tmem131	603.614	0.174885	0.0951476	1.83804	0.0660558
Ankrd12	686.422	-0.149343	0.0952705	-1.56757	0.116983
Med15	631.894	0.0346345	0.0808864	0.428187	0.668515
Fmnl3	629.672	0.230711	0.124206	1.85749	0.063242
Rbms1	587.207	0.0479657	0.0855779	0.560491	0.575145
Zfp36l1	524.239	0.0859451	0.0885798	0.970256	0.331919
Asap1	575.544	0.13904	0.0984942	1.41166	0.158051
Abl1	643.232	-0.0538131	0.0773458	-0.695747	0.486587
Ctbp1	629.34	-0.0855832	0.0702716	-1.21789	0.223265
Uqcrc1	572.303	0.00442064	0.076328	0.0579163	0.953815
Ndel1	609.312	-0.0455142	0.0904116	-0.50341	0.614676
Khsrp	605.064	-0.0750438	0.077211	-0.971931	0.331085
Gm10269	557.554	-0.0220385	0.0919427	-0.239698	0.810564
Srsf11	589.403	-0.0212129	0.0864429	-0.245398	0.806149
Dcaf7	629.239	0.0815633	0.085023	0.959309	0.337403
Zfp646	680.471	-0.122943	0.081491	-1.50867	0.131384
Otud4	631.038	0.0851514	0.0800273	1.06403	0.287316
Olfml2a	657.2	0.077488	0.114447	0.677063	0.498366
Brap	641.893	-0.112654	0.0895045	-1.25864	0.208161
Pitpnb	642.734	-0.243602	0.0706623	-3.44742	0.000565973
Ube2l6	494.568	0.157149	0.176917	0.888263	0.374399
Vti1b	630.211	-0.0474857	0.075921	-0.625462	0.531668
Tbl1x	585.14	0.130563	0.0850764	1.53466	0.124868
Prkd2	666.386	-0.00890552	0.133617	-0.0666494	0.946861
Nr1h2	659.635	-0.057087	0.0886407	-0.644027	0.519558
Pafah1b1	625.926	-0.219103	0.0705137	-3.10724	0.00188843
Ext2	659.002	0.202414	0.0728907	2.77695	0.00548715
Acsl5	625.633	-0.107795	0.0929396	-1.15984	0.246116
Fam63b	698.134	-0.33956	0.0980937	-3.46159	0.000536988
Brd3	655.623	0.273226	0.07505	3.64059	0.000272018
Cd44	338.035	0.904292	0.183441	4.92962	8.23908e-07
Mgat2	600.395	0.201369	0.0830069	2.42593	0.0152694
Dbp	895.712	-0.287356	0.151641	-1.89497	0.0580962
Kif13b	671.277	-0.399226	0.081253	-4.91337	8.95245e-07
Gm2a	557.381	0.114573	0.124516	0.920145	0.357497
Zfand3	605.873	-0.0428161	0.0845162	-0.506602	0.612434
Ralb	575.341	0.340867	0.117454	2.90213	0.00370634
Kitl	649.692	-0.146945	0.105415	-1.39396	0.163331
Trim25	620.896	-0.0465854	0.076246	-0.610989	0.541207
Itgav	530.893	0.0244575	0.101023	0.242099	0.808704
Lrrc59	522.268	0.376416	0.10836	3.47374	0.000513263
Fbrs	602.685	-0.010512	0.0823747	-0.127611	0.898457
Cyb5b	555.341	0.0296108	0.100111	0.295779	0.767399
Adnp	644.902	-0.0927194	0.0752383	-1.23234	0.217821
Papola	574.899	0.181322	0.0751354	2.41327	0.01581
Gnai3	580.969	0.0449405	0.0978258	0.459394	0.645952
Gbp9	713.974	0.0707792	0.142711	0.495962	0.619921
Acap2	576.339	0.12972	0.0768385	1.68822	0.0913697
Htt	620.178	-0.113278	0.0852609	-1.3286	0.183979
Fbxo11	602.778	0.132913	0.0811372	1.63812	0.101396
Rc3h2	620.81	-0.021991	0.0931347	-0.236121	0.813339
Nova2	681.85	0.0974879	0.138372	0.704534	0.4811
Ipo5	541.143	0.0660826	0.0776398	0.851143	0.39469
Itga8	275.88	-0.750625	0.222712	-3.37038	0.000750644
Phip	589.698	0.0201806	0.0930935	0.216778	0.828381
Ext1	637.039	-0.250372	0.12386	-2.02142	0.0432365
Mlf2	577.168	0.162707	0.0760518	2.13942	0.0324014
Clasp2	668.182	-0.23763	0.0817503	-2.90677	0.00365179
Gapvd1	609.124	-0.00826334	0.0742419	-0.111303	0.911376
Tnfsf10	771.732	0.097036	0.147786	0.656596	0.511441
Srsf6	560.508	0.0932439	0.0914378	1.01975	0.307846
Arhgef40	605.542	0.0999668	0.0892845	1.11964	0.262866
Psmd7	585.066	0.0490731	0.105586	0.464769	0.642097
Txlna	619.275	0.0234818	0.0779612	0.301198	0.763263
Dhx15	570.546	0.148865	0.107405	1.38602	0.165741
Stx12	615.576	-0.159052	0.0827961	-1.921	0.0547311
Zfp36	490.413	-0.315224	0.133988	-2.35263	0.0186412
Mical3	611.631	0.074861	0.113072	0.662063	0.507931
Ltbp2	658.681	1.22527	0.251801	4.86602	1.13866e-06
Art4	724.379	-0.256126	0.107145	-2.39047	0.016827
Osbpl8	577.306	0.030476	0.0981494	0.310506	0.756176
Nup214	622.665	-0.142994	0.0910417	-1.57064	0.116266
Suds3	604.392	-0.092478	0.0906959	-1.01965	0.307895
Cwc15	591.83	-0.0244219	0.0924118	-0.264272	0.79157
Ctsz	583.576	0.167352	0.106379	1.57317	0.11568
Mical1	620.443	-0.201971	0.0925013	-2.18344	0.0290031
Arih1	592.79	-0.175915	0.0767394	-2.29238	0.0218839
Ssh1	633.574	-0.0234865	0.085637	-0.274256	0.783888
Htatsf1	553.349	-0.194151	0.0765502	-2.53626	0.0112045
Rnf40	592.628	-0.00143599	0.0892451	-0.0160904	0.987162
Gng12	582.464	0.115749	0.0780043	1.48388	0.137842
Grk5	568.678	-0.325874	0.0909527	-3.5829	0.000339806
Zfp592	614.433	0.0561842	0.0861599	0.652093	0.514341
Gpd1	400.723	-0.814409	0.249859	-3.25947	0.00111619
Ubqln2	654.577	0.0580504	0.0905523	0.641071	0.521477
Cs	539.444	-0.0632952	0.0983944	-0.64328	0.520042
Fgfr3	634.546	-0.0308482	0.211899	-0.14558	0.884253
Itch	601.541	-0.0460468	0.0807838	-0.57	0.568678
Mgea5	564.712	0.0914519	0.0847044	1.07966	0.280294
Aamp	598.77	0.0886037	0.0710943	1.24628	0.21266
Irf1	648.071	0.0158339	0.129661	0.122117	0.902806
Ndfip1	608.865	-0.0252986	0.105341	-0.240158	0.810208
Asxl1	603.538	-0.0333156	0.0751617	-0.443253	0.657583
Ankrd50	645.254	-0.181071	0.111267	-1.62736	0.10366
Fam178a	624.918	-0.0405061	0.0774484	-0.523008	0.600969
Mapk14	601.378	0.059683	0.0882971	0.675933	0.499083
Mertk	568.019	0.035109	0.112614	0.311765	0.755219
Afap1l1	664.985	0.0855807	0.114677	0.746277	0.4555
Prr12	659.674	0.0367283	0.110481	0.332441	0.739557
Iqsec1	541.501	0.103012	0.0815334	1.26343	0.206433
Gramd4	583.749	-0.0131599	0.100429	-0.131036	0.895747
Ncam1	530.673	0.10291	0.116934	0.880068	0.378823
Rtf1	586.286	-0.0861524	0.0774606	-1.11221	0.266049
Bicd2	543.72	0.197237	0.0924804	2.13275	0.0329454
Dctn2	589.369	0.0196907	0.0847659	0.232295	0.816309
Thoc2	601.979	0.0531612	0.0960314	0.553581	0.579866
Tmem176b	605.607	0.0444719	0.106657	0.416962	0.676706
Gnptab	640.952	0.142068	0.0838718	1.69387	0.0902902
Ap1g1	587.937	0.0664041	0.0796736	0.833452	0.40459
St6gal1	654.625	-0.34665	0.109583	-3.16336	0.0015596
Mkrn1	411.452	0.0138458	0.209101	0.0662158	0.947206
Fez1	684.264	-0.466597	0.10022	-4.65572	3.22851e-06
Mapk1	578.676	-0.0276889	0.0886023	-0.312508	0.754654
Rsrc2	617.338	-0.152919	0.0864173	-1.76954	0.0768034
Arl6ip5	618.138	-0.119491	0.0807393	-1.47997	0.138882
Nfkb1	587.399	0.149861	0.0838447	1.78736	0.0738796
Tpd52l2	613.429	-0.0101802	0.093371	-0.10903	0.913179
Zfp664	610.946	-0.0463125	0.0771199	-0.600527	0.548155
Cep170	521.886	0.37299	0.086499	4.31207	1.61732e-05
Zfc3h1	553.98	-0.0371513	0.105061	-0.353615	0.723627
Crtap	618.717	7.75715e-05	0.0843074	0.000920104	0.999266
Cyb5a	556.881	-0.0664209	0.100921	-0.658147	0.510444
Pcyt1a	567.932	-0.0249762	0.0791082	-0.315723	0.752213
Eif3g	577.12	0.018737	0.0819335	0.228686	0.819113
Myo5a	429.68	0.220747	0.113151	1.95092	0.0510671
Tcf7l2	617.157	-0.0497032	0.087986	-0.564899	0.572142
Nptn	531.982	0.0669781	0.0888924	0.753474	0.451165
U2surp	579.003	-0.15943	0.0731257	-2.18022	0.0292412
Maea	581.709	0.174568	0.107786	1.61959	0.105321
Tlk1	580.353	0.0200835	0.0894176	0.224604	0.822288
Mef2c	578.591	-0.0991909	0.0796436	-1.24543	0.212972
Ecm1	542.3	0.0874431	0.108676	0.804624	0.421037
Ubn2	591.276	-0.0109857	0.0841232	-0.13059	0.896099
Auts2	559.009	0.226196	0.142189	1.59082	0.111651
Acox1	607.61	-0.189285	0.0765369	-2.47312	0.0133938
Hsp90aa1	431.284	0.216673	0.121434	1.78428	0.0743784
Lims1	547.796	-0.011647	0.107085	-0.108764	0.913389
Sav1	586.53	0.0809638	0.105167	0.769857	0.441385
Eef2k	623.196	-0.138719	0.0958708	-1.44693	0.147915
Sp3	592.161	-0.13821	0.0810425	-1.7054	0.08812
Csnk1e	632.978	-0.0154724	0.0825401	-0.187454	0.851305
Dync1li2	598.531	0.152427	0.0822773	1.8526	0.0639391
Fubp1	572.881	0.100241	0.106175	0.944113	0.345112
Prkar2a	554.023	-0.126701	0.0879231	-1.44104	0.149573
Rreb1	529.942	0.400931	0.0855677	4.68554	2.79219e-06
Larp4b	572.732	-0.0495919	0.085433	-0.580477	0.561593
Wls	609.284	-0.0807779	0.0993204	-0.813307	0.416042
Eif3l	555.277	0.0337601	0.0813134	0.415185	0.678006
Chd6	620.24	-0.247463	0.084242	-2.93752	0.00330847
Ldlrad4	619.675	-0.115544	0.0959973	-1.20362	0.228736
Cdk12	593.021	-0.0700549	0.0695168	-1.00774	0.313579
Fndc3a	606.647	-0.0338724	0.0777715	-0.435537	0.663173
Trak1	560.756	0.0161336	0.0930026	0.173475	0.862278
Zc3hav1	567.356	-0.00495367	0.0721094	-0.0686966	0.945231
Ltbp1	365.098	-0.531724	0.134097	-3.96523	7.3324e-05
Rab7	573.866	0.0916432	0.082594	1.10956	0.267187
Ubxn7	580.905	-0.102003	0.0711258	-1.43413	0.151536
Gbp4	692.81	0.320354	0.24484	1.30842	0.190731
Setd3	620.283	-0.29788	0.0923651	-3.22503	0.00125958
Nab1	504.827	-0.0893512	0.106862	-0.83614	0.403076
Tbc1d8	672.642	-0.419551	0.202771	-2.06908	0.0385383
Krt80	630.058	-0.452267	0.124134	-3.64336	0.000269102
Itgam	240.946	0.342076	0.22838	1.49784	0.134175
Sema6d	602.367	0.301482	0.120277	2.50657	0.0121908
Usp54	737.538	-1.01599	0.135415	-7.50282	6.24579e-14
Fto	603.041	-0.165882	0.0863693	-1.92062	0.0547801
Dip2b	588.383	0.0495195	0.0796079	0.622043	0.533914
Gna11	607.653	0.25274	0.085937	2.94099	0.00327165
Ctps	585.531	0.0927131	0.160473	0.577749	0.563433
Grk6	556.604	0.0243025	0.101252	0.240019	0.810315
Wbp5	520.535	0.0361255	0.0931134	0.387974	0.698035
Itm2c	582.79	0.335701	0.113032	2.96996	0.0029784
Nacc1	548.981	0.134645	0.10478	1.28503	0.198782
Pnrc1	530.509	-0.129167	0.0901266	-1.43318	0.151808
Cul3	529.979	-0.0470552	0.0786465	-0.598313	0.549631
Prkd3	613.132	0.00721983	0.0853607	0.0845803	0.932595
Polr2b	584.113	-0.126327	0.0693189	-1.82241	0.0683932
Rab14	565.771	0.0857908	0.09415	0.911215	0.362182
Rictor	586.923	-0.178419	0.0970483	-1.83845	0.0659958
Mdc1	561.072	-0.127775	0.0822401	-1.55368	0.12026
Sh3bgrl3	492.696	0.23396	0.0935008	2.50222	0.0123416
Fbxl3	598.367	-0.171798	0.0963082	-1.78384	0.0744498
Gbf1	578.375	0.083864	0.0869615	0.96438	0.334855
Gprc5a	531.008	-0.199829	0.127545	-1.56673	0.117177
Fam193a	583.301	-0.0127938	0.0953928	-0.134117	0.89331
Ccdc47	572.938	-0.0167332	0.0986159	-0.169681	0.865261
Tob2	531.727	-0.247963	0.157985	-1.56953	0.116524
Atp6v0a1	601.885	-0.252995	0.0925824	-2.73265	0.00628273
Fxr1	556.649	0.00363509	0.0886878	0.0409874	0.967306
Pafah1b2	593.546	-0.0139362	0.080649	-0.172801	0.862808
Sipa1l1	603.501	-0.137175	0.0844505	-1.62432	0.104307
Csrp2	409.156	0.0875459	0.126334	0.692971	0.488328
Mdn1	552.706	-0.0675288	0.090131	-0.749229	0.453719
Sympk	566.248	-0.106345	0.0768661	-1.38352	0.166507
Dpysl3	354.749	0.325202	0.153736	2.11532	0.0344025
Xrn2	570.257	-0.0676107	0.097347	-0.694533	0.487348
Cx3cl1	590.26	0.0804398	0.159362	0.504763	0.613725
Tjp2	535.442	0.0232505	0.112161	0.207296	0.835778
Dctn4	595.538	-0.182455	0.0745783	-2.44648	0.0144257
Rest	537.501	0.413715	0.123772	3.34256	0.000830105
Psme4	508.571	0.226525	0.110281	2.05408	0.0399684
Rara	551.369	0.326553	0.132833	2.45837	0.0139569
Man2b2	623.579	0.121772	0.0884382	1.37691	0.168539
Ehmt2	544.85	0.219914	0.072952	3.0145	0.00257403
Pkn1	551.824	-0.0106722	0.0747389	-0.142793	0.886454
Slain2	512.163	0.043044	0.0775277	0.555207	0.578753
Ankrd40	544.436	-0.110161	0.0804914	-1.36861	0.171122
Stk24	531.151	0.160026	0.116947	1.36836	0.171198
Dhrs3	552.991	-0.610575	0.148192	-4.12016	3.78608e-05
Stau1	610.274	-0.0481906	0.0710662	-0.678109	0.497703
Lrp10	556.494	0.407663	0.096597	4.22024	2.44039e-05
Pan3	558.591	-0.0304021	0.0872611	-0.348404	0.727536
Ciz1	595.065	-0.0646075	0.0844896	-0.76468	0.444462
Dnmt1	456.351	0.360759	0.123329	2.92518	0.00344254
Pdxdc1	542.769	0.0213193	0.0785294	0.271482	0.78602
Ube2o	382.06	0.121997	0.211018	0.578135	0.563173
G3bp1	518.541	0.155028	0.102752	1.50876	0.131361
Dnajc13	544.721	-0.0461066	0.0881331	-0.523147	0.600872
D15Ertd621e	540.458	0.239274	0.100415	2.38285	0.0171791
Phc3	571.703	-0.12458	0.0767013	-1.62422	0.104329
Mt1	309.318	-0.825164	0.230043	-3.587	0.000334503
Dlst	487.013	-0.0715586	0.0890804	-0.803304	0.421799
Rarg	630.612	-0.131402	0.124328	-1.05689	0.290561
Exoc6	582.399	0.0441143	0.102139	0.431905	0.66581
Tgfbr3	572.316	-0.07936	0.129995	-0.610483	0.541542
Col6a3	326.43	-0.17042	0.189826	-0.89777	0.369308
Ubqln1	519.878	0.282659	0.0949191	2.9779	0.00290234
Plbd2	630.376	0.288367	0.0927735	3.10829	0.00188172
Pdgfrb	565.957	0.0369859	0.173537	0.21313	0.831226
Fam208a	581.485	-0.226242	0.0922377	-2.45281	0.0141744
Cdc42se2	563.555	0.187292	0.122357	1.5307	0.125843
Snx3	500.136	0.145017	0.0863734	1.67896	0.0931603
Tceb3	541.042	0.0977205	0.0792204	1.23353	0.217379
Psmc1	553.86	-0.149879	0.0774812	-1.93439	0.0530655
Dmxl1	546.554	-0.0371818	0.0932821	-0.398595	0.690192
Fnip2	613.988	-0.0415615	0.137102	-0.303142	0.761782
Btg1	493.632	0.37033	0.139755	2.64985	0.00805277
Zmynd8	549.94	0.193305	0.092372	2.09268	0.0363776
Ergic3	594.883	-0.0949789	0.0949032	-1.0008	0.316925
Wac	540.567	-0.0969263	0.098302	-0.986005	0.324131
Plat	501.445	0.0478165	0.13263	0.360524	0.718455
Cdk13	567.71	-0.0807634	0.0806983	-1.00081	0.31692
Fech	425.303	0.161391	0.229807	0.702289	0.482499
Zdhhc5	542.343	0.123534	0.0881721	1.40106	0.161197
Ogt	576.913	-0.140078	0.118649	-1.18061	0.237757
Ppp6r3	549.036	0.0611342	0.0939263	0.650875	0.515127
Cul1	535.733	0.145393	0.080081	1.81558	0.0694352
Gdi1	583.767	-0.128791	0.0716412	-1.79772	0.0722211
Pik3c2a	543.352	0.157276	0.113309	1.38802	0.16513
Trpv4	588.85	0.0582594	0.108403	0.537433	0.590969
Ensa	574.75	-0.251997	0.0886291	-2.84328	0.00446522
Lamp2	505.085	0.145704	0.102199	1.42569	0.153958
Dnaja2	536.31	0.0781964	0.0832861	0.938889	0.347787
Ice1	561.539	-0.0238396	0.100191	-0.237942	0.811926
Colgalt1	523.215	0.457088	0.111214	4.10999	3.95684e-05
Tor1aip2	545.862	0.180928	0.0902962	2.00371	0.0451008
Hnrnpr	558.761	-0.233038	0.0853125	-2.73158	0.00630309
Ralgapb	554.901	-0.107509	0.0959564	-1.12039	0.262548
AI314180	570.197	-0.141185	0.0902379	-1.56459	0.117679
Raly	501.179	0.138772	0.116378	1.19242	0.233097
Rnf187	565.647	-0.109314	0.0791329	-1.38139	0.167159
Phf12	565.168	0.190159	0.0827151	2.29896	0.0215072
Slc25a3	525.596	0.110883	0.0819905	1.35239	0.176252
Far1	537.124	-0.177022	0.10656	-1.66124	0.0966661
Sun1	606.537	-0.343457	0.0750596	-4.57579	4.74419e-06
Fkbp8	554.833	-0.000395883	0.102199	-0.00387363	0.996909
Msl2	557.013	-0.0581932	0.0657765	-0.884712	0.376312
Tcf12	561.065	-0.154223	0.0839925	-1.83616	0.0663347
Abl2	499.428	-0.0654774	0.0802187	-0.816236	0.414365
Fnbp4	529.827	-0.000740769	0.102237	-0.00724559	0.994219
Eif4e2	484.563	0.234552	0.116074	2.02071	0.0433102
Rab27a	564.529	-0.228886	0.129888	-1.76218	0.0780383
Jup	592.369	-0.212174	0.119727	-1.77215	0.076369
Endod1	482.561	0.135747	0.123044	1.10324	0.269923
Atp1b3	516.608	0.186421	0.0993853	1.87574	0.0606906
Stard13	641.522	-0.339617	0.118288	-2.87111	0.00409037
Mta2	518.501	0.231858	0.0898616	2.58017	0.00987513
Surf4	495.775	0.264616	0.0868933	3.0453	0.00232452
Arf6	482.977	0.351372	0.104839	3.35155	0.000803618
Stk40	493.004	0.216258	0.100278	2.1566	0.0310372
Tab2	525.862	-0.128448	0.0848949	-1.51303	0.130273
Mylip	615.75	-0.43011	0.125913	-3.41593	0.000635656
Trpm7	566.745	-0.205715	0.0721506	-2.85118	0.00435568
Map2k2	515.592	0.102415	0.10539	0.971765	0.331167
Pim3	483.982	-0.263582	0.206513	-1.27634	0.201834
Chst15	615.801	-0.308337	0.110863	-2.78125	0.00541508
Upf2	539.097	-0.160591	0.0902029	-1.78033	0.0750214
Immt	507.214	-0.0660804	0.0775179	-0.852453	0.393962
Irf2bpl	559.904	-0.0341297	0.123438	-0.276492	0.78217
Whsc1	443.307	0.263494	0.123891	2.12682	0.0334349
Ldb1	610.285	0.0243598	0.0696117	0.349938	0.726385
Glce	644.368	-0.232281	0.117695	-1.97359	0.0484284
Smarcc1	479.538	0.0814266	0.096776	0.841392	0.400128
Creb1	541.471	-0.0330338	0.080142	-0.412191	0.680199
Fads1	599.292	-0.472675	0.0977077	-4.83764	1.3139e-06
Rnase4	576.303	-0.31946	0.1256	-2.54348	0.0109754
Txnrd1	460.412	0.340282	0.122622	2.77505	0.00551939
Gak	533.726	0.134465	0.0890234	1.51045	0.130929
Kmt2b	537.65	-0.0219528	0.0994224	-0.220803	0.825246
Meis2	621.363	-0.0177477	0.101957	-0.174071	0.86181
Rbpms	562.514	-0.312237	0.0999805	-3.12298	0.00179031
Dhx16	557.081	-0.0998103	0.103974	-0.95995	0.33708
Ip6k1	569.679	-0.138284	0.0874224	-1.5818	0.113696
Ctcf	541.352	-0.0404962	0.0907341	-0.446317	0.655368
Ids	600.933	-0.389323	0.09543	-4.07967	4.50995e-05
Samd9l	576.214	-0.0788028	0.108986	-0.723056	0.469645
Iws1	514.138	-0.103786	0.0954498	-1.08734	0.276889
Nynrin	627.104	-0.0762579	0.0906167	-0.841543	0.400044
Dyrk1a	522.257	-0.0719048	0.106311	-0.67636	0.498812
Ly6a	547.654	0.627662	0.165935	3.78259	0.000155205
Ahcyl1	525.211	-0.219426	0.082004	-2.6758	0.0074552
Tsc2	578.294	-0.0772391	0.0811512	-0.951792	0.341202
[truncated: 16,589 more rows]

## Sheet: Gene Ontology Enrichment
Category	Term	Count	PValue	Genes	Fold Enrichment
GOTERM_BP_DIRECT	GO:0007155~cell adhesion	16	6.1961e-07	COL18A1, CYP1B1, NID1, ITGA3, MCAM, CD24A, COL5A1, OMD, LAMA4, CD44, LAMC3, FBLN5, COL8A1, LAMB1, SELE, ENG	5.01277
GOTERM_BP_DIRECT	GO:0030198~extracellular matrix organization	9	8.01001e-07	COL18A1, PXDN, LAMA4, LGALS3, LAMC3, FBLN5, ELN, NID1, LAMB1	11.996
GOTERM_BP_DIRECT	GO:0016477~cell migration	10	4.50138e-06	CTHRC1, CD44, FSCN1, TNK2, LAMB1, MMP14, MDK, CD24A, MMP2, COL5A1	7.95548
GOTERM_BP_DIRECT	GO:0001525~angiogenesis	10	2.71216e-05	COL18A1, CYP1B1, PDE3B, MMP14, MCAM, COL8A1, ENG, MMP2, VASH1, PLAU	6.35772
GOTERM_BP_DIRECT	GO:0030199~collagen fibril organization	5	0.000118814	CYP1B1, SFRP2, COL5A2, SERPINH1, COL5A1	19.4807
GOTERM_BP_DIRECT	GO:0035987~endodermal cell differentiation	4	0.000706805	LAMB1, MMP14, COL8A1, MMP2	22.511
GOTERM_BP_DIRECT	GO:0001666~response to hypoxia	7	0.00163308	PYGM, SOX4, MMP14, CD24A, CXCL12, MMP2, PLAU	5.53983
GOTERM_BP_DIRECT	GO:0014911~positive regulation of smooth muscle cell migration	4	0.00208621	P2RY6, CYP1B1, MYC, PLAU	15.5846
GOTERM_BP_DIRECT	GO:0030335~positive regulation of cell migration	7	0.00216264	COL18A1, LAMB1, MMP14, MCAM, CXCL12, MMP2, PLAU	5.23964
GOTERM_BP_DIRECT	GO:0007162~negative regulation of cell adhesion	4	0.00258366	PLXNB2, PDE3B, LAMB1, MMP2	14.4714
GOTERM_BP_DIRECT	GO:0060348~bone development	4	0.00583967	SPNS2, SPARC, MMP14, ENG	10.8535
GOTERM_BP_DIRECT	GO:0045766~positive regulation of angiogenesis	5	0.00815096	CYP1B1, LGALS3, SFRP2, ENG, DDAH1	6.27891
GOTERM_BP_DIRECT	GO:0051497~negative regulation of stress fiber assembly	3	0.00895687	PFN1, ARHGAP6, ARHGAP28	20.7204
GOTERM_BP_DIRECT	GO:0042572~retinol metabolic process	3	0.0106113	CYP1B1, ADH1, ADH7	18.9937
GOTERM_BP_DIRECT	GO:0007159~leukocyte cell-cell adhesion	3	0.0106113	SELE, CD24A, NT5E	18.9937
GOTERM_BP_DIRECT	GO:0072139~glomerular parietal epithelial cell differentiation	2	0.0130094	PROM1, CD24A	151.95
GOTERM_BP_DIRECT	GO:1903225~negative regulation of endodermal cell differentiation	2	0.0130094	COL5A2, COL5A1	151.95
GOTERM_BP_DIRECT	GO:0042127~regulation of cell proliferation	6	0.0166265	LTBR, SFRP2, JAG2, SPARC, TNK2, PLAU	4.01629
GOTERM_BP_DIRECT	GO:2000768~positive regulation of nephron tubule epithelial cell differentiation	2	0.0194511	PROM1, CD24A	101.3
GOTERM_BP_DIRECT	GO:0051017~actin filament bundle assembly	3	0.0218362	EPS8, MYO1B, FSCN1	13.0242
GOTERM_BP_DIRECT	GO:0001503~ossification	4	0.02496	SBNO2, SPARC, MMP14, COL5A2	6.33123
GOTERM_BP_DIRECT	GO:0001843~neural tube closure	4	0.0256371	COBL, PFN1, SFRP2, PLXNB2	6.26596
GOTERM_BP_DIRECT	GO:0006069~ethanol oxidation	2	0.025851	ADH1, ADH7	75.9748
GOTERM_BP_DIRECT	GO:0001569~patterning of blood vessels	3	0.0280293	SFRP2, ENG, CXCL12	11.3962
GOTERM_BP_DIRECT	GO:0030217~T cell differentiation	3	0.0293431	BCL11A, JAG2, SOX4	11.1183
GOTERM_BP_DIRECT	GO:0010811~positive regulation of cell-substrate adhesion	3	0.030681	NID1, ITGA3, COL8A1	10.8535
GOTERM_BP_DIRECT	GO:0030154~cell differentiation	11	0.0314454	SBNO2, LGALS3, NR1D1, SFRP2, FHL1, JAG2, NDRG2, TNK2, MDK, DCLK1, CREBL2	2.14288
GOTERM_BP_DIRECT	GO:0030336~negative regulation of cell migration	4	0.0321723	CYP1B1, BST2, SFRP2, ENG	5.73395
GOTERM_BP_DIRECT	GO:0048592~eye morphogenesis	2	0.0322096	COL5A2, COL5A1	60.7798
GOTERM_BP_DIRECT	GO:0002904~positive regulation of B cell apoptotic process	2	0.0322096	MYC, CD24A	60.7798
GOTERM_BP_DIRECT	GO:0001501~skeletal system development	4	0.0329472	LGALS3, JAG2, SOX4, COL5A2	5.68036
GOTERM_BP_DIRECT	GO:0098609~cell-cell adhesion	5	0.0353706	EIF4G1, MYO1B, FSCN1, ANLN, CXCL12	4.01983
GOTERM_BP_DIRECT	GO:0032964~collagen biosynthetic process	2	0.0385269	SERPINH1, COL5A1	50.6499
GOTERM_BP_DIRECT	GO:1901385~regulation of voltage-gated calcium channel activity	2	0.0448034	DMD, CACNB3	43.4142
GOTERM_BP_DIRECT	GO:0072112~glomerular visceral epithelial cell differentiation	2	0.0448034	PROM1, CD24A	43.4142
GOTERM_BP_DIRECT	GO:0006068~ethanol catabolic process	2	0.0448034	ADH1, ADH7	43.4142
GOTERM_BP_DIRECT	GO:1900029~positive regulation of ruffle assembly	2	0.0448034	COBL, PFN1	43.4142
GOTERM_BP_DIRECT	GO:0007157~heterophilic cell-cell adhesion via plasma membrane cell adhesion molecules	3	0.0453123	MCAM, SELE, CD24A	8.76632
GOTERM_BP_DIRECT	GO:0007049~cell cycle	9	0.0478942	SGOL2A, KIF11, MKI67, CDC14A, E2F7, KLHL21, ANLN, VASH1, HELLS	2.22727

## Sheet: Protein-Protein Interaction
#node1	node2	node1_string_internal_id	node2_string_internal_id	node1_external_id	node2_external_id	neighborhood_on_chromosome	gene_fusion	phylogenetic_cooccurrence	homology	coexpression	experimentally_determined_interaction	database_annotated	automated_textmining	combined_score
Col18a1	Mmp2	2110681	2099020	10090.ENSMUSP00000101049	10090.ENSMUSP00000034187	0	0	0	0	0.171	0.372	0.9	0.884	0.993
Col5a2	Col5a1	2107581	2097160	10090.ENSMUSP00000083620	10090.ENSMUSP00000028280	0	0	0	0.651	0.668	0	0.9	0.869	0.975
Col8a1	Col5a2	2107942	2107581	10090.ENSMUSP00000086745	10090.ENSMUSP00000083620	0	0	0	0	0.343	0	0.9	0.593	0.97
Fbln5	Eln	2095228	2094248	10090.ENSMUSP00000021603	10090.ENSMUSP00000015138	0	0	0	0	0	0.119	0.9	0.694	0.97
Col8a1	Col5a1	2107942	2097160	10090.ENSMUSP00000086745	10090.ENSMUSP00000028280	0	0	0	0	0.313	0	0.9	0.563	0.967
Mmp2	Cd44	2099020	2093680	10090.ENSMUSP00000034187	10090.ENSMUSP00000005218	0	0	0	0	0	0.119	0.9	0.636	0.965
Col18a1	Mmp14	2110681	2107986	10090.ENSMUSP00000101049	10090.ENSMUSP00000087119	0	0	0	0	0.17	0.099	0.9	0.528	0.959
Mmp14	Nid1	2107986	2093706	10090.ENSMUSP00000087119	10090.ENSMUSP00000005532	0	0	0	0	0.163	0	0.9	0.531	0.957
Mmp14	Mmp2	2107986	2099020	10090.ENSMUSP00000087119	10090.ENSMUSP00000034187	0	0	0	0.722	0.291	0.165	0.9	0.98	0.953
Sele	Cd44	2097033	2093680	10090.ENSMUSP00000027874	10090.ENSMUSP00000005218	0	0	0	0	0	0.37	0.9	0.169	0.943
Col18a1	Col5a1	2110681	2097160	10090.ENSMUSP00000101049	10090.ENSMUSP00000028280	0	0	0	0.61	0.192	0	0.9	0.469	0.93
Cxcl12	Mmp2	2105777	2099020	10090.ENSMUSP00000072800	10090.ENSMUSP00000034187	0	0	0	0	0.132	0.165	0	0.908	0.928
Lamb1	Itga3	2093443	2093251	10090.ENSMUSP00000002979	10090.ENSMUSP00000001548	0	0	0	0	0	0	0.908	0.249	0.927
Mmp14	Lamb1	2107986	2093443	10090.ENSMUSP00000087119	10090.ENSMUSP00000002979	0	0	0	0	0	0	0.9	0.23	0.919
Col18a1	Col8a1	2110681	2107942	10090.ENSMUSP00000101049	10090.ENSMUSP00000086745	0	0	0	0	0	0	0.9	0.221	0.918
Col18a1	Col5a2	2110681	2107581	10090.ENSMUSP00000101049	10090.ENSMUSP00000083620	0	0	0	0.61	0.101	0	0.9	0.351	0.918
Lama4	Itga3	2094732	2093251	10090.ENSMUSP00000019992	10090.ENSMUSP00000001548	0	0	0	0	0	0	0.88	0.329	0.916
Col18a1	Lamb1	2110681	2093443	10090.ENSMUSP00000101049	10090.ENSMUSP00000002979	0	0	0	0	0	0	0.9	0.141	0.91
Lamc3	Itga3	2097130	2093251	10090.ENSMUSP00000028187	10090.ENSMUSP00000001548	0	0	0	0	0	0	0.908	0	0.908
Col5a1	Sparc	2097160	2094556	10090.ENSMUSP00000028280	10090.ENSMUSP00000018737	0	0	0	0	0.742	0.164	0	0.515	0.886
Serpinh1	Sparc	2108559	2094556	10090.ENSMUSP00000091706	10090.ENSMUSP00000018737	0	0	0	0	0.704	0	0	0.47	0.836
Col5a1	Nid1	2097160	2093706	10090.ENSMUSP00000028280	10090.ENSMUSP00000005532	0	0	0	0	0.516	0.119	0	0.634	0.831
Mmp14	Cxcl12	2107986	2105777	10090.ENSMUSP00000087119	10090.ENSMUSP00000072800	0	0	0	0	0	0.072	0	0.818	0.824
Sparc	Nid1	2094556	2093706	10090.ENSMUSP00000018737	10090.ENSMUSP00000005532	0	0	0	0	0.65	0	0	0.508	0.82
Nid1	Lamb1	2093706	2093443	10090.ENSMUSP00000005532	10090.ENSMUSP00000002979	0	0	0	0	0.408	0	0	0.7	0.815
Col5a1	Itga3	2097160	2093251	10090.ENSMUSP00000028280	10090.ENSMUSP00000001548	0	0	0	0	0	0	0.8	0.112	0.814
Col5a2	Itga3	2107581	2093251	10090.ENSMUSP00000083620	10090.ENSMUSP00000001548	0	0	0	0	0	0	0.8	0.089	0.81
Col5a1	Cd44	2097160	2093680	10090.ENSMUSP00000028280	10090.ENSMUSP00000005218	0	0	0	0	0	0.085	0.8	0	0.809
Col5a2	Cd44	2107581	2093680	10090.ENSMUSP00000083620	10090.ENSMUSP00000005218	0	0	0	0	0	0.069	0.8	0	0.805
Mcam	Cyp1b1	2099205	2096123	10090.ENSMUSP00000034650	10090.ENSMUSP00000024894	0	0	0	0	0	0	0	0.801	0.801
Cd44	Lamb1	2093680	2093443	10090.ENSMUSP00000005218	10090.ENSMUSP00000002979	0	0	0	0	0	0	0.8	0	0.8
Lamc3	Cd44	2097130	2093680	10090.ENSMUSP00000028187	10090.ENSMUSP00000005218	0	0	0	0	0	0	0.8	0	0.8
Lama4	Cd44	2094732	2093680	10090.ENSMUSP00000019992	10090.ENSMUSP00000005218	0	0	0	0	0	0	0.8	0	0.8
Mmp14	Cd44	2107986	2093680	10090.ENSMUSP00000087119	10090.ENSMUSP00000005218	0	0	0	0	0.109	0.072	0	0.723	0.751
Mmp2	Cyp1b1	2099020	2096123	10090.ENSMUSP00000034187	10090.ENSMUSP00000024894	0	0	0	0	0.101	0	0	0.723	0.741
Lamc3	Lamb1	2097130	2093443	10090.ENSMUSP00000028187	10090.ENSMUSP00000002979	0	0	0	0.663	0.221	0.067	0.555	0.718	0.732
Col5a2	Sparc	2107581	2094556	10090.ENSMUSP00000083620	10090.ENSMUSP00000018737	0	0	0	0	0.56	0.089	0	0.37	0.726
Mmp2	Sparc	2099020	2094556	10090.ENSMUSP00000034187	10090.ENSMUSP00000018737	0	0	0	0	0.404	0	0	0.53	0.708
Mmp2	Nid1	2099020	2093706	10090.ENSMUSP00000034187	10090.ENSMUSP00000005532	0	0	0	0	0.255	0	0	0.596	0.686
Serpinh1	Col5a1	2108559	2097160	10090.ENSMUSP00000091706	10090.ENSMUSP00000028280	0	0	0	0	0.583	0	0	0.257	0.677
Mmp2	Col5a1	2099020	2097160	10090.ENSMUSP00000034187	10090.ENSMUSP00000028280	0	0	0	0	0.528	0.077	0	0.313	0.674
Col5a2	Nid1	2107581	2093706	10090.ENSMUSP00000083620	10090.ENSMUSP00000005532	0	0	0	0	0.463	0.103	0	0.341	0.655
Col5a1	Lamb1	2097160	2093443	10090.ENSMUSP00000028280	10090.ENSMUSP00000002979	0	0	0	0	0.314	0.063	0	0.501	0.651
Serpinh1	Col5a2	2108559	2107581	10090.ENSMUSP00000091706	10090.ENSMUSP00000083620	0	0	0	0	0.533	0	0	0.255	0.637
Nid1	Itga3	2093706	2093251	10090.ENSMUSP00000005532	10090.ENSMUSP00000001548	0	0	0	0	0	0	0.559	0.124	0.597
Mmp14	Col5a1	2107986	2097160	10090.ENSMUSP00000087119	10090.ENSMUSP00000028280	0	0	0	0	0.372	0	0	0.303	0.544
Col18a1	Sele	2110681	2097033	10090.ENSMUSP00000101049	10090.ENSMUSP00000027874	0	0	0	0	0	0	0	0.536	0.536
Serpinh1	Nid1	2108559	2093706	10090.ENSMUSP00000091706	10090.ENSMUSP00000005532	0	0	0	0	0.496	0	0	0.104	0.529
Sparc	Lamb1	2094556	2093443	10090.ENSMUSP00000018737	10090.ENSMUSP00000002979	0	0	0	0	0.326	0	0	0.328	0.528
Cxcl12	Sele	2105777	2097033	10090.ENSMUSP00000072800	10090.ENSMUSP00000027874	0	0	0	0	0	0	0	0.527	0.527
Mmp2	Sele	2099020	2097033	10090.ENSMUSP00000034187	10090.ENSMUSP00000027874	0	0	0	0	0	0	0	0.526	0.526
Col5a2	Mmp2	2107581	2099020	10090.ENSMUSP00000083620	10090.ENSMUSP00000034187	0	0	0	0	0.392	0	0	0.243	0.521
Mmp14	Sparc	2107986	2094556	10090.ENSMUSP00000087119	10090.ENSMUSP00000018737	0	0	0	0	0.189	0	0	0.431	0.519
Lama4	Lamb1	2094732	2093443	10090.ENSMUSP00000019992	10090.ENSMUSP00000002979	0	0	0	0.613	0.109	0	0.36	0.484	0.511
Mcam	Eng	2099205	2094026	10090.ENSMUSP00000034650	10090.ENSMUSP00000009705	0	0	0	0	0.134	0	0	0.454	0.507
Serpinh1	Mmp2	2108559	2099020	10090.ENSMUSP00000091706	10090.ENSMUSP00000034187	0	0	0	0	0.33	0.068	0	0.27	0.504
Mcam	Sele	2099205	2097033	10090.ENSMUSP00000034650	10090.ENSMUSP00000027874	0	0	0	0	0	0.164	0	0.415	0.49
Col5a2	Lamb1	2107581	2093443	10090.ENSMUSP00000083620	10090.ENSMUSP00000002979	0	0	0	0	0.293	0.063	0	0.242	0.454
Eng	Cd44	2094026	2093680	10090.ENSMUSP00000009705	10090.ENSMUSP00000005218	0	0	0	0	0	0	0	0.451	0.451
Col18a1	Nid1	2110681	2093706	10090.ENSMUSP00000101049	10090.ENSMUSP00000005532	0	0	0	0	0	0	0	0.429	0.429
Col8a1	Sparc	2107942	2094556	10090.ENSMUSP00000086745	10090.ENSMUSP00000018737	0	0	0	0	0.163	0	0	0.331	0.416
Col18a1	Sparc	2110681	2094556	10090.ENSMUSP00000101049	10090.ENSMUSP00000018737	0	0	0	0	0.071	0	0	0.395	0.413
Mcam	Sparc	2099205	2094556	10090.ENSMUSP00000034650	10090.ENSMUSP00000018737	0	0	0	0	0.15	0	0	0.33	0.406
Mmp14	Col5a2	2107986	2107581	10090.ENSMUSP00000087119	10090.ENSMUSP00000083620	0	0	0	0	0.292	0	0	0.195	0.406
