# Supplementary material for: A multi-step transcriptional cascade underlies vascular regeneration in vivo
Source: Sci Rep. 2018 Apr 3;8:5430. doi: 10.1038/s41598-018-23653-3 (PMC5882937; doi:10.1038/s41598-018-23653-3)
Supplement: Supplementary file 7 — S6 [file 41598_2018_23653_MOESM7_ESM.xlsx]

## Sheet: Sheet2
		Average Counts across sample groups					2HR - Shock		72HR - Proliferation		1WK - Acclimation		2WK - Maturation
Offical Gene Symbol	Category	CONTROL	2hr	72hr	1wk	2wk	Fold Change	p-value	Fold Change	p-value	Fold Change	p-value	Fold Change	p-value
Abl2	2hr	248.17	479.81	242.86	265.73	242.81	1.93	0.0172802	-1.02	0.746643	1.07	0.321259	-1.02	0.625629
Actb	2hr	11755.4	22295.1	50801.2	26042.7	26550.6	1.9	0.00684949	4.32	0.00086033	2.22	0.00196899	2.26	0.0017415
Arid5a	2hr	64.42	117.18	55.77	90.98	76.67	1.82	0.00100902	-1.16	0.196545	1.41	0.181721	1.19	0.248275
Bcl2l1	2hr	1717.86	3093.08	900.9	1354.09	838.98	1.8	0.00360578	-1.91	0.00195809	-1.27	0.0784322	-2.05	0.0009953
Cebpb	2hr	398.83	476.47	404.57	400.15	253.59	1.19	0.590705	1.01	0.965404	1	0.992071	-1.57	0.23966
Chd7	2hr	54.67	98.17	114.04	116.18	115.33	1.8	0.023366	2.09	0.0197659	2.13	0.00954839	2.11	0.00868152
Clic4	2hr	3017.12	6753.06	3453.02	2948.79	2864.38	2.24	0.00517688	1.14	0.19681	-1.02	0.810881	-1.05	0.579735
Csf3r	2hr	20.64	152.25	94.42	41.35	47.82	7.38	0.00064148	4.57	0.00041746	2	0.13366	2.32	0.0225935
Dot1l	2hr	62.47	95.76	74.97	76.22	68.91	1.53	0.00576517	1.2	0.218356	1.22	0.060803	1.1	0.26667
Ecm1	2hr	899.84	1320.13	988.48	1067.29	969.94	1.47	0.0220486	1.1	0.298228	1.19	0.11028	1.08	0.404476
Ets2	2hr	604.91	587.46	429.66	609.65	464.31	-1.03	0.846727	-1.41	0.108197	1.01	0.961114	-1.3	0.180818
Fosl2	2hr	55.76	100.68	49.78	84.56	69.42	1.81	0.0114502	-1.12	0.472549	1.52	0.179808	1.24	0.109193
Gata2	2hr	3128.81	2652.74	1727	2619.2	2257.13	-1.18	0.0754891	-1.81	0.00065418	-1.19	0.0460635	-1.39	0.0167328
Hey2	2hr	1372.26	974	843.96	1346.04	1522.46	-1.41	0.0346904	-1.63	0.0195884	-1.02	0.851189	1.11	0.35688
Icam1	2hr	3570.87	3799.72	1954.76	2707.13	2596.33	1.06	0.665228	-1.83	0.0164549	-1.32	0.0944843	-1.38	0.070105
Itga2b	2hr	58.38	931.07	310.65	103.49	91.61	15.95	0.00486991	5.32	0.0102062	1.77	0.136606	1.57	0.46518
Itga5	2hr	1362.6	2803.46	2193.14	1908.95	1750.78	2.06	0.00074006	1.61	0.00366581	1.4	0.0125529	1.28	0.0355477
Itga6	2hr	142.39	1045.42	915.09	451.01	412.83	7.34	0.00243021	6.43	0.00145036	3.17	0.00601566	2.9	0.00488681
Jam2	2hr	3990.91	3074.39	1682.56	2600.32	2205.74	-1.3	0.0168233	-2.37	0.00052127	-1.53	0.0309863	-1.81	0.016777
Junb	2hr	3349.51	4410.62	1866.81	2779.99	2247.13	1.32	0.37951	-1.79	0.139416	-1.2	0.569326	-1.49	0.243205
Jund	2hr	1176.36	1056.26	669.01	1043.57	796.15	-1.11	0.492697	-1.76	0.0224875	-1.13	0.526966	-1.48	0.0752421
Kdm6b	2hr	401.01	564.8	270.47	446.8	366.45	1.41	0.0229057	-1.48	0.00373422	1.11	0.252151	-1.09	0.198564
Lifr	2hr	1097.98	964.46	736.66	1394.1	1296.94	-1.14	0.107082	-1.49	0.00208955	1.27	0.0332096	1.18	0.0213619
Litaf	2hr	532.03	1613.18	1506.11	1230.15	1141.29	3.03	0.00592744	2.83	9.379e-05	2.31	0.00060229	2.15	0.00075699
Lmo2	2hr	3855.18	4031.59	5800.49	9534.49	9747.25	1.05	0.609643	1.5	0.0188115	2.47	0.00168495	2.53	0.00210168
Map2k3	2hr	726.73	1628.04	1176.41	737.21	674.52	2.24	0.00080676	1.62	0.00521307	1.01	0.887207	-1.08	0.383248
Mapkapk2	2hr	601.42	652.95	784.08	647.32	606.9	1.09	0.510198	1.3	0.104595	1.08	0.584635	1.01	0.943227
Mcl1	2hr	4034.35	5429.75	3168.29	3935.08	3629.21	1.35	0.0356237	-1.27	0.0361584	-1.03	0.794145	-1.11	0.227216
Myc	2hr	313.6	1704.23	1225.78	624.36	462.89	5.43	0.00282935	3.91	0.0148135	1.99	0.0487372	1.48	0.171892
Nr4a3	2hr	33.04	47.88	20	24.24	20	1.45	0.349196	-1.65	0.234822	-1.36	0.44026	-1.65	0.234822
Plek	2hr	103.36	1768.59	862	308.45	355.61	17.11	0.0029995	8.34	0.00231731	2.98	0.01504	3.44	0.00980809
Rhob	2hr	2982.88	3956.76	1506.69	3091.38	2766.66	1.33	0.031019	-1.98	0.00869153	1.04	0.70616	-1.08	0.381424
Sbno2	2hr	660.25	1517.05	561.98	683.84	626.58	2.3	0.00177421	-1.17	0.178694	1.04	0.721945	-1.05	0.601845
Sfrp2	2hr	511.4	123.34	348.62	1003.6	1557.16	-4.15	0.0119463	-1.47	0.247427	1.96	0.094461	3.04	0.0717242
Sparc	2hr	1091.36	1167.42	1540.26	1690.25	1876.03	1.07	0.449924	1.41	0.0283794	1.55	0.00955319	1.72	0.00400317
Thbd	2hr	6356.41	9012.5	3767.09	4100.94	3313.07	1.42	0.0241148	-1.69	0.00194296	-1.55	0.0219827	-1.92	0.00086437
Thbs1	2hr	2809.91	2510.57	3510.62	3417.14	3830.99	-1.12	0.233291	1.25	0.0617859	1.22	0.379652	1.36	0.220443
Tinagl1	2hr	8391.29	11588.4	6220.08	5233.16	4604.72	1.38	0.0103971	-1.35	0.00750782	-1.6	0.0183466	-1.82	0.00106153
Tnfaip3	2hr	184.55	339.62	214.88	301.32	324.29	1.84	0.0634752	1.16	0.321935	1.63	0.0374724	1.76	0.0204406
Tnfsf10	2hr	756.97	595.82	1022.05	1524.76	1900.86	-1.27	0.167814	1.35	0.108381	2.01	0.0215162	2.51	0.00382107
Trib1	2hr	230.61	425.62	251.31	217.3	146.43	1.85	0.0219988	1.09	0.635806	-1.06	0.692386	-1.57	0.0631199
Trpv4	2hr	1008.2	1300.82	434.94	619.88	528.21	1.29	0.0300646	-2.32	0.0016402	-1.63	0.0174445	-1.91	0.00582132
Vcl	2hr	1920.71	2785.64	3229.24	2926.66	3261.18	1.45	0.0225564	1.68	0.0150211	1.52	0.0173007	1.7	0.0144738
Gadd45g	2hr and 72hr	263.7	417.23	227.11	276.06	264.22	1.58	0.0674695	-1.16	0.443166	1.05	0.831658	1	0.991022
Hmox1	2hr and 72hr	103.43	1088.25	625.26	159.98	111.38	10.52	0.0119274	6.05	0.0250601	1.55	0.294428	1.08	0.827912
Cd44	2hr, 72hr and 1wk	20	28.37	35.65	35.64	32.46	1.42	0.259618	1.78	0.0105661	1.78	0.0133724	1.62	0.0172991
Bmx	2hr and 1wk	3600.06	2979.88	2586.04	4755.72	5091.92	-1.21	0.079006	-1.39	0.0222261	1.32	0.038763	1.41	0.0146304
Col5a1	2hr and 1wk	237.1	114.31	204.46	211.68	238.65	-2.07	0.00137545	-1.16	0.143266	-1.12	0.186144	1.01	0.964338
Il4ra	2hr and 1wk	774.89	1649.33	1026.87	1076.93	818.41	2.13	0.00872176	1.33	0.00191443	1.39	0.00051883	1.06	0.147554
Itgb3	2hr and 1wk	160.22	590.19	594.91	384.69	353.76	3.68	0.00115989	3.71	0.00504497	2.4	0.00494698	2.21	0.0108846
Adgre1	72hr	40.56	100.04	673.21	185.18	149.56	2.47	0.0602454	16.6	0.00299325	4.57	0.0179506	3.69	0.0316559
Alox5ap	72hr	306.15	796.87	1015.09	532.39	475.71	2.6	0.00117895	3.32	0.000291	1.74	0.00561544	1.55	0.00813103
Anxa1	72hr	550.49	1269.87	2634.53	1144.34	1264.37	2.31	0.00043528	4.79	0.00019621	2.08	0.00364507	2.3	0.00022725
Aspm	72hr	101.7	70.32	523.62	104.77	132.07	-1.45	0.157425	5.15	0.00632899	1.03	0.893393	1.3	0.26697
C1qa	72hr	74.35	70.69	627.71	271.89	178.44	-1.05	0.882288	8.44	0.00416821	3.66	0.028898	2.4	0.0653884
C1qb	72hr	195.05	209.94	1596.27	628.17	406.99	1.08	0.771711	8.18	0.0022441	3.22	0.0168636	2.09	0.0586148
Ccl9	72hr	219.41	843.07	1862.77	749.34	366.24	3.84	0.00269173	8.49	0.00187941	3.42	0.0020121	1.67	0.0378544
Ccr2	72hr	96.29	903.13	1704.36	778.19	807.86	9.38	0.00903604	17.7	0.00344992	8.08	0.00382164	8.39	0.00253629
Cenpe	72hr	31.21	20	335.65	47.55	59.87	-1.56	0.315086	10.75	0.0179698	1.52	0.335062	1.92	0.182915
Cit	72hr	23.59	30.87	177.21	53.81	66.89	1.31	0.38528	7.51	0.00222382	2.28	0.0242329	2.84	0.00766617
Cyp1b1	72hr	7356.51	3783.95	1125.72	3054.23	2169.77	-1.94	0.0019769	-6.53	0.00010854	-2.41	0.00046171	-3.39	0.00108035
Fam111a	72hr	72.69	124.3	423	107.85	129.96	1.71	0.00425429	5.82	0.00114802	1.48	0.0559357	1.79	0.00349322
Hist1h1a	72hr	518.64	99.8	3465.88	384.66	382.22	-5.2	0.119834	6.68	0.105	-1.35	0.703406	-1.36	0.694997
Hist1h1b	72hr	599.58	118.75	5414.61	702.6	733.44	-5.05	0.112127	9.03	0.069189	1.17	0.82319	1.22	0.776778
Hist1h1d	72hr	983.5	242.51	5326.92	1154.2	1080.99	-4.06	0.123529	5.42	0.0950881	1.17	0.809481	1.1	0.883447
Hist1h1e	72hr	3699.79	2198.23	14030	6193.75	4686.72	-1.68	0.0630668	3.79	0.00719617	1.67	0.0936234	1.27	0.245564
Hist2h2bb	72hr	632.45	349.93	5032.27	695.92	725.27	-1.81	0.365563	7.96	0.0494714	1.1	0.866108	1.15	0.805114
Incenp	72hr	62.23	45.96	434.46	105.49	103.12	-1.35	0.405371	6.98	0.0197939	1.69	0.202551	1.66	0.218453
Itga9	72hr	4321.83	3159.04	1214.11	2280.81	2235.48	-1.37	0.00358473	-3.56	1.962e-05	-1.89	0.00702162	-1.93	0.00021359
Kif11	72hr	74.16	37.07	655.23	90.77	134.06	-2	0.357322	8.84	0.0649945	1.22	0.766349	1.81	0.41814
Lgals3	72hr	20	20	22.83	20	20	1	NA	1.14	0.42265	1	NA	1	NA
Lsp1	72hr	264.82	545.64	1400.31	841.86	912.91	2.06	0.207368	5.29	0.0414491	3.18	0.0864205	3.45	0.0752832
Mcm5	72hr	126.65	85.04	1254.41	165.85	198.49	-1.49	0.259416	9.9	0.0115116	1.31	0.439878	1.57	0.21675
Myo1f	72hr	26.69	111.22	344.26	147.01	158.07	4.17	0.0145178	12.9	0.00070406	5.51	0.00313327	5.92	0.00243934
Ncapd2	72hr	101.2	53.84	492.5	114.44	135.81	-1.88	0.147876	4.87	0.0305224	1.13	0.716796	1.34	0.421483
Net1	72hr	524.99	442.96	229.25	499.19	371.94	-1.19	0.321102	-2.29	0.0163068	-1.05	0.777552	-1.41	0.0968341
Plcb4	72hr	1750.31	1666.33	627.2	1129.2	1125.03	-1.05	0.474355	-2.79	0.00043939	-1.55	0.00282416	-1.56	0.00448477
Prc1	72hr	63.15	53.57	1531.7	191.51	252.7	-1.18	0.673805	24.26	0.00975322	3.03	0.0694514	4	0.0402608
Prg2	72hr	31.24	24.53	35.72	23.6	36.61	-1.27	0.463041	1.14	0.663372	-1.32	0.410431	1.17	0.699
Rasa3	72hr	69.71	130.97	190.23	178.19	181.91	1.88	0.0105801	2.73	0.00592576	2.56	0.0105752	2.61	0.0084271
Smarca2	72hr	2299.62	2376.3	1357.64	2380.06	2328.74	1.03	0.64133	-1.69	0.00314148	1.03	0.542592	1.01	0.883171
Smc2	72hr	98.53	61.25	657.58	142.73	149.77	-1.61	0.115262	6.67	0.00993236	1.45	0.188342	1.52	0.152049
Tns2	72hr	4585.58	4683.93	1858.87	3541.8	2773.41	1.02	0.597122	-2.47	0.00076096	-1.29	0.0239012	-1.65	0.0177279
Unc13b	72hr	1447.08	1003.98	766.72	1294.06	1225.28	-1.44	0.0124634	-1.89	0.00409888	-1.12	0.164546	-1.18	0.0892822
Vav1	72hr	131.31	169.33	309.25	172.36	169.07	1.29	0.618247	2.36	0.181473	1.31	0.608653	1.29	0.622139
Vwf	72hr	40189.1	42631.3	14701.2	41010.1	50456.7	1.06	0.279698	-2.73	5.518e-05	1.02	0.675495	1.26	0.0902819
Csf1r	72hr and 1wk	99.97	211.93	1321.76	673.84	571.24	2.12	0.00045923	13.22	0.00059238	6.74	0.00561054	5.71	0.00219041
Cybb	72hr and 1wk	54.54	290.65	1169.86	481.72	474.82	5.33	0.00447448	21.45	0.00036011	8.83	0.00226626	8.71	0.00328193
H2afx	72hr and 1wk	464.21	367.31	1162.07	453.04	443.98	-1.26	0.315166	2.5	0.0347655	-1.02	0.90538	-1.05	0.831716
Itgb2	72hr and 1wk	119.65	472.85	920.68	416.96	382.74	3.95	0.0602195	7.7	0.0169452	3.48	0.0543945	3.2	0.0776735
Lamb2	72hr and 1wk	4222.81	3704.77	1711.49	3154.4	2851	-1.14	0.104368	-2.47	0.00031122	-1.34	0.0126507	-1.48	0.00375766
Lcn2	72hr and 1wk	227.57	2110.33	540.56	1090.02	978.02	9.27	0.00039129	2.38	0.00542585	4.79	0.00081155	4.3	0.0100981
Ltf	72hr and 1wk	21.99	20	20	20.77	20.72	-1.1	0.202274	-1.1	0.202274	-1.06	0.420559	-1.06	0.394824
Mki67	72hr and 1wk	325.83	149.02	4022.36	485.76	663.77	-2.19	0.31478	12.34	0.0500073	1.49	0.570208	2.04	0.350755
Mmp14	72hr and 1wk	293.83	261.65	1159.66	1073.93	945.21	-1.12	0.232543	3.95	7.936e-05	3.65	8.45e-05	3.22	0.00147147
Unc93b1	72hr and 1wk	142.16	180.44	616.1	425.48	374.24	1.27	0.069169	4.33	0.00472022	2.99	0.00808787	2.63	0.00313075
9430020K01Rik	1wk	2430.41	2168.08	1175.45	1810.47	1572.43	-1.12	0.124146	-2.07	0.00014002	-1.34	0.0300433	-1.55	0.00636625
Bmp6	1wk	9263.06	5541.58	3940.95	7843.54	7493.49	-1.67	0.0229408	-2.35	0.0108663	-1.18	0.250646	-1.24	0.168767
Cd74	1wk	1484.04	3439	7783.6	7154.27	8180.61	2.32	0.0554362	5.24	0.00642633	4.82	0.00604991	5.51	0.00465558
Cfh	1wk	619.4	526.05	173.93	395.94	351.88	-1.18	0.133907	-3.56	0.00072592	-1.56	0.0125174	-1.76	0.0145762
Cfl1	1wk	5084.11	6731.44	15402.3	8967.24	8056.06	1.32	0.0542154	3.03	0.00441754	1.76	0.00812233	1.58	0.0142092
Clstn1	1wk	817.44	782.8	437.96	705.38	638.34	-1.04	0.355307	-1.87	0.00030796	-1.16	0.266751	-1.28	0.00849323
Col1a1	1wk	213.81	1095.38	2479.15	1876.18	3560.13	5.12	0.0219427	11.6	0.00361182	8.78	0.00474356	16.65	0.00183162
Col3a1	1wk	2407.63	2861.77	3674.67	5310.23	7243.55	1.19	0.377089	1.53	0.1331	2.21	0.0206356	3.01	0.00570291
Col8a1	1wk	338.45	2015.82	8398	11885.4	15639.2	5.96	0.00087353	24.81	1.202e-05	35.12	2.03e-06	46.21	2.77e-06
Coro1a	1wk	336.41	583.68	1550.24	868.16	823.75	1.74	0.41766	4.61	0.101692	2.58	0.216642	2.45	0.236431
Dab2	1wk	106.09	188.15	299.2	194.8	176.91	1.77	0.0179377	2.82	0.00384217	1.84	0.0225579	1.67	0.042977
Ephx2	1wk	4698.64	2978.02	1591.23	3866.52	3801.27	-1.58	0.0097408	-2.95	0.00051212	-1.22	0.172959	-1.24	0.130838
Fmnl1	1wk	148.96	302.5	502.86	330.33	312.2	2.03	0.249144	3.38	0.106788	2.22	0.211372	2.1	0.237213
Igf1	1wk	20	20	22.21	23.2	24.98	1	NA	1.11	0.386195	1.16	0.26778	1.25	0.118885
Inpp5d	1wk	134.37	150.39	302.71	225.26	221.1	1.12	0.338839	2.25	0.00115195	1.68	0.00514255	1.65	0.0128188
Itgam	1wk	54.8	306.01	606.36	258.94	189.14	5.58	0.00559499	11.07	0.00254678	4.73	0.00550522	3.45	0.0110998
Lcp1	1wk	244.73	961.08	2274.16	1116.37	1256.95	3.93	0.0505753	9.29	0.0151287	4.56	0.0276507	5.14	0.0264156
Mapk6	1wk	381.05	1039.01	2192.19	880.37	784.07	2.73	0.00224138	5.75	0.00012127	2.31	0.00279915	2.06	0.00336863
Mfge8	1wk	1408.45	1626.27	878.44	1352.22	1286.74	1.15	0.0926802	-1.6	0.00855147	-1.04	0.552139	-1.09	0.204028
Pla2g7	1wk	110.35	424.52	1102.42	524.66	319	3.85	0.0171348	9.99	0.00195182	4.75	0.00728711	2.89	0.026802
Plxnb2	1wk	405.05	419.1	924.94	814.22	823.78	1.03	0.791457	2.28	0.0111794	2.01	0.0103486	2.03	0.00802255
Ptgis	1wk	4113.41	4391.93	2308.64	2175.65	1882.96	1.07	0.363721	-1.78	0.00157817	-1.89	0.00130916	-2.18	0.00072062
Syne2	1wk	240.11	191.99	163.5	228.33	254.47	-1.25	0.159071	-1.47	0.0520163	-1.05	0.696911	1.06	0.658563
Ttc28	1wk	1140.91	747.88	616.21	1156.45	1109.02	-1.53	0.00066101	-1.85	0.00012192	1.01	0.828639	-1.03	0.740872
H2-aa	1wk	1158.95	2229.17	5666.65	5021.46	5910.11	1.92	0.105885	4.89	0.00959829	4.33	0.00862153	5.1	0.00602493
H2-ab1	1wk	531.11	1031.68	3189.93	2654.21	3249.1	1.94	0.0817423	6.01	0.00464842	5	0.00434438	6.12	0.00282295
H2-eb1	1wk	316.1	606.28	1507.12	1367.68	1673.49	1.92	0.045823	4.77	0.00338309	4.33	0.00425016	5.29	0.0018445
Col18a1	1wk and 2wk	254.4	623.9	2220.45	2541.88	2317.23	2.45	0.00103498	8.73	0.00010002	9.99	0.00070574	9.11	9.89e-05
Ddah1	1wk and 2wk	158.8	232.34	1034.16	913.97	1173.72	1.46	0.0773137	6.51	0.00357371	5.76	0.00325254	7.39	0.00033461
Fes	1wk and 2wk	338.47	593.99	827.99	648.63	623.3	1.75	6.88e-06	2.45	0.00062794	1.92	0.00386066	1.84	0.0102116
Lamb1	1wk and 2wk	176.9	318.12	911.3	1083.65	1247.95	1.8	0.016754	5.15	0.0014733	6.13	0.00046014	7.05	0.00022199
Mcam	1wk and 2wk	1262.71	1084.57	3011.09	3547.03	3619.88	-1.16	0.151717	2.38	0.0013372	2.81	0.00394725	2.87	0.00107895
Mmp2	1wk and 2wk	2016.79	1170.24	1624.19	3953.43	3628.79	-1.72	0.0111794	-1.24	0.134307	1.96	0.0182068	1.8	0.0109628
Nid1	1wk and 2wk	811.36	852.31	2136.09	1430.58	1288.39	1.05	0.638551	2.63	0.00410806	1.76	0.0153827	1.59	0.0110128
S100a8	1wk and 2wk	797.14	12010.4	4558.6	1689.71	1941.93	15.07	0.00443365	5.72	0.0114727	2.12	0.106579	2.44	0.213922
Cd24a	2wk	2458.73	3180.7	1543.05	2403.1	1638.39	1.29	0.00127928	-1.59	0.00345772	-1.02	0.817172	-1.5	0.0461753
Col5a2	2wk	2533.72	1999.2	6825.46	8846.72	9275.97	-1.27	0.0372017	2.69	0.00020987	3.49	0.00016786	3.66	4.606e-05
Cxcl12	2wk	771.68	995.02	6898.98	5973.74	6135.51	1.29	0.0428608	8.94	4.73e-06	7.74	0.00179632	7.95	0.00377619
Eln	2wk	13907.5	13898.5	5515.9	22469	31781.8	-1	0.991954	-2.52	0.0001641	1.62	0.0107582	2.29	0.0029554
Eng	2wk	5185.89	3557.68	2952.71	5252.68	4395.96	-1.46	0.0150353	-1.76	0.0065067	1.01	0.866263	-1.18	0.122178
Fbln5	2wk	3512.78	3814.23	2004.9	7104.16	10087.7	1.09	0.540025	-1.75	0.0336011	2.02	0.0179557	2.87	0.00977641
Fn1	2wk	7705.07	11223.7	11659	21260.2	27186.7	1.46	0.0193844	1.51	0.0199868	2.76	0.00081602	3.53	0.00094586
Itga3	2wk	3045.11	3171.99	2589.82	2422.47	1912.26	1.04	0.39557	-1.18	0.0167968	-1.26	0.00765683	-1.59	0.0018424
Lama4	2wk	111.46	167	399.2	381.84	401.78	1.5	0.0139229	3.58	0.0004596	3.43	0.00090682	3.6	0.00032776
Lamc3	2wk	269.53	149.12	41.09	57.84	36.11	-1.81	0.00483064	-6.56	0.00133332	-4.66	8.831e-05	-7.46	0.00012675
Pde3b	2wk	1508.82	1069.24	917.01	1358.12	1060.23	-1.41	0.0645424	-1.65	0.00644187	-1.11	0.402228	-1.42	0.0167978
Pxdn	2wk	169.54	118.34	935.71	723.78	666.54	-1.43	0.0488172	5.52	0.00241694	4.27	0.00133363	3.93	0.00074623
Sele	2wk	124.11	338.7	837.14	743.87	898.28	2.73	0.00685402	6.75	0.00261454	5.99	0.00126354	7.24	0.00472904
Serpinh1	2wk	5436.59	5646.94	16745.6	9590.26	10957.5	1.04	0.599678	3.08	2.456e-05	1.76	6.88e-06	2.02	0.0198853
Sox4	2wk	157.86	161.13	371.82	863.2	834.88	1.02	0.961537	2.36	0.142411	5.47	0.0437432	5.29	0.0395496
Tnk2	2wk	208.31	179.29	735.29	436.6	393.54	-1.16	0.394411	3.53	0.00575592	2.1	0.0290803	1.89	0.0230607
Cdh5	Endothelial Marker	2852.3	3769.21	3772.6	4471.83	4293.17	1.32	0.00779166	1.32	0.00306252	1.57	0.00048869	1.51	0.00052452
Pecam1	Endothelial Marker	97024.8	96700.8	40695	70100	60148.3	-1	0.947498	-2.38	0.00010487	-1.38	0.0225163	-1.61	0.0155674
Vcam1	Endothelial Marker	1971.87	2957.17	1262.92	1250.04	1128.91	1.5	0.0820931	-1.56	0.0296469	-1.58	0.0198633	-1.75	0.00861848
Acta2	Vascular Smooth Muscle Marker	1540.18	2630.76	4958.36	5739.74	8984.7	1.71	0.0205926	3.22	0.00188401	3.73	0.00168708	5.83	0.00089439
Cnn1	Vascular Smooth Muscle Marker	58.09	158.87	42.4	79.55	159.11	2.73	0.00904789	-1.37	0.169945	1.37	0.174143	2.74	0.00815807
Myh11	Vascular Smooth Muscle Marker	403.15	1200.31	267.71	646.02	954.57	2.98	0.00793993	-1.51	0.124066	1.6	0.0810035	2.37	0.0157805
Tagln	Vascular Smooth Muscle Marker	2709.86	3576.05	2960.52	4058.64	6262.69	1.32	0.092124	1.09	0.189618	1.5	0.0722557	2.31	0.0143971
Cd14	White Blood Cell Marker	41.29	219.26	118.9	84.14	44.31	5.31	0.00164203	2.88	0.00873192	2.04	0.0581898	1.07	0.589119
Cd19	White Blood Cell Marker	28.26	55.7	32.26	48.07	53.44	1.97	0.0950211	1.14	0.649173	1.7	0.214785	1.89	0.0694661
Cd3g	White Blood Cell Marker	203.33	79.64	65.21	68.83	55.62	-2.55	0.275724	-3.12	0.209364	-2.95	0.22871	-3.66	0.172122
Cd68	White Blood Cell Marker	61.86	178.41	913.25	301.22	288.99	2.88	0.00011939	14.76	0.00334878	4.87	0.0136896	4.67	0.00384491
Ptprc	White Blood Cell Marker	340.58	523.3	1539.17	830.35	915.17	1.54	0.507846	4.52	0.0988958	2.44	0.230549	2.69	0.199057
Cspg4	Pericyte Marker	171.92	281.76	97.5	160.63	400.81	1.64	0.0117418	-1.76	0.00691492	-1.07	0.495888	2.33	0.00191641
Tbxa2r	Platelet Marker	34.1	22.7	22.59	28.66	22.81	-1.5	0.263242	-1.51	0.257897	-1.19	0.58966	-1.5	0.268532
Abcf1	Housekeeping	228.29	268.07	314.71	226.04	235.94	1.17	0.015452	1.38	0.00072373	-1.01	0.82521	1.03	0.5592
Cnot10	Housekeeping	540.03	439.57	417.12	468.22	465.96	-1.23	0.0061306	-1.29	0.00300644	-1.15	0.0310879	-1.16	0.0477822
Dhx16	Housekeeping	602.64	506.13	530.37	572.32	571.41	-1.19	0.00967272	-1.14	0.0252021	-1.05	0.216381	-1.05	0.334628
Hprt	Housekeeping	195.5	246.17	240.32	210.26	208.8	1.26	0.0860475	1.23	0.107298	1.08	0.485968	1.07	0.557415
Polr2a	Housekeeping	1303.71	1237.52	1377.88	1551.79	1500.56	-1.05	0.595194	1.06	0.429391	1.19	0.0700123	1.15	0.112527
Tbp	Housekeeping	279.97	266.88	234.76	253.95	264.83	-1.05	0.702566	-1.19	0.139608	-1.1	0.367352	-1.06	0.615277
Tlk2	Housekeeping	337.09	388.6	288.49	308.83	317.38	1.15	0.0940104	-1.17	0.100313	-1.09	0.31023	-1.06	0.40439
Zkscan5	Housekeeping	44.05	41.77	50.41	50.78	47.58	-1.05	0.619828	1.14	0.285571	1.15	0.039656	1.08	0.275338
